# Supplementary material for: Differential Gene Expression Profiling of Dystrophic Dog Muscle after MuStem Cell Transplantation
Source: PLoS One. 2015 May 8;10(5):e0123336. doi: 10.1371/journal.pone.0123336 (PMC4425432; doi:10.1371/journal.pone.0123336)
Supplement: S1 File — Several types of information such as gene name, annotation and classification are available, as well as comparisons with other human studies. Normalized and log2-transformed expression data are given for individual dog samples and averaged for healthy, GRMD and GRMDMuStem groups. (XLSX) [file pone.0123336.s006.xlsx]

## Sheet: 20131119_DogAgilent2012_HGT_LIM
																				Averaged log2-transformed intensities				Log2-tranformed intensities
Agilent Probe Identifier	Gene Name	Description	Entrez Gene	RefSeq Transcript	Ensembl Gene	Ensembl Transcript	UniProt	Biological Process Terms	Biological Process Identifiers	Molecular Function Terms	Molecular Function Identifiers	Cellular Component Terms	Cellular Component Identifiers		GRMD versus Healthy	GRMDMuStem versus Healthy	GRMDMuStem versus GRMD	Differential expression in DMD studies		Healthy	GRMD	GRMDMuStem		1H	2H	4G	5G	7GMu	8GMu
A_11_P051356	ND4L;ND4	NADH dehydrogenase subunit 4L;NADH dehydrogenase subunit 4	804482;804483	-	ENSCAFG00000022734;ENSCAFG00000022735;ENSCAFG00000022736	ENSCAFT00000034841;ENSCAFT00000034842;ENSCAFT00000034843	NU4LM_CANFA;Q9ZZ59;Q49RZ4_CANFA;Q49RZ4;NU4M_CANFA;Q9ZZ58;Q49RZ3_CANFA;Q49RZ3;E9NIN9;E9NIP5;E9NJ29;E9NJ39;E9NJ98	mitochondrial electron transport, NADH to ubiquinone (0006120);small molecule metabolic process (0044281);transport (0006810);aging (0007568);response to nicotine (0035094);response to hypoxia (0001666);embryo development (0009790);cerebellum development (0021549);response to ethanol (0045471)	0042773;0022904;0022900;0006091;0044237;0008152;0008150;0009987;0055114;0044710;0045333;0015980;0006119;0016310;0006796;0006793;0006120;0042775;0044281;0006810;0051234;0051179;0007568;0044767;0032502;0044699;0035094;0014070;0010033;0042221;0050896;0043279;0010243;0009719;1901698;0001666;0006950;0036293;0070482;0009628;0009790;0048856;0007275;0044707;0032501;0021549;0022037;0030902;0007420;0048513…	NADH dehydrogenase (ubiquinone) activity (0008137)	0008137;0050136;0003954;0016651;0016491;0003824;0003674;0016655	integral to membrane (0016021);mitochondrial respiratory chain complex I (0005747)	0016021;0031224;0044425;0005575;0016020;0031966;0031090;0044422;0043226;0043227;0044429;0044444;0044424;0044464;0005623;0005622;0005737;0044446;0043229;0005739;0043231;0005740;0031967;0031975;0070469;0005747;0044455;0045271;0030964;1990204;0043234;0032991;0005746;0005743;0019866		Down	Down				17.42	16.38	16.28		17.69	17.14	16.29	16.48	16.04	16.53
A_11_P0000038752	CYTB	cytochrome b	804486	-	ENSCAFG00000022742	ENSCAFT00000034849	CYB_CANFA;Q34101;O63854;Q49RZ0_CANFA;Q49RZ0;B8X481;G9M6K2;Q9TET2;Q8SF12;Q85PI9;Q2TPT5	mitochondrial electron transport, ubiquinol to cytochrome c (0006122);small molecule metabolic process (0044281);proton transport (0015992);response to glucagon stimulus (0033762);hyperosmotic salinity response (0042538);response to cadmium ion (0046686);response to mercury ion (0046689);response to calcium ion (0051592);response to hypoxia (0001666);response to heat (0009408);response to toxic s…	0022904;0022900;0006091;0044237;0008152;0008150;0009987;0055114;0044710;0045333;0015980;0006122;0042775;0042773;0006119;0016310;0006796;0006793;0044281;0006810;0051234;0051179;0015992;0006818;0044765;0044699;0015672;0006812;0006811;0033762;0043434;0009725;0009719;0050896;0010033;0042221;1901652;0010243;1901698;1901700;0042538;0006972;0006970;0006950;0009628;0009651;0046686;0010038;0010035;0046689…	metal ion binding (0046872);ubiquinol-cytochrome-c reductase activity (0008121);protein complex binding (0032403);electron transporter, transferring electrons within CoQH2-cytochrome c reductase complex activity (0045153)	0009055;0003674;0046872;0043169;0043167;0005488;0016491;0003824;0008121;0015078;0015077;0022890;0008324;0015075;0022891;0022857;0005215;0022892;0016681;0016679;0032403;0005515;0045153	integral to membrane (0016021);mitochondrial respiratory chain complex III (0005750)	0016021;0031224;0044425;0005575;0016020;0005743;0019866;0031090;0044422;0043226;0043227;0044424;0044464;0005623;0005622;0031967;0031975;0044446;0043229;0031966;0044429;0044444;0005737;0005739;0043231;0005740;0070469;0005750;0044455;0045275;1990204;0043234;0032991;0005746		Down	Down				16.30	15.00	14.73		16.50	16.11	14.65	15.36	14.54	14.92
A_11_P192648	-	-	-	-	-	-	-	-	-	-	-	-	-		Down					16.58	15.52	15.77		16.75	16.42	15.42	15.62	15.75	15.80
A_11_P0000040420	SLC25A3	solute carrier family 25 (mitochondrial carrier; phosphate carrier), member 3	475436	XM_532660;XM_861309	ENSCAFG00000006545;ENSCAFG00000004091	ENSCAFT00000010563;ENSCAFT00000044163;ENSCAFT00000045784;ENSCAFT00000006550	F1PXY4_CANFA;F1PXY4;J9P022;J9NZZ1	generation of precursor metabolites and energy (0006091);mitochondrial transport (0006839);phosphate ion transmembrane transport (0035435);mycelium development (0043581);determination of adult lifespan (0008340);nematode larval development (0002119);embryo development ending in birth or egg hatching (0009792);growth (0040007);positive regulation of growth rate (0040010);hermaphrodite genitalia de…	0006810;0051234;0008150;0051179;0006091;0044237;0008152;0009987;0006817;0015698;0006820;0006811;0044765;0044699;0006839;0046907;0051649;0051641;0044763;0035435;0034220;0055085;0043581;0044767;0032502;0048856;0007275;0044707;0032501;0008340;0010259;0007568;0000003;0002119;0002164;0009791;0009792;0009790;0040007;0040010;0040009;0040008;0050789;0065007;0045927;0048518;0040035;0048806;0048513;0048731…	phosphate ion carrier activity (0015320);inorganic phosphate transmembrane transporter activity (0005315);phosphate:hydrogen symporter activity (0015317)	0015320;0015114;0015103;0008509;0015075;0022891;0022857;0005215;0003674;0022892;0015293;0015291;0022804;0005315;1901677;0015317;0015078;0015077;0022890;0008324;0015295;0015294;0015296	integral to plasma membrane (0005887);mitochondrial inner membrane (0005743);cell wall (0005618);chloroplast (0009507);vacuolar membrane (0005774);Golgi apparatus (0005794)	0016021;0031224;0044425;0005575;0016020;0005887;0031226;0044459;0044464;0005623;0005886;0071944;0005743;0019866;0031090;0044422;0043226;0043227;0044424;0005622;0031967;0031975;0044446;0043229;0031966;0044429;0044444;0005737;0005739;0043231;0005740;0005618;0030312;0009507;0009536;0005774;0044437;0005773;0005794		Down					14.97	13.72	13.99		14.97	14.98	13.57	13.86	13.71	14.27
A_11_P051361	ND5	NADH dehydrogenase subunit 5	804484	-	ENSCAFG00000022739	ENSCAFT00000034846	NU5M_CANFA;Q9ZZ57;Q66QB1;Q49RC1_CANFA;Q49RC1	mitochondrial electron transport, NADH to ubiquinone (0006120);small molecule metabolic process (0044281);transport (0006810);response to hypoxia (0001666);response to organonitrogen compound (0010243);response to hydrogen peroxide (0042542)	0042773;0022904;0022900;0006091;0044237;0008152;0008150;0009987;0055114;0044710;0045333;0015980;0006119;0016310;0006796;0006793;0006120;0042775;0044281;0006810;0051234;0051179;0001666;0006950;0050896;0036293;0070482;0009628;0010243;0009719;0010033;0042221;1901698;0042542;0000302;0006979;1901700;0010035	NADH dehydrogenase (ubiquinone) activity (0008137)	0008137;0050136;0003954;0016651;0016491;0003824;0003674;0016655	integral to membrane (0016021);mitochondrial respiratory chain complex I (0005747);neuron projection (0043005)	0016021;0031224;0044425;0005575;0016020;0005743;0019866;0031090;0044422;0043226;0043227;0044424;0044464;0005623;0005622;0031967;0031975;0044446;0043229;0031966;0044429;0044444;0005737;0005739;0043231;0005740;0070469;0005747;0044455;0045271;0030964;1990204;0043234;0032991;0005746;0043005;0042995;0097458		Down	Down				15.54	14.45	14.02		15.47	15.61	14.15	14.75	14.00	14.04
A_11_P0000038756	-	-	-	-	-	-	-	-	-	-	-	-	-		Down	Down				15.29	14.20	13.99		15.30	15.29	13.93	14.48	13.80	14.17
A_11_P0000024198	CKMT2	creatine kinase, mitochondrial 2 (sarcomeric)	479163	NM_001145214	ENSCAFG00000008707	ENSCAFT00000013846;ENSCAFT00000048423	E2RQ77_CANFA;E2RQ77;J9P1U9_CANFA;J9P1U9	cellular nitrogen compound metabolic process (0034641);creatine metabolic process (0006600);muscle contraction (0006936);phosphorylation (0016310);phosphocreatine biosynthetic process (0046314)	0034641;0006807;0008152;0008150;0044237;0009987;0006600;0006575;0006520;0019752;0043436;0006082;0044281;0044710;0071704;0044238;1901564;1901605;0006936;0003012;0003008;0044707;0032501;0044699;0016310;0006796;0006793;0006603;0006599;0019637;0046314;0042396;0042398;0008652;0046394;0016053;0044249;0009058;0044283;0044711;1901576;1901566;0090407	ATP binding (0005524);creatine kinase activity (0004111)	0005524;0032550;0001883;0001882;0036094;0005488;0003674;0097159;0097367;1901363;0032549;0032559;0030554;0017076;0000166;1901265;0032555;0032553;0035639;0043168;0043167;0016301;0016772;0016740;0003824;0004111;0016775	mitochondrial inner membrane (0005743);sarcomere (0030017)	0005739;0043231;0043227;0043226;0005575;0043229;0044424;0044464;0005623;0005622;0044444;0005737;0005743;0019866;0031090;0016020;0044422;0031967;0031975;0044446;0031966;0044429;0005740;0030017;0044449;0043292;0043232;0043228;0030016		Down					15.11	14.07	14.14		15.00	15.22	14.08	14.07	13.98	14.30
A_11_P0000028225	MPC1	mitochondrial pyruvate carrier 1	609356	XM_858018	-	-	-	mitochondrial pyruvate transport (0006850);pyruvate metabolic process (0006090);pyruvate transmembrane transport (1901475)	0006850;0006839;0044765;0006810;0051234;0008150;0051179;0044699;0046907;0051649;0051641;0044763;0009987;0006848;0015718;0046942;0015711;0006820;0006811;0071702;0015849;0006090;0032787;0019752;0043436;0006082;0044237;0008152;0044281;0044710;0071704;1901475;0034220;0055085	pyruvate transmembrane transporter activity (0050833)	0050833;0008028;0046943;0005342;0022891;0022857;0005215;0003674;0022892;0008514;0008509;0015075	integral to mitochondrial inner membrane (0031305)	0016021;0031224;0044425;0005575;0016020;0005743;0019866;0031090;0044422;0043226;0043227;0044424;0044464;0005623;0005622;0031967;0031975;0044446;0043229;0031966;0044429;0044444;0005737;0005739;0043231;0005740;0031305;0031304;0031300;0044455;0032592;0031301		Down	Down				14.44	13.42	13.38		14.37	14.52	13.18	13.66	13.28	13.48
A_11_P220518	SLC25A4	solute carrier family 25 (mitochondrial carrier; adenine nucleotide translocator), member 4	475630	XM_532844	ENSCAFG00000007596	ENSCAFT00000012152;ENSCAFT00000048803	E2R685_CANFA;E2R685;F6X895_CANFA;F6X895	apoptotic mitochondrial changes (0008637);negative regulation of necrotic cell death (0060547);energy reserve metabolic process (0006112);mitochondrial genome maintenance (0000002);regulation of insulin secretion (0050796);small molecule metabolic process (0044281);modulation by virus of host morphology or physiology (0019048);adenine transport (0015853);purine nucleoside transmembrane transport …	0008637;0007005;0006996;0016043;0071840;0008150;0044763;0009987;0044699;0006915;0012501;0008219;0016265;0060547;0010939;0010941;0050794;0050789;0065007;0060548;0048523;0048519;0055085;0044765;0006810;0051234;0051179;0006112;0015980;0006091;0044237;0008152;0055114;0044710;0000002;0050796;0090276;0002791;0051046;0051049;0032879;0090087;0046883;0010646;0023051;0060341;0044281;0016032;0044403;0044419…	adenine transmembrane transporter activity (0015207);ATP:ADP antiporter activity (0005471);enzyme binding (0019899)	0005215;0003674;0015207;0005345;0015205;0015932;0022891;0022857;0022892;0005515;0005488;0005471;0005347;0000295;0015216;0015215;0015605;0008514;0008509;0015075;1901677;0005346;1901505;0015211;0005337;0015217;0015301;0015297;0015291;0022804;0019899	mitochondrial inner membrane (0005743);integral to plasma membrane (0005887);mitochondrial outer membrane (0005741);lipid particle (0005811)	0016021;0031224;0044425;0005575;0016020;0005743;0019866;0031090;0044422;0043226;0043227;0044424;0044464;0005623;0005622;0031967;0031975;0044446;0043229;0031966;0044429;0044444;0005737;0005739;0043231;0005740;0005887;0031226;0044459;0005886;0071944;0005741;0031968;0019867;0005811		Down	Down		Pescatori2007_Down		14.76	13.34	13.59		14.64	14.88	12.93	13.76	13.65	13.53
A_11_P101216	MPC1	mitochondrial pyruvate carrier 1	609356	XM_858018	-	-	-	mitochondrial pyruvate transport (0006850);pyruvate metabolic process (0006090);pyruvate transmembrane transport (1901475)	0006850;0006839;0044765;0006810;0051234;0008150;0051179;0044699;0046907;0051649;0051641;0044763;0009987;0006848;0015718;0046942;0015711;0006820;0006811;0071702;0015849;0006090;0032787;0019752;0043436;0006082;0044237;0008152;0044281;0044710;0071704;1901475;0034220;0055085	pyruvate transmembrane transporter activity (0050833)	0050833;0008028;0046943;0005342;0022891;0022857;0005215;0003674;0022892;0008514;0008509;0015075	integral to mitochondrial inner membrane (0031305)	0016021;0031224;0044425;0005575;0016020;0005743;0019866;0031090;0044422;0043226;0043227;0044424;0044464;0005623;0005622;0031967;0031975;0044446;0043229;0031966;0044429;0044444;0005737;0005739;0043231;0005740;0031305;0031304;0031300;0044455;0032592;0031301		Down					14.61	13.56	13.63		14.59	14.64	13.34	13.78	13.58	13.68
A_11_P154598	SLC25A3	solute carrier family 25 (mitochondrial carrier; phosphate carrier), member 3	475436	-	ENSCAFG00000004091	ENSCAFT00000006550	F1PXY4_CANFA;F1PXY4	generation of precursor metabolites and energy (0006091);mitochondrial transport (0006839);phosphate ion transmembrane transport (0035435);mycelium development (0043581);determination of adult lifespan (0008340);nematode larval development (0002119);embryo development ending in birth or egg hatching (0009792);growth (0040007);positive regulation of growth rate (0040010);hermaphrodite genitalia de…	0006810;0051234;0008150;0051179;0006091;0044237;0008152;0009987;0006817;0015698;0006820;0006811;0044765;0044699;0006839;0046907;0051649;0051641;0044763;0035435;0034220;0055085;0043581;0044767;0032502;0048856;0007275;0044707;0032501;0008340;0010259;0007568;0000003;0002119;0002164;0009791;0009792;0009790;0040007;0040010;0040009;0040008;0050789;0065007;0045927;0048518;0040035;0048806;0048513;0048731…	phosphate ion carrier activity (0015320);inorganic phosphate transmembrane transporter activity (0005315);phosphate:hydrogen symporter activity (0015317)	0015320;0015114;0015103;0008509;0015075;0022891;0022857;0005215;0003674;0022892;0015293;0015291;0022804;0005315;1901677;0015317;0015078;0015077;0022890;0008324;0015295;0015294;0015296	integral to plasma membrane (0005887);mitochondrial inner membrane (0005743);cell wall (0005618);chloroplast (0009507);vacuolar membrane (0005774);Golgi apparatus (0005794)	0016021;0031224;0044425;0005575;0016020;0005887;0031226;0044459;0044464;0005623;0005886;0071944;0005743;0019866;0031090;0044422;0043226;0043227;0044424;0005622;0031967;0031975;0044446;0043229;0031966;0044429;0044444;0005737;0005739;0043231;0005740;0005618;0030312;0009507;0009536;0005774;0044437;0005773;0005794		Down	Down				14.22	13.06	13.22		14.13	14.32	12.77	13.36	13.10	13.35
A_11_P0000023243	LOC478000;LOC478001;LOC607509	phytanoyl-CoA hydroxylase-like	478000;478001;607509	NM_001253720;NM_001253721;XM_535184;XM_844206;XM_844220	ENSCAFG00000023349;ENSCAFG00000023441	ENSCAFT00000007637;ENSCAFT00000035851;ENSCAFT00000035852;ENSCAFT00000036022;ENSCAFT00000036074	E2R1R8_CANFA;E2R1R8;F1PFS9_CANFA;F1PFS9;L7N068_CANFA;L7N068;E2R2Y3_CANFA;E2R2Y3;E2R2Y6_CANFA;E2R2Y6;F6XP02_CANFA;F6XP02	fatty acid alpha-oxidation (0001561);isoprenoid metabolic process (0006720);methyl-branched fatty acid metabolic process (0097089)	0001561;0009062;0006631;0032787;0019752;0043436;0006082;0044237;0008152;0008150;0009987;0044281;0044710;0071704;0044255;0006629;0044238;0044242;0016042;1901575;0009056;0044248;0072329;0046395;0016054;0044282;0044712;0019395;0034440;0030258;0055114;0006720;0097089	cofactor binding (0048037);electron carrier activity (0009055);L-ascorbic acid binding (0031418);metal ion binding (0046872);oxidoreductase activity, acting on single donors with incorporation of molecular oxygen, incorporation of two atoms of oxygen (0016702);phytanoyl-CoA dioxygenase activity (0048244);protein binding (0005515)	0048037;0005488;0003674;0009055;0031418;0019842;0036094;0031406;0043168;0043167;0043177;0048029;0030246;0046872;0043169;0016702;0016701;0016491;0003824;0051213;0048244;0016706;0016705;0005515	mitochondrion (0005739);peroxisomal matrix (0005782)	0005739;0043231;0043227;0043226;0005575;0043229;0044424;0044464;0005623;0005622;0044444;0005737;0005782;0031907;0044438;0044446;0044422;0042579;0070013;0043233;0031974;0044439;0005777		Down			Pescatori2007_Down		14.14	13.01	13.29		14.19	14.09	13.11	12.92	13.02	13.56
A_11_P0000040404	ND1	NADH dehydrogenase subunit 1	804476	-	ENSCAFG00000022713;ENSCAFG00000022714	ENSCAFT00000034820;ENSCAFT00000034821	NU1M_CANFA;P92604;Q9T4Y4;Q49S02_CANFA;Q49S02	mitochondrial electron transport, NADH to ubiquinone (0006120);small molecule metabolic process (0044281);transport (0006810);response to hydroperoxide (0033194);response to organic cyclic compound (0014070);response to drug (0042493);photosynthesis, light reaction (0019684)	0022900;0006091;0044237;0008152;0008150;0009987;0055114;0044710;0006120;0022904;0045333;0015980;0042775;0042773;0006119;0016310;0006796;0006793;0044281;0006810;0051234;0051179;0033194;0006979;0006950;0050896;1901700;0042221;0014070;0010033;0042493;0019684;0015979	NADH dehydrogenase (ubiquinone) activity (0008137);quinone binding (0048038);protein binding (0005515)	0008137;0050136;0003954;0016651;0016491;0003824;0003674;0016655;0048038;0048037;0005488;0005515	integral to membrane (0016021);mitochondrial respiratory chain complex I (0005747);dendrite (0030425);neuronal cell body (0043025);chloroplast thylakoid membrane (0009535)	0016021;0031224;0044425;0005575;0016020;0005743;0019866;0031090;0044422;0043226;0043227;0044424;0044464;0005623;0005622;0031967;0031975;0044446;0043229;0031966;0044429;0044444;0005737;0005739;0043231;0005740;0070469;0005747;0044455;0045271;0030964;1990204;0043234;0032991;0005746;0030425;0043005;0042995;0097458;0043025;0044297;0009535;0044434;0044435;0009536;0009507;0055035;0042651;0034357;0044436…		Down	Down				14.45	13.23	13.02		14.64	14.25	13.45	13.01	12.67	13.36
A_11_P103101	FABP3	fatty acid binding protein 3, muscle and heart (mammary-derived growth inhibitor)	478156	XM_535331	ENSCAFG00000011117	ENSCAFT00000017685	E2R507_CANFA;E2R507	negative regulation of cell proliferation (0008285);response to drug (0042493);response to fatty acid (0070542);response to insulin stimulus (0032868);phosphatidylcholine biosynthetic process (0006656);long-chain fatty acid transport (0015909);fatty acid beta-oxidation (0006635)	0006631;0032787;0019752;0043436;0006082;0044237;0008152;0008150;0009987;0044281;0044710;0071704;0044255;0006629;0044238;0008285;0042127;0050794;0050789;0065007;0048523;0048519;0042493;0042221;0050896;0070542;0033993;0010033;1901700;0032868;0043434;0009725;0009719;1901652;0010243;1901698;0006656;0046165;0006066;1901615;0044283;0044711;0009058;1901617;1901576;0046470;0006650;0006644;0006796;0006793…	icosatetraenoic acid binding (0050543);long-chain fatty acid transporter activity (0005324);cytoskeletal protein binding (0008092)	0008289;0005488;0003674;0005215;0050543;0036041;0005504;0033293;0031406;0043168;0043167;0043177;0036094;0005324;0015245;0005319;0022892;0005515;0008092	cytosol (0005829);mitochondrial matrix (0005759);sarcoplasmic reticulum (0016529)	0005829;0044444;0044424;0044464;0005575;0005623;0005622;0005737;0016528;0005759;0044429;0044446;0044422;0043226;0043229;0005739;0043231;0043227;0070013;0043233;0031974;0016529;0005783		Down	Down		Pescatori2007_Down		14.33	13.18	12.97		14.33	14.32	13.16	13.21	13.27	12.66
A_11_P183503	CKMT2	creatine kinase, mitochondrial 2 (sarcomeric)	479163	NM_001145214	ENSCAFG00000008707	ENSCAFT00000013846;ENSCAFT00000048423	E2RQ77_CANFA;E2RQ77;J9P1U9_CANFA;J9P1U9	cellular nitrogen compound metabolic process (0034641);creatine metabolic process (0006600);muscle contraction (0006936);phosphorylation (0016310);phosphocreatine biosynthetic process (0046314)	0034641;0006807;0008152;0008150;0044237;0009987;0006600;0006575;0006520;0019752;0043436;0006082;0044281;0044710;0071704;0044238;1901564;1901605;0006936;0003012;0003008;0044707;0032501;0044699;0016310;0006796;0006793;0006603;0006599;0019637;0046314;0042396;0042398;0008652;0046394;0016053;0044249;0009058;0044283;0044711;1901576;1901566;0090407	ATP binding (0005524);creatine kinase activity (0004111)	0005524;0032550;0001883;0001882;0036094;0005488;0003674;0097159;0097367;1901363;0032549;0032559;0030554;0017076;0000166;1901265;0032555;0032553;0035639;0043168;0043167;0016301;0016772;0016740;0003824;0004111;0016775	mitochondrial inner membrane (0005743);sarcomere (0030017)	0005739;0043231;0043227;0043226;0005575;0043229;0044424;0044464;0005623;0005622;0044444;0005737;0005743;0019866;0031090;0016020;0044422;0031967;0031975;0044446;0031966;0044429;0005740;0030017;0044449;0043292;0043232;0043228;0030016		Down	Down				14.22	12.43	12.80		14.31	14.13	12.10	12.77	12.55	13.06
A_11_P180453	PLN	phospholamban	414755	NM_001003332	ENSCAFG00000029347	ENSCAFT00000044257	PPLA_CANFA;P61012;P07473;Q56UH4	adrenergic receptor signaling pathway involved in heart process (0086023);calcium ion transport (0006816);cardiac muscle tissue development (0048738);negative regulation of calcium ion import into sarcoplasmic reticulum (1902081);negative regulation of calcium-transporting ATPase activity (1901895);negative regulation of heart rate (0010459);regulation of cardiac muscle cell contraction (0086004)…	0086023;0071875;0007186;0007166;0007165;0050794;0050789;0065007;0008150;0051716;0044763;0009987;0044699;0050896;0007154;0044700;0023052;0086103;0003015;0003013;0003008;0044707;0032501;0006816;0070838;0030001;0006812;0006811;0044765;0006810;0051234;0051179;0072511;0048738;0014706;0060537;0009888;0048856;0032502;0007507;0044767;0048513;0048731;0007275;0072358;0072359;0006874;0006875;0030003;0006873…	ATPase inhibitor activity (0042030);calcium channel regulator activity (0005246);ATPase binding (0051117);identical protein binding (0042802)	0042030;0004857;0030234;0003674;0060590;0060589;0005246;0016247;0051117;0019899;0005515;0005488;0042802	calcium ion-transporting ATPase complex (0090534);integral to membrane (0016021);mitochondrial membrane (0031966);perinuclear region of cytoplasm (0048471);vesicle (0031982);sarcoplasmic reticulum membrane (0033017)	0090534;0090533;0098533;0043234;0032991;0005575;0044425;0016020;0016021;0031224;0031966;0031090;0044422;0043226;0043227;0044429;0044444;0044424;0044464;0005623;0005622;0005737;0044446;0043229;0005739;0043231;0005740;0031967;0031975;0016529;0005783;0016528;0048471;0031982;0033017;0005789;0044432;0042175;0012505		Down	Down		Pescatori2007_Down		13.85	12.82	12.46		13.95	13.75	13.08	12.57	12.62	12.31
A_11_P199593	-	-	-	-	-	-	-	-	-	-	-	-	-		Down	Down				14.20	12.97	12.68		14.10	14.30	12.61	13.33	13.04	12.32
A_11_P097576	ECI1	enoyl-CoA delta isomerase 1	490059	XM_547179	ENSCAFG00000030058	ENSCAFT00000048077	J9P761	fatty acid beta-oxidation (0006635)	0006635;0009062;0006631;0032787;0019752;0043436;0006082;0044237;0008152;0008150;0009987;0044281;0044710;0071704;0044255;0006629;0044238;0044242;0016042;1901575;0009056;0044248;0072329;0046395;0016054;0044282;0044712;0019395;0034440;0030258;0055114	dodecenoyl-CoA delta-isomerase activity (0004165);identical protein binding (0042802)	0004165;0016863;0016860;0016853;0003824;0003674;0042802;0005515;0005488	mitochondrial inner membrane (0005743);mitochondrial matrix (0005759)	0005743;0019866;0031090;0016020;0005575;0044422;0043226;0043227;0044424;0044464;0005623;0005622;0031967;0031975;0044446;0043229;0031966;0044429;0044444;0005737;0005739;0043231;0005740;0005759;0070013;0043233;0031974		Down	Down		Chen2000_Down;Pescatori2007_Down		12.96	11.82	11.29		12.94	12.98	11.91	11.72	11.38	11.21
A_11_P0000033305	-	-	-	-	-	-	-	-	-	-	-	-	-		Down	Down				12.74	11.64	11.60		13.06	12.42	11.59	11.69	11.59	11.61
A_11_P176998	-	-	-	-	-	-	-	-	-	-	-	-	-		Down	Down				13.01	11.94	11.63		13.19	12.84	12.09	11.79	11.89	11.37
A_11_P109221	IDH2	isocitrate dehydrogenase 2 (NADP+), mitochondrial	479043	XM_536192	ENSCAFG00000012052	ENSCAFT00000019145	F1PAM3	isocitrate metabolic process (0006102);tricarboxylic acid cycle (0006099);2-oxoglutarate metabolic process (0006103);glyoxylate cycle (0006097);defense response to bacterium (0042742);response to cadmium ion (0046686);response to salt stress (0009651);response to zinc ion (0010043);glucuronoxylan metabolic process (0010413);xylan biosynthetic process (0045492);fatty acid beta-oxidation (0006635);…	0006102;0072350;0019752;0043436;0006082;0044237;0008152;0008150;0009987;0044281;0044710;0071704;0006099;0044238;0009060;0045333;0015980;0006091;0055114;0006103;0043648;0005975;0006097;0044262;0046487;0006081;0032787;0042742;0006952;0006950;0050896;0009617;0051707;0009607;0051704;0006739;0046496;0019362;0006733;0006732;0051186;0009117;0006753;0006796;0006793;0019637;0055086;0006139;0006725;0034641…	isocitrate dehydrogenase (NADP+) activity (0004450);magnesium ion binding (0000287);NAD binding (0051287);copper ion binding (0005507)	0004450;0004448;0016616;0016614;0016491;0003824;0003674;0000287;0046872;0043169;0043167;0005488;0051287;0000166;0036094;1901265;0097159;1901363;0050662;0048037;0005507;0046914	mitochondrial inner membrane (0005743);mitochondrial matrix (0005759);peroxisome (0005777);plasma membrane (0005886);chloroplast (0009507);apoplast (0048046)	0005743;0019866;0031090;0016020;0005575;0044422;0043226;0043227;0044424;0044464;0005623;0005622;0031967;0031975;0044446;0043229;0031966;0044429;0044444;0005737;0005739;0043231;0005740;0005759;0070013;0043233;0031974;0005777;0042579;0005886;0071944;0009507;0009536;0048046;0005576		Down	Down				12.92	11.82	11.85		12.93	12.92	11.57	12.08	11.84	11.85
A_11_P102776	COQ9	coenzyme Q9 homolog (S. cerevisiae)	478110	XM_535284	ENSCAFG00000008731	ENSCAFT00000013878	E2RQ22_CANFA;E2RQ22	ubiquinone biosynthetic process (0006744);mitochondrial electron transport, NADH to ubiquinone (0006120);aerobic respiration (0009060)	0006744;0006743;0006733;0006732;0051186;0044237;0008152;0008150;0009987;1901661;0042180;0044281;0044710;0071704;1901663;0009108;0051188;0044249;0009058;0042181;0044283;0044711;1901576;0006120;0022904;0022900;0006091;0055114;0045333;0015980;0042775;0042773;0006119;0016310;0006796;0006793;0009060	DNA binding (0003677)	0003674;0003677;0003676;0097159;0005488;1901363	mitochondrial inner membrane (0005743)	0005739;0043231;0043227;0043226;0005575;0043229;0044424;0044464;0005623;0005622;0044444;0005737;0005743;0019866;0031090;0016020;0044422;0031967;0031975;0044446;0031966;0044429;0005740		Down	Down				12.85	11.83	11.67		12.73	12.97	11.77	11.89	11.53	11.82
A_11_P0000039338	CA14	carbonic anhydrase XIV	100855809	XM_003639624	ENSCAFG00000011762	ENSCAFT00000018679;ENSCAFT00000018682;ENSCAFT00000035998	E2R6B8_CANFA;E2R6B8;F1P7K9;F1PFW3	bicarbonate transport (0015701);small molecule metabolic process (0044281)	0015701;0015711;0006820;0006811;0044765;0006810;0051234;0008150;0051179;0044699;0071702;0044281;0044710;0008152	carbonate dehydratase activity (0004089);metal ion binding (0046872)	0004089;0016836;0016835;0016829;0003824;0003674;0046872;0043169;0043167;0005488	integral to membrane (0016021);plasma membrane (0005886)	0016021;0031224;0044425;0005575;0016020;0005886;0044464;0005623;0071944		Down	Down				13.56	12.52	11.97		13.69	13.43	12.44	12.60	11.57	12.37
A_11_P121441	PDHA1	pyruvate dehydrogenase (lipoamide) alpha 1	480858	XM_537975;XM_853468;XM_003435471	ENSCAFG00000013030	ENSCAFT00000020698	E2RL90_CANFA;E2RL90	acetyl-CoA biosynthetic process from pyruvate (0006086);glycolysis (0006096);tricarboxylic acid cycle (0006099);regulation of acetyl-CoA biosynthetic process from pyruvate (0010510);response to cadmium ion (0046686);response to salt stress (0009651);pentose-phosphate shunt (0006098);response to sucrose stimulus (0009744);response to glucose stimulus (0009749);response to fructose stimulus (000975…	0006086;0006085;0006084;0006637;0006732;0051186;0044237;0008152;0008150;0009987;0006793;0035383;0071704;0071616;0009108;0051188;0044249;0009058;0035384;1901576;0006090;0032787;0019752;0043436;0006082;0044281;0044710;0006096;0006007;0006006;0019318;0005996;0044723;0005975;0044238;0019320;0046365;0044724;0016052;1901575;0009056;0006091;0006099;0009060;0045333;0015980;0055114;0010510;0050812;0019217…	pyruvate dehydrogenase (acetyl-transferring) activity (0004739);cobalt ion binding (0050897);zinc ion binding (0008270)	0004739;0004738;0016903;0016491;0003824;0003674;0016624;0050897;0046914;0046872;0043169;0043167;0005488;0008270	mitochondrial pyruvate dehydrogenase complex (0005967);cytosol (0005829);nucleus (0005634)	0005739;0043231;0043227;0043226;0005575;0043229;0044424;0044464;0005623;0005622;0044444;0005737;0045254;1990204;0043234;0032991;0005759;0044429;0044446;0044422;0070013;0043233;0031974;0005967;0005829;0005634		Down	Down		Chen2000_Down		13.64	12.37	12.36		13.74	13.55	12.27	12.46	11.92	12.80
A_11_P203003	ND5	NADH dehydrogenase subunit 5	804484	-	ENSCAFG00000022739	ENSCAFT00000034846	NU5M_CANFA;Q9ZZ57;Q66QB1;Q49RC1_CANFA;Q49RC1	mitochondrial electron transport, NADH to ubiquinone (0006120);small molecule metabolic process (0044281);transport (0006810);response to hypoxia (0001666);response to organonitrogen compound (0010243);response to hydrogen peroxide (0042542)	0042773;0022904;0022900;0006091;0044237;0008152;0008150;0009987;0055114;0044710;0045333;0015980;0006119;0016310;0006796;0006793;0006120;0042775;0044281;0006810;0051234;0051179;0001666;0006950;0050896;0036293;0070482;0009628;0010243;0009719;0010033;0042221;1901698;0042542;0000302;0006979;1901700;0010035	NADH dehydrogenase (ubiquinone) activity (0008137)	0008137;0050136;0003954;0016651;0016491;0003824;0003674;0016655	integral to membrane (0016021);mitochondrial respiratory chain complex I (0005747);neuron projection (0043005)	0016021;0031224;0044425;0005575;0016020;0005743;0019866;0031090;0044422;0043226;0043227;0044424;0044464;0005623;0005622;0031967;0031975;0044446;0043229;0031966;0044429;0044444;0005737;0005739;0043231;0005740;0070469;0005747;0044455;0045271;0030964;1990204;0043234;0032991;0005746;0043005;0042995;0097458		Down	Down				13.23	12.22	11.71		13.24	13.23	11.90	12.54	11.47	11.95
A_11_P0000040310	GPD1L	glycerol-3-phosphate dehydrogenase 1-like	485626	XM_542745	ENSCAFG00000005401	ENSCAFT00000008687;ENSCAFT00000043658	F1PQR9_CANFA;F1PQR9;J9NS24_CANFA;J9NS24	carbohydrate metabolic process (0005975);glycerol-3-phosphate catabolic process (0046168);NADH metabolic process (0006734);negative regulation of peptidyl-serine phosphorylation (0033137);negative regulation of protein kinase C signaling cascade (0090038);phosphatidic acid biosynthetic process (0006654);positive regulation of protein localization to cell surface (2000010);positive regulation of s…	0005975;0044238;0008152;0008150;0071704;0046168;0006072;0052646;0006796;0006793;0044237;0009987;0019637;1901135;0046434;1901575;0009056;1901136;0019674;0046496;0019362;0006733;0006732;0051186;0009117;0006753;0055086;0006139;0006725;0034641;0006807;0046483;1901360;0044281;0044710;0072524;1901564;0006734;0033137;0001933;0001932;0031399;0032268;0031323;0019222;0050789;0065007;0050794;0051246;0060255…	glycerol-3-phosphate dehydrogenase [NAD+] activity (0004367);NAD binding (0051287);sodium channel regulator activity (0017080);protein homodimerization activity (0042803);ion channel binding (0044325)	0004367;0016616;0016614;0016491;0003824;0003674;0051287;0000166;0036094;0005488;1901265;0097159;1901363;0050662;0048037;0017080;0016247;0042803;0042802;0005515;0046983;0044325	glycerol-3-phosphate dehydrogenase complex (0009331);plasma membrane (0005886);cytosol (0005829)	0009331;0044444;0044424;0044464;0005575;0005623;0005622;0005737;1990204;0043234;0032991;0016020;0005886;0071944;0005829		Down	Down		Haslett2002_Down;Pescatori2007_Down		13.40	11.99	11.88		13.70	13.10	11.87	12.12	12.32	11.44
A_11_P109421	DNAJA4	DnaJ (Hsp40) homolog, subfamily A, member 4	488777	XM_845309	ENSCAFG00000014214	ENSCAFT00000022568	F1PP91	protein folding (0006457);response to heat (0009408);neurogenesis (0022008)	0006457;0044267;0019538;0043170;0071704;0008152;0008150;0044238;0044260;0044237;0009987;0009408;0006950;0050896;0009266;0009628;0022008;0030154;0048869;0032502;0044763;0044699;0007399;0048731;0048856;0007275;0044707;0032501	ATP binding (0005524);metal ion binding (0046872);heat shock protein binding (0031072);unfolded protein binding (0051082)	0005524;0032550;0001883;0001882;0036094;0005488;0003674;0097159;0097367;1901363;0032549;0032559;0030554;0017076;0000166;1901265;0032555;0032553;0035639;0043168;0043167;0046872;0043169;0031072;0005515;0051082	membrane (0016020)	0016020;0005575		Down					12.94	11.67	12.29		12.78	13.10	11.62	11.72	12.50	12.08
A_11_P094708	-	-	479462	XR_134642	ENSCAFG00000015023	ENSCAFT00000023843	-	-	-	-	-	-	-		Down					13.13	12.03	12.18		13.03	13.23	11.79	12.26	12.23	12.13
A_11_P079901	SUCLA2	succinate-CoA ligase, ADP-forming, beta subunit	485448	XM_542566	ENSCAFG00000004454	ENSCAFT00000007179	F1PPC7_CANFA;F1PPC7	succinate metabolic process (0006105);succinyl-CoA pathway (0006781);tricarboxylic acid cycle (0006099);mitotic spindle organization (0007052);regulation of centrosome duplication (0010824);response to cadmium ion (0046686);gluconeogenesis (0006094);glycolysis (0006096);ubiquitin-dependent protein catabolic process (0006511);response to salt stress (0009651);photorespiration (0009853);methylglyox…	0006105;0043648;0019752;0043436;0006082;0044237;0008152;0008150;0009987;0044281;0044710;0071704;0006781;0006104;0006637;0006732;0051186;0006793;0035383;0006779;0006778;0033013;0006725;0046483;1901360;1901564;0006807;0033014;0018130;0044249;0009058;0019438;0044271;0034641;1901362;1901576;1901566;0051188;0006780;0046394;0016053;0044283;0044711;0046502;0006099;0044238;0009060;0045333;0015980;0006091…	ATP binding (0005524);succinate-CoA ligase (ADP-forming) activity (0004775);protein binding (0005515);GTP binding (0005525);succinate-CoA ligase (GDP-forming) activity (0004776);copper ion binding (0005507)	0005524;0032550;0001883;0001882;0036094;0005488;0003674;0097159;0097367;1901363;0032549;0032559;0030554;0017076;0000166;1901265;0032555;0032553;0035639;0043168;0043167;0016874;0003824;0046872;0043169;0004775;0004774;0016405;0016877;0016878;0005515;0005525;0032561;0019001;0004776;0005507;0046914	mitochondrial matrix (0005759);centrosome (0005813);microtubule associated complex (0005875);succinate-CoA ligase complex (ADP-forming) (0009361);Golgi apparatus (0005794)	0005739;0043231;0043227;0043226;0005575;0043229;0044424;0044464;0005623;0005622;0044444;0005737;0005759;0044429;0044446;0044422;0070013;0043233;0031974;0005813;0005815;0044430;0005856;0043232;0043228;0015630;0005875;0043234;0032991;0009361;0042709;0045239;0005794		Down	Down				13.17	12.06	12.15		13.13	13.20	11.92	12.21	12.06	12.24
A_11_P0000020392	FHL2	four and a half LIM domains 2	474544	XM_531773	ENSCAFG00000002105	ENSCAFT00000003334	F1PU47_CANFA;F1PU47	atrial cardiac muscle cell development (0055014);heart trabecula formation (0060347);negative regulation of apoptotic process (0043066);negative regulation of transcription from RNA polymerase II promoter (0000122);osteoblast differentiation (0001649);response to hormone stimulus (0009725);ventricular cardiac muscle cell development (0055015);androgen receptor signaling pathway (0030521);cellular…	0055014;0055013;0055002;0055001;0048468;0044767;0032502;0008150;0044699;0048856;0048869;0044763;0009987;0030154;0042692;0061061;0051146;0055006;0035051;0007507;0048513;0048731;0007275;0044707;0032501;0072358;0072359;0055007;0048738;0014706;0060537;0009888;0055011;0060347;0060343;0048646;0009653;0009887;0061383;0003206;0003007;0003205;0061384;0043066;0042981;0043067;0010941;0050794;0050789;0065007…	zinc ion binding (0008270);androgen receptor binding (0050681);transcription coactivator activity (0003713);transcription factor binding (0008134);identical protein binding (0042802)	0008270;0046914;0046872;0043169;0043167;0005488;0003674;0050681;0035258;0035257;0051427;0005102;0005515;0003713;0003712;0000989;0000988;0008134;0042802	actin cytoskeleton (0015629);focal adhesion (0005925);M band (0031430);nucleoplasm (0005654);Z disc (0030018)	0015629;0005856;0043232;0043228;0043226;0005575;0043229;0044424;0044464;0005623;0005622;0005925;0005924;0005912;0070161;0030054;0030055;0005634;0043231;0043227;0031430;0044449;0044422;0044444;0005737;0043292;0031672;0030017;0030016;0005654;0044428;0044446;0031981;0070013;0043233;0031974;0030018;0031674		Down	Down		Chen2000_Down		12.17	10.74	10.22		12.21	12.14	10.46	11.01	10.19	10.24
A_11_P053266	DMD	dystrophin	606758	NM_001003343	ENSCAFG00000023562	ENSCAFT00000021853;ENSCAFT00000021860;ENSCAFT00000027940;ENSCAFT00000036277	DMD_CANFA;O97592;F1PR55;F1PKV3;F1P7G4;F1PR58	cardiac muscle contraction (0060048);cellular protein complex assembly (0043623);cellular protein localization (0034613);establishment of blood-nerve barrier (0008065);establishment of glial blood-brain barrier (0060857);extracellular matrix organization (0030198);muscle cell cellular homeostasis (0046716);muscle fiber development (0048747);muscle filament sliding (0030049);myotube cell developme…	0060048;0006941;0006936;0003012;0003008;0044707;0032501;0008150;0044699;0060047;0003015;0003013;0008015;0043623;0006461;0065003;0022607;0016043;0071840;0044085;0043933;0071822;0070271;0034622;0034613;0008104;0033036;0051179;0070727;0051641;0044763;0009987;0008065;0001885;0002064;0048468;0044767;0032502;0048856;0048869;0030154;0030855;0060429;0009888;0045446;0003158;0007422;0048731;0007275;0007399…	calcium ion binding (0005509);zinc ion binding (0008270);actin binding (0003779);myosin binding (0017022);nitric-oxide synthase binding (0050998);structural constituent of cytoskeleton (0005200);structural constituent of muscle (0008307);dystroglycan binding (0002162);vinculin binding (0017166);WW domain binding (0050699);acetylcholine transmembrane transporter activity (0005277)	0005509;0046872;0043169;0043167;0005488;0003674;0008270;0046914;0003779;0008092;0005515;0017022;0050998;0019899;0005200;0005198;0008307;0002162;0001948;0097367;0017166;0050699;0019904;0005277;0005326;0005215;0008324;0015075;0022891;0022857;0022892;1901375	postsynaptic membrane (0045211);sarcolemma (0042383);cell surface (0009986);cell-substrate junction (0030055);costamere (0043034);cytosol (0005829);filopodium (0030175);membrane raft (0045121);neuron projection terminus (0044306);nucleus (0005634);Z disc (0030018);actin cytoskeleton (0015629);syntrophin complex (0016013);lateral plasma membrane (0016328);dystrobrevin complex (0016014);striated mu…	0030054;0005575;0005737;0044424;0044464;0005623;0005622;0005856;0043232;0043228;0043226;0043229;0045211;0097060;0044456;0045202;0044459;0044425;0016020;0005886;0071944;0042383;0009986;0030055;0043034;0044449;0044422;0044444;0043292;0030016;0005829;0016010;0043234;0032991;0030175;0042995;0045121;0044306;0044463;0097458;0043005;0005634;0043231;0043227;0030018;0031674;0030017;0015629;0016013;0016328…		Down	Down		Chen2000_Down;Haslett2002_Down;Pescatori2007_Down		12.50	10.41	10.67		12.37	12.63	10.36	10.46	10.57	10.76
A_11_P0000030828	KIAA0141	KIAA0141 ortholog	487190	XM_544318	ENSCAFG00000006236	ENSCAFT00000010073	E2QX83_CANFA;E2QX83	regulation of cysteine-type endopeptidase activity involved in apoptotic process (0043281);extrinsic apoptotic signaling pathway via death domain receptors (0008625)	0043281;0042981;0043067;0010941;0050794;0050789;0065007;0008150;2000116;0052548;0052547;0051336;0050790;0019222;0065009;0006915;0012501;0008219;0016265;0044699;0044763;0009987;0008625;0097191;0007166;0007165;0051716;0050896;0007154;0044700;0023052;0097190	protein binding (0005515)	0005515;0005488;0003674	mitochondrion (0005739)	0005739;0043231;0043227;0043226;0005575;0043229;0044424;0044464;0005623;0005622;0044444;0005737		Down	Down				11.59	10.53	10.50		11.63	11.56	10.48	10.59	10.33	10.67
A_11_P078556	ACSL1	acyl-CoA synthetase long-chain family member 1	475631	XM_852283	ENSCAFG00000007662	ENSCAFT00000012314	E2QUL3_CANFA;E2QUL3	adiponectin-mediated signaling pathway (0033211);long-chain fatty acid import (0044539);positive regulation of protein serine/threonine kinase activity (0071902);alpha-linolenic acid metabolic process (0036109);linoleic acid metabolic process (0043651);long-chain fatty-acyl-CoA biosynthetic process (0035338);response to drug (0042493);response to nutrient (0007584);response to oleic acid (0034201…	0033211;0019221;0007166;0007165;0050794;0050789;0065007;0008150;0051716;0044763;0009987;0044699;0050896;0007154;0044700;0023052;0071345;0034097;0010033;0042221;0071310;0070887;0008610;0006629;0044238;0008152;0044710;0071704;1901576;0009058;0044539;0015909;0015908;0006869;0044765;0006810;0051234;0051179;0071702;0010876;0033036;0015718;0046942;0015711;0006820;0006811;0015849;0001676;0006631;0032787…	ATP binding (0005524);long-chain fatty acid-CoA ligase activity (0004467);acetate-CoA ligase (ADP-forming) activity (0043758);acetate-CoA ligase activity (0003987)	0003824;0003674;0005524;0032550;0001883;0001882;0036094;0005488;0097159;0097367;1901363;0032549;0032559;0030554;0017076;0000166;1901265;0032555;0032553;0035639;0043168;0043167;0004467;0015645;0016877;0016874;0043758;0016878;0003987;0016405	endoplasmic reticulum membrane (0005789);integral to membrane (0016021);mitochondrial outer membrane (0005741);peroxisomal membrane (0005778);plasma membrane (0005886)	0005739;0043231;0043227;0043226;0005575;0043229;0044424;0044464;0005623;0005622;0044444;0005737;0005789;0031090;0016020;0044422;0044425;0044432;0044446;0005783;0042175;0012505;0016021;0031224;0005741;0031966;0044429;0005740;0031967;0031975;0031968;0019867;0005778;0031903;0042579;0044439;0044438;0005777;0005886;0071944		Down	Down		Chen2000_Down;Pescatori2007_Down		11.84	10.47	10.54		12.03	11.65	10.35	10.59	10.57	10.51
A_11_P00000707	-	-	-	-	-	-	-	-	-	-	-	-	-		Down					11.99	10.57	11.12		11.75	12.23	10.45	10.69	11.40	10.83
A_11_P0000023770	-	-	-	-	-	-	-	-	-	-	-	-	-		Down	Down				11.90	10.77	10.66		12.01	11.79	10.38	11.16	10.44	10.89
A_11_P178588	IDH2	isocitrate dehydrogenase 2 (NADP+), mitochondrial	479043	XM_536192	ENSCAFG00000012052	ENSCAFT00000019145	F1PAM3	isocitrate metabolic process (0006102);tricarboxylic acid cycle (0006099);2-oxoglutarate metabolic process (0006103);glyoxylate cycle (0006097);defense response to bacterium (0042742);response to cadmium ion (0046686);response to salt stress (0009651);response to zinc ion (0010043);glucuronoxylan metabolic process (0010413);xylan biosynthetic process (0045492);fatty acid beta-oxidation (0006635);…	0006102;0072350;0019752;0043436;0006082;0044237;0008152;0008150;0009987;0044281;0044710;0071704;0006099;0044238;0009060;0045333;0015980;0006091;0055114;0006103;0043648;0005975;0006097;0044262;0046487;0006081;0032787;0042742;0006952;0006950;0050896;0009617;0051707;0009607;0051704;0006739;0046496;0019362;0006733;0006732;0051186;0009117;0006753;0006796;0006793;0019637;0055086;0006139;0006725;0034641…	isocitrate dehydrogenase (NADP+) activity (0004450);magnesium ion binding (0000287);NAD binding (0051287);copper ion binding (0005507)	0004450;0004448;0016616;0016614;0016491;0003824;0003674;0000287;0046872;0043169;0043167;0005488;0051287;0000166;0036094;1901265;0097159;1901363;0050662;0048037;0005507;0046914	mitochondrial inner membrane (0005743);mitochondrial matrix (0005759);peroxisome (0005777);plasma membrane (0005886);chloroplast (0009507);apoplast (0048046)	0005743;0019866;0031090;0016020;0005575;0044422;0043226;0043227;0044424;0044464;0005623;0005622;0031967;0031975;0044446;0043229;0031966;0044429;0044444;0005737;0005739;0043231;0005740;0005759;0070013;0043233;0031974;0005777;0042579;0005886;0071944;0009507;0009536;0048046;0005576		Down	Down				12.06	10.84	10.87		12.23	11.88	10.58	11.09	10.86	10.88
A_11_P0000019808	CES1;CES5A	carboxylesterase 1;carboxylesterase 5A	403643;445456	NM_001003085;NM_001003969	ENSCAFG00000009316;ENSCAFG00000009333	ENSCAFT00000014826;ENSCAFT00000014854	Q95N05_CANFA;Q95N05;F1PQV5;EST5A_CANFA;Q6AW47;F1PQX8_CANFA;F1PQX8	acyl-CoA metabolic process (0006637);acylglycerol catabolic process (0046464);response to toxic substance (0009636);short-chain fatty acid catabolic process (0019626);very-low-density lipoprotein particle assembly (0034379)	0006637;0006732;0051186;0044237;0008152;0008150;0009987;0006793;0035383;0071704;0046464;0006639;0006638;0044255;0006629;0044238;0044710;0046486;0046461;0044242;0016042;1901575;0009056;0044248;0046503;0009636;0042221;0050896;0019626;0009062;0006631;0032787;0019752;0043436;0006082;0044281;0072329;0046395;0016054;0044282;0044712;0046459;0034379;0034377;0065005;0065003;0022607;0016043;0071840;0044085…	carboxylesterase activity (0004091);fatty-acyl-ethyl-ester synthase activity (0030339);methyl indole-3-acetate esterase activity (0080030);methyl jasmonate esterase activity (0080032);methyl salicylate esterase activity (0080031);retinyl-palmitate esterase activity (0050253);sterol esterase activity (0004771);triglyceride lipase activity (0004806)	0004091;0052689;0016788;0016787;0003824;0003674;0030339;0080030;0080032;0080031;0050253;0004771;0004806;0016298	cytosol (0005829);endoplasmic reticulum lumen (0005788);lipid particle (0005811);extracellular region (0005576)	0005829;0044444;0044424;0044464;0005575;0005623;0005622;0005737;0005788;0044432;0044446;0044422;0043226;0043229;0005783;0043231;0043227;0070013;0043233;0031974;0005811;0005576		Down	Down				12.99	11.14	10.35		13.31	12.68	11.32	10.95	9.14	11.56
A_11_P106331	-	-	479462	XR_134642	ENSCAFG00000015023	ENSCAFT00000023843	-	-	-	-	-	-	-		Down					12.44	11.33	11.46		12.39	12.50	11.06	11.61	11.46	11.46
A_11_P0000015647	GPT	glutamic-pyruvate transaminase (alanine aminotransferase)	609914	-	ENSCAFG00000028511	ENSCAFT00000046583	-	cellular nitrogen compound metabolic process (0034641);gluconeogenesis (0006094);glutamate biosynthetic process (0006537);alanine biosynthetic process (0006523);L-alanine catabolic process, by transamination (0019481);response to cadmium ion (0046686);response to hypoxia (0001666);2-oxoglutarate metabolic process (0006103);chronological cell aging (0001300)	0008652;0006520;0019752;0043436;0006082;0044237;0008152;0008150;0009987;0044281;0044710;0071704;0044238;1901564;0006807;0046394;0016053;0044249;0009058;0044283;0044711;1901576;1901566;0034641;0006094;0006006;0019318;0005996;0044723;0005975;0019319;0046364;0016051;0042853;0006524;0006522;0009078;1901605;0009080;1901606;0009063;0046395;0016054;0044248;0009056;0044282;0044712;1901575;1901565;0042851…	L-alanine:2-oxoglutarate aminotransferase activity (0004021);pyridoxal phosphate binding (0030170);ATP binding (0005524);copper ion binding (0005507)	0004021;0047635;0008483;0016769;0016740;0003824;0003674;0030170;0043168;0043167;0005488;0048037;0005524;0032550;0001883;0001882;0036094;0097159;0097367;1901363;0032549;0032559;0030554;0017076;0000166;1901265;0032555;0032553;0035639;0005507;0046914;0046872;0043169	cytosol (0005829);chloroplast (0009507);mitochondrial matrix (0005759);nucleus (0005634)	0005829;0044444;0044424;0044464;0005575;0005623;0005622;0005737;0005739;0043231;0043227;0043226;0043229;0009507;0009536;0005759;0044429;0044446;0044422;0070013;0043233;0031974;0005634		Down	Down				12.33	11.09	10.98		12.52	12.14	10.93	11.24	10.80	11.15
A_11_P163753	RFTN1	raftlin, lipid raft linker 1	485653	XM_542773	ENSCAFG00000005873	ENSCAFT00000009467	F1PL91	dsRNA transport (0033227);toll-like receptor 3 signaling pathway (0034138);response to exogenous dsRNA (0043330)	0033227;0044765;0006810;0051234;0008150;0051179;0044699;0050658;0050657;0015931;0071702;0071705;0051236;0006403;0033036;0034138;0002224;0002221;0002758;0002218;0002253;0002376;0050778;0002684;0002682;0050789;0065007;0048518;0048584;0048583;0050776;0045089;0031349;0031347;0080134;0045088;0002757;0002764;0007165;0050794;0051716;0044763;0009987;0050896;0007154;0044700;0023052;0043330;0043331;0014070…	double-stranded RNA binding (0003725)	0003725;0003723;0003676;0097159;0005488;0003674;1901363	plasma membrane (0005886);membrane raft (0045121);endosome (0005768);protein complex (0043234)	0005886;0016020;0005575;0044464;0005623;0071944;0045121;0044425;0005737;0044424;0005622;0005768;0043231;0043227;0043226;0043229;0044444;0043234;0032991		Down	Down				12.34	11.07	11.22		12.37	12.30	10.80	11.34	10.90	11.53
A_11_P0000032761	CPT2	carnitine palmitoyltransferase 2	489585	XM_546705	ENSCAFG00000019174	ENSCAFT00000030436	F1Q154	carnitine shuttle (0006853);fatty acid beta-oxidation (0006635);alcohol metabolic process (0006066);carnitine metabolic process (0009437);embryo development ending in birth or egg hatching (0009792)	0006853;0003333;0006865;0046942;0015711;0006820;0006811;0044765;0006810;0051234;0008150;0051179;0044699;0071702;0015849;0071705;0034220;0055085;0044763;0009987;0006839;0046907;0051649;0051641;0015879;0006812;0015718;0015838;0015697;0015850;0015909;0015908;0006869;0010876;0033036;0032365;1902001;0006635;0009062;0006631;0032787;0019752;0043436;0006082;0044237;0008152;0044281;0044710;0071704;0044255…	carnitine O-palmitoyltransferase activity (0004095);carnitine O-acetyltransferase activity (0004092)	0004095;0016406;0008374;0016747;0016746;0016740;0003824;0003674;0016416;0016409;0004092;0016413;0016407	mitochondrial inner membrane (0005743);nucleolus (0005730)	0005743;0019866;0031090;0016020;0005575;0044422;0043226;0043227;0044424;0044464;0005623;0005622;0031967;0031975;0044446;0043229;0031966;0044429;0044444;0005737;0005739;0043231;0005740;0005730;0043232;0043228;0044428;0005634;0031981;0070013;0043233;0031974		Down	Down				12.41	11.24	11.22		12.56	12.26	11.35	11.14	11.27	11.17
A_11_P000006362	-	-	-	-	-	-	-	-	-	-	-	-	-		Down	Down				11.70	10.63	10.04		11.62	11.78	10.50	10.75	9.64	10.44
A_11_P0000024485	DHRS7C	dehydrogenase/reductase (SDR family) member 7C	479501	XM_536640	ENSCAFG00000017443	ENSCAFT00000027641	F1PQW9_CANFA;F1PQW9	oxidation-reduction process (0055114);regulation of release of sequestered calcium ion into cytosol by sarcoplasmic reticulum (0010880)	0055114;0044710;0008152;0008150;0010880;0051279;0010522;0032386;0051049;0032879;0050789;0065007;0060341;0050794;0051924;0010959;0043269;2000021;0032844	retinol dehydrogenase activity (0004745)	0004745;0016616;0016614;0016491;0003824;0003674	longitudinal sarcoplasmic reticulum (0014801);sarcoplasmic reticulum membrane (0033017);extracellular region (0005576)	0014801;0044432;0044444;0044424;0044464;0005575;0005623;0005622;0005737;0044446;0044422;0043226;0043229;0005783;0043231;0043227;0016529;0016528;0033017;0005789;0031090;0016020;0044425;0042175;0012505;0005576		Down	Down				11.56	10.45	9.88		11.22	11.89	9.96	10.95	9.79	9.97
A_11_P062866	LOC100686307;LOC487663	tetraspanin-3-like;filaggrin-2-like	100686307;487663	XM_003434363;XM_544788	ENSCAFG00000016350;ENSCAFG00000018068	ENSCAFT00000025933;ENSCAFT00000039100	F1PNT6	-	-	-	-	integral to membrane (0016021)	0016020;0005575;0016021;0031224;0044425		Down	Down				11.14	10.10	10.05		11.10	11.19	9.92	10.29	10.09	10.01
A_11_P0000026967	MMACHC	methylmalonic aciduria (cobalamin deficiency) cblC type, with homocystinuria	482514	XM_539631	ENSCAFG00000003206;ENSCAFG00000004573	ENSCAFT00000007374	E2RFG4;E2RHD9	cobalamin biosynthetic process (0009236)	0009236;0009235;0006767;0006766;0044281;0044710;0008152;0008150;0033013;0006725;0044237;0009987;0046483;1901360;0071704;1901564;0006807;0033014;0018130;0044249;0009058;0019438;0044271;0034641;1901362;1901576;1901566;0042364;0009110;0044283;0044711	cobalamin binding (0031419)	0031419;0019842;0036094;0005488;0003674;0046906;0097159;1901363	mitochondrion (0005739);cytosol (0005829)	0005739;0043231;0043227;0043226;0005575;0043229;0044424;0044464;0005623;0005622;0044444;0005737;0005829		Down	Down				11.18	10.17	9.92		11.10	11.26	10.19	10.15	10.03	9.82
A_11_P221123	-	-	-	-	-	-	-	-	-	-	-	-	-		Down	Down				11.05	9.93	9.88		10.94	11.16	9.88	9.98	9.61	10.14
A_11_P0000021549	-	-	-	-	-	-	-	-	-	-	-	-	-		Down					11.00	9.96	10.06		10.85	11.16	9.99	9.93	9.88	10.23
A_11_P050776	DMD	dystrophin	606758	NM_001003343	ENSCAFG00000023562	ENSCAFT00000021853;ENSCAFT00000021860;ENSCAFT00000027940;ENSCAFT00000036277	DMD_CANFA;O97592;F1PR55;F1PKV3;F1P7G4;F1PR58	cardiac muscle contraction (0060048);cellular protein complex assembly (0043623);cellular protein localization (0034613);establishment of blood-nerve barrier (0008065);establishment of glial blood-brain barrier (0060857);extracellular matrix organization (0030198);muscle cell cellular homeostasis (0046716);muscle fiber development (0048747);muscle filament sliding (0030049);myotube cell developme…	0060048;0006941;0006936;0003012;0003008;0044707;0032501;0008150;0044699;0060047;0003015;0003013;0008015;0043623;0006461;0065003;0022607;0016043;0071840;0044085;0043933;0071822;0070271;0034622;0034613;0008104;0033036;0051179;0070727;0051641;0044763;0009987;0008065;0001885;0002064;0048468;0044767;0032502;0048856;0048869;0030154;0030855;0060429;0009888;0045446;0003158;0007422;0048731;0007275;0007399…	calcium ion binding (0005509);zinc ion binding (0008270);actin binding (0003779);myosin binding (0017022);nitric-oxide synthase binding (0050998);structural constituent of cytoskeleton (0005200);structural constituent of muscle (0008307);dystroglycan binding (0002162);vinculin binding (0017166);WW domain binding (0050699);acetylcholine transmembrane transporter activity (0005277)	0005509;0046872;0043169;0043167;0005488;0003674;0008270;0046914;0003779;0008092;0005515;0017022;0050998;0019899;0005200;0005198;0008307;0002162;0001948;0097367;0017166;0050699;0019904;0005277;0005326;0005215;0008324;0015075;0022891;0022857;0022892;1901375	postsynaptic membrane (0045211);sarcolemma (0042383);cell surface (0009986);cell-substrate junction (0030055);costamere (0043034);cytosol (0005829);filopodium (0030175);membrane raft (0045121);neuron projection terminus (0044306);nucleus (0005634);Z disc (0030018);actin cytoskeleton (0015629);syntrophin complex (0016013);lateral plasma membrane (0016328);dystrobrevin complex (0016014);striated mu…	0030054;0005575;0005737;0044424;0044464;0005623;0005622;0005856;0043232;0043228;0043226;0043229;0045211;0097060;0044456;0045202;0044459;0044425;0016020;0005886;0071944;0042383;0009986;0030055;0043034;0044449;0044422;0044444;0043292;0030016;0005829;0016010;0043234;0032991;0030175;0042995;0045121;0044306;0044463;0097458;0043005;0005634;0043231;0043227;0030018;0031674;0030017;0015629;0016013;0016328…		Down	Down		Chen2000_Down;Haslett2002_Down;Pescatori2007_Down		11.60	9.72	9.85		11.47	11.74	9.70	9.74	9.85	9.85
A_11_P162453	YIPF7	Yip1 domain family, member 7	100856581	XM_003639455	ENSCAFG00000001832	ENSCAFT00000002888;ENSCAFT00000048832	E2RLY9_CANFA;E2RLY9;J9P4Y7_CANFA;J9P4Y7	biological_process (0008150)	8150	molecular_function (0003674)	3674	endoplasmic reticulum membrane (0005789);integral to membrane (0016021)	0016020;0005575;0005789;0031090;0044422;0043226;0043227;0044425;0044432;0044444;0044424;0044464;0005623;0005622;0005737;0044446;0043229;0005783;0043231;0042175;0012505;0016021;0031224		Down	Down				11.30	10.10	9.33		11.41	11.19	10.15	10.05	9.40	9.26
A_11_P191218	KDR	kinase insert domain receptor (a type III receptor tyrosine kinase)	482154	NM_001048024	ENSCAFG00000002079	ENSCAFT00000003300	Q2XPT7_CANFA;Q2XPT7	branching morphogenesis of an epithelial tube (0048754);calcium ion homeostasis (0055074);calcium-mediated signaling using intracellular calcium source (0035584);cell fate commitment (0045165);cell maturation (0048469);lung alveolus development (0048286);lymph vessel development (0001945);negative regulation of endothelial cell apoptotic process (2000352);ovarian follicle development (0001541);po…	0048754;0061138;0001763;0009653;0032502;0008150;0048856;0044707;0032501;0044699;0044767;0002009;0048729;0009888;0060429;0060562;0035239;0035295;0007275;0055074;0055065;0055080;0050801;0048878;0042592;0065008;0065007;0072507;0035584;0019722;0019932;0035556;0007165;0050794;0050789;0051716;0044763;0009987;0050896;0007154;0044700;0023052;0045165;0048869;0030154;0048469;0021700;0048468;0016477;0048870…	ATP binding (0005524);vascular endothelial growth factor-activated receptor activity (0005021);Hsp90 protein binding (0051879);receptor signaling protein tyrosine kinase activity (0004716);integrin binding (0005178);vascular endothelial growth factor binding (0038085)	0005524;0032550;0001883;0001882;0036094;0005488;0003674;0097159;0097367;1901363;0032549;0032559;0030554;0017076;0000166;1901265;0032555;0032553;0035639;0043168;0043167;0005021;0004714;0004713;0004672;0016301;0016772;0016740;0003824;0016773;0019199;0004888;0038023;0004871;0060089;0004872;0051879;0031072;0005515;0004716;0005057;0005178;0005102;0032403;0019838;0038085	external side of plasma membrane (0009897);Golgi apparatus (0005794);integral to plasma membrane (0005887);membrane raft (0045121);cytoplasmic membrane-bounded vesicle (0016023);early endosome (0005769);extracellular region (0005576);nucleus (0005634);cell junction (0030054)	0005768;0043231;0043227;0043226;0005575;0043229;0044424;0044464;0005623;0005622;0044444;0005737;0009897;0044459;0044425;0016020;0005886;0071944;0009986;0005794;0005887;0016021;0031224;0031226;0045121;0016023;0031410;0031982;0031988;0005769;0005576;0005634;0030054		Down	Down				11.34	10.09	9.63		11.31	11.37	9.97	10.22	9.58	9.68
A_11_P089796	FHL2	four and a half LIM domains 2	474544	XM_531773	ENSCAFG00000002105	ENSCAFT00000003334	F1PU47_CANFA;F1PU47	atrial cardiac muscle cell development (0055014);heart trabecula formation (0060347);negative regulation of apoptotic process (0043066);negative regulation of transcription from RNA polymerase II promoter (0000122);osteoblast differentiation (0001649);response to hormone stimulus (0009725);ventricular cardiac muscle cell development (0055015);androgen receptor signaling pathway (0030521);cellular…	0055014;0055013;0055002;0055001;0048468;0044767;0032502;0008150;0044699;0048856;0048869;0044763;0009987;0030154;0042692;0061061;0051146;0055006;0035051;0007507;0048513;0048731;0007275;0044707;0032501;0072358;0072359;0055007;0048738;0014706;0060537;0009888;0055011;0060347;0060343;0048646;0009653;0009887;0061383;0003206;0003007;0003205;0061384;0043066;0042981;0043067;0010941;0050794;0050789;0065007…	zinc ion binding (0008270);androgen receptor binding (0050681);transcription coactivator activity (0003713);transcription factor binding (0008134);identical protein binding (0042802)	0008270;0046914;0046872;0043169;0043167;0005488;0003674;0050681;0035258;0035257;0051427;0005102;0005515;0003713;0003712;0000989;0000988;0008134;0042802	actin cytoskeleton (0015629);focal adhesion (0005925);M band (0031430);nucleoplasm (0005654);Z disc (0030018)	0015629;0005856;0043232;0043228;0043226;0005575;0043229;0044424;0044464;0005623;0005622;0005925;0005924;0005912;0070161;0030054;0030055;0005634;0043231;0043227;0031430;0044449;0044422;0044444;0005737;0043292;0031672;0030017;0030016;0005654;0044428;0044446;0031981;0070013;0043233;0031974;0030018;0031674		Down	Down		Chen2000_Down		11.48	9.97	9.64		11.84	11.11	9.88	10.06	9.65	9.63
A_11_P089781	C10H2orf40	chromosome 10 open reading frame, human C2orf40	611190	XM_848832	ENSCAFG00000002098	ENSCAFT00000003320	E2RPY8_CANFA;E2RPY8	cellular senescence (0090398);cyclin catabolic process (0008054);G1 to G0 transition (0070314);central nervous system development (0007417);regulation of cell proliferation (0042127)	0090398;0007569;0007568;0044767;0032502;0008150;0044699;0044763;0009987;0033554;0006950;0050896;0051716;0008054;0043161;0006511;0019941;0043632;0044265;0009057;0043170;0071704;0008152;1901575;0009056;0044248;0044237;0044260;0051603;0006508;0019538;0044238;0044257;0030163;0044267;0010498;0070314;0022402;0007049;0007417;0048731;0048856;0007275;0044707;0032501;0007399;0042127;0050794;0050789;0065007	molecular_function (0003674)	3674	extracellular space (0005615);transport vesicle (0030133)	0005615;0044421;0005575;0005576;0030133;0016023;0031410;0031982;0043226;0043229;0044424;0044464;0005623;0005622;0044444;0005737;0031988;0043231;0043227		Down	Down				10.42	9.00	8.65		10.64	10.21	9.40	8.60	9.08	8.21
A_11_P207398	OGDH	oxoglutarate (alpha-ketoglutarate) dehydrogenase (lipoamide)	475499	-	ENSCAFG00000032564	ENSCAFT00000049249	J9P7R0	tricarboxylic acid cycle (0006099);2-oxoglutarate metabolic process (0006103);cerebellar cortex development (0021695);glycolysis (0006096);hippocampus development (0021766);lysine catabolic process (0006554);NADH metabolic process (0006734);olfactory bulb mitral cell layer development (0061034);pyramidal neuron development (0021860);striatum development (0021756);succinyl-CoA metabolic process (0…	0006099;0044238;0008152;0008150;0009060;0045333;0015980;0006091;0044237;0009987;0055114;0044710;0006103;0043648;0019752;0043436;0006082;0044281;0071704;0034641;0006807;0021695;0044767;0032502;0044699;0048856;0021549;0022037;0030902;0007420;0048513;0048731;0007275;0044707;0032501;0007417;0007399;0006096;0006007;0006006;0019318;0005996;0044723;0005975;0019320;0046365;0044724;0016052;1901575;0009056…	oxoglutarate dehydrogenase (succinyl-transferring) activity (0004591);thiamine pyrophosphate binding (0030976);oxoglutarate dehydrogenase (NAD+) activity (0034602);heat shock protein binding (0031072);chaperone binding (0051087);cobalt ion binding (0050897);zinc ion binding (0008270)	0004591;0016624;0016903;0016491;0003824;0003674;0030976;0019842;0036094;0005488;0043168;0043167;0043169;0050662;0048037;0097159;1901363;1901681;0034602;0016620;0031072;0005515;0051087;0050897;0046914;0046872;0008270	mitochondrial membrane (0031966);microtubule associated complex (0005875);mitochondrial oxoglutarate dehydrogenase complex (0009353);mitochondrial nucleoid (0042645)	0005759;0044429;0044444;0044424;0044464;0005575;0005623;0005622;0005737;0044446;0044422;0043226;0043229;0005739;0043231;0043227;0070013;0043233;0031974;0031966;0031090;0016020;0005740;0031967;0031975;0045252;0045240;0045239;0043234;0032991;1990204;0005875;0044430;0005856;0043232;0043228;0015630;0009353;0005947;0030062;0042645;0009295		Down	Down		Pescatori2007_Down		10.20	9.04	8.81		10.38	10.03	8.77	9.30	9.01	8.60
A_11_P062392	POLR2M	polymerase (RNA) II (DNA directed) polypeptide M	478318	XM_535493;XM_003640057	ENSCAFG00000016285;ENSCAFG00000031678	ENSCAFT00000025834;ENSCAFT00000025839	E2R9B7_CANFA;E2R9B7;F1PZK4	maintenance of ER location (0051685);transcription, DNA-dependent (0006351);intracellular signal transduction (0035556);heart contraction (0060047)	0051685;0051657;0051651;0044763;0009987;0008150;0044699;0051235;0065008;0065007;0051179;0051641;0051640;0051643;0032774;0009059;0043170;0071704;0008152;1901576;0009058;0016070;0044260;0044237;0090304;0006139;0006725;0034641;0006807;0044238;0046483;1901360;0034654;0018130;0044249;0019438;0044271;1901362;0006351;0034645;0010467;0035556;0007165;0050794;0050789;0051716;0050896;0007154;0044700;0023052…	DNA-directed RNA polymerase activity (0003899);protein binding (0005515)	0003899;0034062;0016779;0016772;0016740;0003824;0003674;0005515;0005488	DNA-directed RNA polymerase II, holoenzyme (0016591);cell junction (0030054);extrinsic to internal side of plasma membrane (0031234);Z disc (0030018);cortical actin cytoskeleton (0030864);nuclear envelope (0005635);neuronal cell body (0043025)	0016591;0044451;0044428;0044446;0044422;0005575;0043226;0044424;0044464;0005623;0005622;0043229;0005634;0043231;0043227;0005654;0031981;0070013;0043233;0031974;0055029;0000428;0030880;0043234;0032991;0030054;0005856;0043232;0043228;0031234;0019897;0019898;0044425;0016020;0044459;0005886;0071944;0009898;0031674;0044449;0044444;0005737;0043292;0030017;0030016;0030018;0030864;0030863;0044448;0005938…		Down					10.11	9.01	9.22		10.04	10.18	9.08	8.95	9.27	9.17
A_11_P0000039054	-	-	-	-	-	-	-	-	-	-	-	-	-		Down	Down				10.34	9.25	8.99		10.22	10.45	9.23	9.26	8.89	9.09
A_11_P149243	KIAA0141	KIAA0141 ortholog	487190	XM_544318	ENSCAFG00000006236	ENSCAFT00000010073	E2QX83_CANFA;E2QX83	regulation of cysteine-type endopeptidase activity involved in apoptotic process (0043281);extrinsic apoptotic signaling pathway via death domain receptors (0008625)	0043281;0042981;0043067;0010941;0050794;0050789;0065007;0008150;2000116;0052548;0052547;0051336;0050790;0019222;0065009;0006915;0012501;0008219;0016265;0044699;0044763;0009987;0008625;0097191;0007166;0007165;0051716;0050896;0007154;0044700;0023052;0097190	protein binding (0005515)	0005515;0005488;0003674	mitochondrion (0005739)	0005739;0043231;0043227;0043226;0005575;0043229;0044424;0044464;0005623;0005622;0044444;0005737		Down	Down				10.23	9.16	9.03		10.36	10.09	8.89	9.44	8.84	9.22
A_11_P101356	OGDH	oxoglutarate (alpha-ketoglutarate) dehydrogenase (lipoamide)	475499	-	ENSCAFG00000032564	ENSCAFT00000049249	J9P7R0	tricarboxylic acid cycle (0006099);2-oxoglutarate metabolic process (0006103);cerebellar cortex development (0021695);glycolysis (0006096);hippocampus development (0021766);lysine catabolic process (0006554);NADH metabolic process (0006734);olfactory bulb mitral cell layer development (0061034);pyramidal neuron development (0021860);striatum development (0021756);succinyl-CoA metabolic process (0…	0006099;0044238;0008152;0008150;0009060;0045333;0015980;0006091;0044237;0009987;0055114;0044710;0006103;0043648;0019752;0043436;0006082;0044281;0071704;0034641;0006807;0021695;0044767;0032502;0044699;0048856;0021549;0022037;0030902;0007420;0048513;0048731;0007275;0044707;0032501;0007417;0007399;0006096;0006007;0006006;0019318;0005996;0044723;0005975;0019320;0046365;0044724;0016052;1901575;0009056…	oxoglutarate dehydrogenase (succinyl-transferring) activity (0004591);thiamine pyrophosphate binding (0030976);oxoglutarate dehydrogenase (NAD+) activity (0034602);heat shock protein binding (0031072);chaperone binding (0051087);cobalt ion binding (0050897);zinc ion binding (0008270)	0004591;0016624;0016903;0016491;0003824;0003674;0030976;0019842;0036094;0005488;0043168;0043167;0043169;0050662;0048037;0097159;1901363;1901681;0034602;0016620;0031072;0005515;0051087;0050897;0046914;0046872;0008270	mitochondrial membrane (0031966);microtubule associated complex (0005875);mitochondrial oxoglutarate dehydrogenase complex (0009353);mitochondrial nucleoid (0042645)	0005759;0044429;0044444;0044424;0044464;0005575;0005623;0005622;0005737;0044446;0044422;0043226;0043229;0005739;0043231;0043227;0070013;0043233;0031974;0031966;0031090;0016020;0005740;0031967;0031975;0045252;0045240;0045239;0043234;0032991;1990204;0005875;0044430;0005856;0043232;0043228;0015630;0009353;0005947;0030062;0042645;0009295		Down	Down		Pescatori2007_Down		10.20	9.06	8.99		10.44	9.96	8.84	9.29	9.21	8.76
A_11_P195643	-	-	-	-	-	-	-	-	-	-	-	-	-		Down	Down				10.57	9.42	8.85		10.66	10.48	9.32	9.53	8.89	8.81
A_11_P125821	LOC607225	uncharacterized LOC607225	607225	XM_852399	ENSCAFG00000028363	ENSCAFT00000042646	-	-	-	-	-	-	-		Down	Down				10.64	9.35	8.93		10.66	10.61	9.70	8.99	9.06	8.81
A_11_P0000040081	-	-	-	-	-	-	-	-	-	-	-	-	-		Down	Down				10.73	9.22	9.19		11.00	10.45	9.31	9.14	9.15	9.23
A_11_P169963	HSDL2	hydroxysteroid dehydrogenase like 2	474804	NM_001199130	ENSCAFG00000003028	ENSCAFT00000004876;ENSCAFT00000004878	F1Q3R0_CANFA;F1Q3R0;F1Q3R2_CANFA;F1Q3R2	oxidation-reduction process (0055114)	0055114;0044710;0008152;0008150	sterol binding (0032934);oxidoreductase activity, acting on the CH-OH group of donors, NAD or NADP as acceptor (0016616)	0016491;0003824;0003674;0032934;0005496;0008289;0005488;0097159;0043178;0036094;0016616;0016614	mitochondrion (0005739);peroxisome (0005777);lipid particle (0005811);microtubule associated complex (0005875)	0005739;0043231;0043227;0043226;0005575;0043229;0044424;0044464;0005623;0005622;0044444;0005737;0005777;0042579;0005811;0005875;0043234;0032991;0044430;0044446;0044422;0005856;0043232;0043228;0015630		Down			Pescatori2007_Down		10.40	9.17	9.40		10.42	10.37	8.97	9.36	9.39	9.42
A_11_P0000024600	DNAAF1	dynein, axonemal, assembly factor 1	479628	XM_536764	ENSCAFG00000019964	ENSCAFT00000031771	E2QTV2_CANFA;E2QTV2;F6URB8_CANFA;F6URB8	determination of digestive tract left/right asymmetry (0071907);determination of liver left/right asymmetry (0071910);determination of pancreatic left/right asymmetry (0035469);heart looping (0001947);inner dynein arm assembly (0036159);left/right pattern formation (0060972);lung development (0030324);motile cilium assembly (0044458);outer dynein arm assembly (0036158);regulation of cilium beat f…	0060271;0048858;0030030;0016043;0071840;0008150;0044763;0009987;0044699;0032990;0032989;0009653;0032502;0048856;0044767;0048869;0000902;0003341;0007018;0006928;0007017;0071907;0007368;0009855;0009799;0007389;0044707;0032501;0007275;0048565;0055123;0048731;0071910;0001889;0048513;0061008;0035469;0031016;0001947;0003143;0048598;0009790;0060562;0002009;0048729;0009888;0060429;0035239;0035295;0003007…	dynein binding (0045502)	0045502;0005515;0005488;0003674	cilium axoneme (0035085);nucleus (0005634);plasma membrane (0005886);spindle pole (0000922)	0035085;0005930;0044422;0005575;0043226;0044424;0044464;0005623;0005622;0044463;0042995;0043231;0043227;0043229;0044441;0044446;0005929;0031514;0044444;0005737;0097014;0032838;0005634;0005886;0016020;0071944;0000922;0043234;0032991;0044430;0005856;0043232;0043228;0005819;0015630		Down	Down				10.51	9.45	9.24		10.55	10.47	9.32	9.58	8.92	9.55
A_11_P131351	-	-	-	-	-	-	-	-	-	-	-	-	-		Down	Down				10.37	9.32	9.28		10.37	10.36	9.40	9.24	9.05	9.51
A_11_P0000017126	PGBD5	piggyBac transposable element derived 5	100855465	XM_003638984	ENSCAFG00000012098	ENSCAFT00000019204	F1P884_CANFA;F1P884	biological_process (0008150)	8150	molecular_function (0003674)	3674	cellular_component (0005575)	5575		Down	Down				11.20	9.46	9.11		11.62	10.79	8.94	9.98	9.04	9.19
A_11_P0000034684	PFKFB1	6-phosphofructo-2-kinase/fructose-2,6-biphosphatase 1	491903	XM_549023	ENSCAFG00000016476	ENSCAFT00000026115;ENSCAFT00000035562	F1PAV3;F1Q3K3	energy reserve metabolic process (0006112);fructose 2,6-bisphosphate metabolic process (0006003);fructose metabolic process (0006000);gluconeogenesis (0006094);glycolysis (0006096);intracellular protein kinase cascade (0007243);organ regeneration (0031100);positive regulation of glucokinase activity (0033133);response to cAMP (0051591);response to glucagon stimulus (0033762);response to glucocort…	0006112;0015980;0006091;0044237;0008152;0008150;0009987;0055114;0044710;0006003;0006796;0006793;0019637;0071704;1901135;0006000;0019318;0005996;0044723;0005975;0044238;0006094;0006006;0019319;0046364;0016051;1901576;0009058;0006096;0006007;0019320;0046365;0044724;0016052;1901575;0009056;0007243;0035556;0007165;0050794;0050789;0065007;0051716;0044763;0044699;0050896;0007154;0044700;0023052;0031100…	6-phosphofructo-2-kinase activity (0003873);ATP binding (0005524);fructose-2,6-bisphosphate 2-phosphatase activity (0004331);fructose-6-phosphate binding (0070095);kinase binding (0019900);identical protein binding (0042802)	0003873;0008443;0016773;0016772;0016740;0003824;0003674;0019200;0016301;0005524;0032550;0001883;0001882;0036094;0005488;0097159;0097367;1901363;0032549;0032559;0030554;0017076;0000166;1901265;0032555;0032553;0035639;0043168;0043167;0004331;0050308;0019203;0016791;0042578;0016788;0016787;0070095;0005515;0019900;0019899;0042802	6-phosphofructo-2-kinase/fructose-2,6-biphosphatase 1 complex (0043540)	0043540;0043234;0032991;0005575;0044445;0044444;0044424;0044464;0005623;0005622;0005737;0005829		Down	Down	Down	Chen2000_Down;Haslett2002_Down		11.39	9.61	8.60		11.30	11.49	9.60	9.62	7.75	9.45
A_11_P0000035111	-	-	-	-	-	-	-	-	-	-	-	-	-		Down					10.50	9.17	9.89		10.33	10.68	8.86	9.49	9.80	9.97
A_11_P0000023139	OAT	ornithine aminotransferase	477858	XM_860971	ENSCAFG00000012743	ENSCAFT00000039816	F1Q2A2_CANFA;F1Q2A2;O46389	cellular nitrogen compound metabolic process (0034641);L-proline biosynthetic process (0055129);protein hexamerization (0034214);visual perception (0007601);neurogenesis (0022008);arginine catabolic process to glutamate (0019544);hyperosmotic salinity response (0042538);ornithine catabolic process (0006593);response to abscisic acid stimulus (0009737);response to auxin stimulus (0009733);response…	0008152;0008150;0008652;0006520;0019752;0043436;0006082;0044237;0009987;0044281;0044710;0071704;0044238;1901564;0006807;0046394;0016053;0044249;0009058;0044283;0044711;1901576;1901566;0034641;0055129;0006561;0006560;0009064;1901605;0046483;1901360;0009084;1901607;0018130;1901362;0034214;0051259;0006461;0065003;0022607;0016043;0071840;0044085;0043933;0071822;0070271;0007601;0050953;0007600;0050877…	pyridoxal phosphate binding (0030170);ornithine-oxo-acid transaminase activity (0004587);N2-acetyl-L-ornithine:2-oxoglutarate 5-aminotransferase activity (0003992);zinc ion binding (0008270)	0030170;0043168;0043167;0005488;0003674;0048037;0008483;0016769;0016740;0003824;0004587;0003992;0008270;0046914;0046872;0043169	mitochondrial matrix (0005759);cytosol (0005829);nucleus (0005634)	0005759;0044429;0044444;0044424;0044464;0005575;0005623;0005622;0005737;0044446;0044422;0043226;0043229;0005739;0043231;0043227;0070013;0043233;0031974;0005829;0005634		Down					10.65	9.39	10.06		10.60	10.69	9.23	9.54	10.15	9.96
A_11_P0000015680	-	-	-	-	-	-	-	-	-	-	-	-	-		Down	Down				10.89	9.84	9.47		10.99	10.79	9.95	9.72	9.70	9.24
A_11_P194733	SLC5A3;MRPS6	solute carrier family 5 (sodium/myo-inositol cotransporter), member 3;mitochondrial ribosomal protein S6	445542;609947	NM_001195140;NM_001195140_dup1;XR_134581	ENSCAFG00000009546;ENSCAFG00000028779	ENSCAFT00000045546	SC5A3_CANFA;P31637;J9P113	inositol metabolic process (0006020);myo-inositol transport (0015798);peripheral nervous system development (0007422);regulation of respiratory gaseous exchange (0043576);sodium ion transport (0006814);transmembrane transport (0055085);translation (0006412)	0006020;0019751;0006066;0044281;0044710;0008152;0008150;1901615;0071704;0044262;0005975;0044238;0044237;0009987;0015798;0015791;0015850;0044765;0006810;0051234;0051179;0044699;0071702;0007422;0048731;0048856;0032502;0007275;0044707;0032501;0007399;0043576;0051239;0050789;0065007;0006814;0015672;0006812;0006811;0030001;0055085;0044763;0006412;0034645;0009059;0043170;1901576;0009058;0044249;0044260…	myo-inositol:sodium symporter activity (0005367);ATP binding (0005524);ATPase activity, coupled to transmembrane movement of substances (0042626);structural constituent of ribosome (0003735);rRNA binding (0019843)	0015293;0015291;0022804;0022857;0005215;0003674;0005367;0005365;0015166;0015665;0022891;0022892;1901618;0015370;0015081;0015077;0022890;0008324;0015075;0046873;0015294;0005524;0032550;0001883;0001882;0036094;0005488;0097159;0097367;1901363;0032549;0032559;0030554;0017076;0000166;1901265;0032555;0032553;0035639;0043168;0043167;0042626;0015405;0015399;0016820;0016817;0016787;0003824;0043492;0042623…	integral to plasma membrane (0005887);ribosome (0005840);mitochondrion (0005739)	0016021;0031224;0044425;0005575;0016020;0005887;0031226;0044459;0044464;0005623;0005886;0071944;0005840;0030529;0032991;0044424;0005622;0043232;0043228;0043226;0043229;0044444;0005737;0005739;0043231;0043227		Down	Down				10.90	9.55	9.87		11.00	10.80	9.43	9.68	10.26	9.49
A_11_P141559	POLR2M	polymerase (RNA) II (DNA directed) polypeptide M	478318	XM_535493;XM_003640057	ENSCAFG00000016285;ENSCAFG00000031678	ENSCAFT00000025834;ENSCAFT00000025839	E2R9B7_CANFA;E2R9B7;F1PZK4	maintenance of ER location (0051685);transcription, DNA-dependent (0006351);intracellular signal transduction (0035556);heart contraction (0060047)	0051685;0051657;0051651;0044763;0009987;0008150;0044699;0051235;0065008;0065007;0051179;0051641;0051640;0051643;0032774;0009059;0043170;0071704;0008152;1901576;0009058;0016070;0044260;0044237;0090304;0006139;0006725;0034641;0006807;0044238;0046483;1901360;0034654;0018130;0044249;0019438;0044271;1901362;0006351;0034645;0010467;0035556;0007165;0050794;0050789;0051716;0050896;0007154;0044700;0023052…	DNA-directed RNA polymerase activity (0003899);protein binding (0005515)	0003899;0034062;0016779;0016772;0016740;0003824;0003674;0005515;0005488	DNA-directed RNA polymerase II, holoenzyme (0016591);cell junction (0030054);extrinsic to internal side of plasma membrane (0031234);Z disc (0030018);cortical actin cytoskeleton (0030864);nuclear envelope (0005635);neuronal cell body (0043025)	0016591;0044451;0044428;0044446;0044422;0005575;0043226;0044424;0044464;0005623;0005622;0043229;0005634;0043231;0043227;0005654;0031981;0070013;0043233;0031974;0055029;0000428;0030880;0043234;0032991;0030054;0005856;0043232;0043228;0031234;0019897;0019898;0044425;0016020;0044459;0005886;0071944;0009898;0031674;0044449;0044444;0005737;0043292;0030017;0030016;0030018;0030864;0030863;0044448;0005938…		Down					10.64	9.48	9.69		10.69	10.58	9.42	9.55	9.78	9.60
A_11_P076016	LRRC2	leucine rich repeat containing 2	476647	XM_533852	ENSCAFG00000013716	ENSCAFT00000021754	E2QSH0_CANFA;E2QSH0	biological_process (0008150)	8150	protein binding (0005515)	0003674;0005515;0005488	cellular_component (0005575)	5575		Down	Down		Pescatori2007_Down		10.58	9.48	9.54		10.59	10.58	9.32	9.64	9.46	9.63
A_11_P194408	CELA3B	chymotrypsin-like elastase family, member 3B	478196	XM_535370	ENSCAFG00000014733	ENSCAFT00000023414	F1PI75_CANFA;F1PI75	proteolysis (0006508);cholesterol metabolic process (0008203);digestion (0007586)	0006508;0019538;0043170;0071704;0008152;0008150;0044238;0008203;0016125;0006066;0044281;0044710;1901615;0008202;0006629;1901360;0007586;0044707;0032501;0044699	serine-type endopeptidase activity (0004252)	0004252;0004175;0070011;0008233;0016787;0003824;0003674;0008236;0017171	extracellular space (0005615)	0005615;0044421;0005575;0005576		Down	Down				8.35	6.92	6.75		9.03	7.67	7.01	6.83	6.76	6.74
A_11_P080376	LOC100855548	putative methyltransferase-like protein 21E pseudogene-like	100855548	XM_003639805	ENSCAFG00000029362	ENSCAFT00000042889	J9NW18	protein methylation (0006479)	0008150;0032259;0008152;0006479;0008213;0006464;0036211;0019538;0043170;0071704;0044238;0043412;0044267;0044260;0044237;0009987;0043414	protein methyltransferase activity (0008276)	0008168;0016741;0016740;0003824;0003674;0008276	cytoplasm (0005737)	0005575;0005737;0044424;0044464;0005623;0005622		Down	Down				8.18	7.09	6.68		8.30	8.06	7.14	7.03	6.76	6.61
A_11_P215273	-	-	-	-	-	-	-	-	-	-	-	-	-		Down	Down				9.01	7.20	7.05		9.71	8.31	7.38	7.02	7.04	7.06
A_11_P121151	CELA3B	chymotrypsin-like elastase family, member 3B	478196	XM_535370	ENSCAFG00000014733	ENSCAFT00000023414	F1PI75_CANFA;F1PI75	proteolysis (0006508);cholesterol metabolic process (0008203);digestion (0007586)	0006508;0019538;0043170;0071704;0008152;0008150;0044238;0008203;0016125;0006066;0044281;0044710;1901615;0008202;0006629;1901360;0007586;0044707;0032501;0044699	serine-type endopeptidase activity (0004252)	0004252;0004175;0070011;0008233;0016787;0003824;0003674;0008236;0017171	extracellular space (0005615)	0005615;0044421;0005575;0005576		Down	Down				8.97	7.07	7.03		9.77	8.16	7.20	6.93	7.19	6.87
A_11_P103481	CELA3B	chymotrypsin-like elastase family, member 3B	478196	XM_535370	ENSCAFG00000014733	ENSCAFT00000023414	F1PI75_CANFA;F1PI75	proteolysis (0006508);cholesterol metabolic process (0008203);digestion (0007586)	0006508;0019538;0043170;0071704;0008152;0008150;0044238;0008203;0016125;0006066;0044281;0044710;1901615;0008202;0006629;1901360;0007586;0044707;0032501;0044699	serine-type endopeptidase activity (0004252)	0004252;0004175;0070011;0008233;0016787;0003824;0003674;0008236;0017171	extracellular space (0005615)	0005615;0044421;0005575;0005576		Down	Down				8.85	7.05	7.04		9.49	8.21	7.09	7.02	7.01	7.07
A_11_P0000016474	-	-	-	-	ENSCAFG00000025555	ENSCAFT00000039794	H9GX06	-	-	-	-	-	-		Down	Down				8.48	7.27	7.29		8.90	8.06	7.34	7.20	7.48	7.09
A_11_P0000020052	-	-	-	-	-	-	-	-	-	-	-	-	-		Down					8.51	7.49	7.54		8.65	8.36	7.37	7.62	7.56	7.52
A_11_P178613	-	-	-	-	-	-	-	-	-	-	-	-	-		Down	Down				8.76	7.43	7.52		8.35	9.17	7.55	7.32	7.54	7.51
A_11_P0000016383	ASPA	aspartoacylase	611064	XM_863442	ENSCAFG00000019330	ENSCAFT00000030710	E2R8M6	aspartate catabolic process (0006533);central nervous system myelination (0022010);positive regulation of oligodendrocyte differentiation (0048714);acetate metabolic process (0006083)	0006533;0006531;0009066;1901605;0006520;0019752;0043436;0006082;0044237;0008152;0008150;0009987;0044281;0044710;0071704;0044238;1901564;0006807;0043648;0009068;1901606;0009063;0046395;0016054;0044248;0009056;0044282;0044712;1901575;1901565;0043649;0022010;0032291;0008366;0007272;0044763;0044699;0007399;0048731;0048856;0032502;0007275;0044707;0032501;0019228;0001508;0042391;0065008;0065007;0019226…	aminoacylase activity (0004046);aspartoacylase activity (0019807);hydrolase activity, acting on ester bonds (0016788);metal ion binding (0046872)	0004046;0016811;0016810;0016787;0003824;0003674;0019807;0016788;0046872;0043169;0043167;0005488	cytoplasm (0005737);nucleus (0005634)	0005737;0044424;0044464;0005575;0005623;0005622;0005634;0043231;0043227;0043226;0043229		Down	Down				9.13	7.71	7.49		9.21	9.05	7.84	7.57	7.42	7.57
A_11_P0000023404	CELA3B	chymotrypsin-like elastase family, member 3B	478196	XM_535370	ENSCAFG00000014733	ENSCAFT00000023414	F1PI75_CANFA;F1PI75	proteolysis (0006508);cholesterol metabolic process (0008203);digestion (0007586)	0006508;0019538;0043170;0071704;0008152;0008150;0044238;0008203;0016125;0006066;0044281;0044710;1901615;0008202;0006629;1901360;0007586;0044707;0032501;0044699	serine-type endopeptidase activity (0004252)	0004252;0004175;0070011;0008233;0016787;0003824;0003674;0008236;0017171	extracellular space (0005615)	0005615;0044421;0005575;0005576		Down	Down				9.01	7.39	7.26		9.70	8.32	7.44	7.34	7.33	7.19
A_11_P174498	LGI1	leucine-rich, glioma inactivated 1	477777	XM_534971;XM_003433588	ENSCAFG00000007949	ENSCAFT00000012711	E2R6L3_CANFA;E2R6L3	axon guidance (0007411);positive regulation of cell growth (0030307);cell proliferation (0008283);positive regulation of synaptic transmission (0050806);protein homooligomerization (0051260);locomotory behavior (0007626);metabolic process (0008152);brain morphogenesis (0048854)	0007411;0097485;0006928;0044763;0009987;0008150;0044699;0006935;0042221;0050896;0042330;0009605;0040011;0048812;0048858;0030030;0016043;0071840;0032990;0032989;0009653;0032502;0048856;0044767;0048869;0000902;0031175;0048666;0048468;0030154;0030182;0048699;0022008;0007399;0048731;0007275;0044707;0032501;0007409;0048667;0000904;0061564;0030307;0001558;0040008;0050789;0065007;0050794;0051128;0045927…	receptor binding (0005102);catalytic activity (0003824)	0005102;0005515;0005488;0003674;0003824	extracellular space (0005615);cell junction (0030054);synapse (0045202)	0005615;0044421;0005575;0005576;0030054;0045202		Down	Down				8.87	7.40	7.17		8.91	8.83	7.59	7.20	7.62	6.72
A_11_P0000017580	-	-	-	-	-	-	-	-	-	-	-	-	-		Down	Down				9.50	8.08	7.76		9.79	9.22	8.06	8.10	7.61	7.91
A_11_P0000019945	NR4A1	nuclear receptor subfamily 4, group A, member 1	403897	NM_001003227	ENSCAFG00000007338	ENSCAFT00000011743	NR4A1_CANFA;P51666;K9J6P0_CANFA;K9J6P0	cell migration involved in sprouting angiogenesis (0002042);cellular response to vascular endothelial growth factor stimulus (0035924);endothelial cell chemotaxis (0035767);0006917;intracellular receptor signaling pathway (0030522);negative regulation of cysteine-type endopeptidase activity involved in apoptotic process (0043154);positive regulation of endothelial cell proliferation (0001938);ske…	0002042;0043534;0043542;0010631;0001667;0016477;0048870;0006928;0044763;0009987;0008150;0044699;0040011;0051674;0051179;0090132;0090130;0044707;0032501;0002040;0001525;0044767;0032502;0048646;0009653;0048856;0048514;0001568;0001944;0048731;0007275;0072358;0072359;0044344;0071363;0070848;0010033;0042221;0050896;0071310;0070887;0051716;0071495;0009719;0071774;0035924;0035767;0060326;0006935;0042330…	ligand-activated sequence-specific DNA binding RNA polymerase II transcription factor activity (0004879);RNA polymerase II core promoter proximal region sequence-specific DNA binding transcription factor activity involved in positive regulation of transcription (0001077);sequence-specific DNA binding (0043565);steroid hormone receptor activity (0003707);zinc ion binding (0008270);protein homodime…	0004879;0000981;0003700;0001071;0003674;0098531;0001077;0000982;0001228;0043565;0003677;0003676;0097159;0005488;1901363;0003707;0038023;0004871;0060089;0004872;0008270;0046914;0046872;0043169;0043167;0005515;0042803;0042802;0046983;0046982	transcription factor complex (0005667);nucleoplasm (0005654)	0005667;0043234;0032991;0005575;0044424;0044464;0005623;0005622;0005634;0043231;0043227;0043226;0043229;0005654;0044428;0044446;0044422;0031981;0070013;0043233;0031974		Down	Down		Chen2000_Up		9.55	8.03	7.92		10.15	8.96	7.76	8.30	8.31	7.52
A_11_P0000039322	LOC100684380	uncharacterized LOC100684380	100684380	XR_134695	-	-	-	-	-	-	-	-	-		Down	Down				9.27	7.91	7.72		9.38	9.16	7.93	7.88	8.21	7.23
A_11_P172308	-	-	-	-	-	-	-	-	-	-	-	-	-		Down	Down				9.33	8.10	7.93		9.15	9.52	8.01	8.20	7.81	8.04
A_11_P0000030832	FGF1	fibroblast growth factor 1 (acidic)	607724	XM_844181;XM_853298	ENSCAFG00000031965	ENSCAFT00000048071	J9NTP4_CANFA;J9NTP4	angiogenesis (0001525);branch elongation involved in ureteric bud branching (0060681);cellular response to heat (0034605);epidermal growth factor receptor signaling pathway (0007173);Fc-epsilon receptor signaling pathway (0038095);fibroblast growth factor receptor signaling pathway (0008543);innate immune response (0045087);insulin receptor signaling pathway (0008286);lung development (0030324);m…	0001525;0044767;0032502;0008150;0044699;0048646;0009653;0048856;0048514;0001568;0001944;0048731;0007275;0044707;0032501;0072358;0072359;0060681;0060602;0003401;0060560;0048589;0040007;0061138;0001763;0002009;0048729;0009888;0060429;0001658;0048754;0060562;0035239;0035295;0060675;0001657;0072001;0001655;0060677;0034605;0009408;0006950;0050896;0009266;0009628;0033554;0051716;0044763;0009987;0007173…	growth factor activity (0008083);heparin binding (0008201);fibroblast growth factor receptor binding (0005104);Hsp70 protein binding (0030544);S100 protein binding (0044548)	0008083;0005102;0005515;0005488;0003674;0008201;0005539;0097367;0043168;0043167;1901681;0005104;0070851;0030544;0031072;0044548	cytosol (0005829);extracellular space (0005615);proteinaceous extracellular matrix (0005578);cell cortex (0005938);nucleolus (0005730)	0005829;0044444;0044424;0044464;0005575;0005623;0005622;0005737;0005615;0044421;0005576;0005578;0031012;0005938;0071944;0005730;0043232;0043228;0043226;0043229;0044428;0044446;0044422;0005634;0043231;0043227;0031981;0070013;0043233;0031974		Down	Down				9.08	8.07	7.89		9.29	8.88	8.03	8.12	7.82	7.96
A_11_P0000023902	SLC25A12	solute carrier family 25 (aspartate/glutamate carrier), member 12	478798	XM_535962;XM_855235	ENSCAFG00000012805	ENSCAFT00000020414	E2RBI2_CANFA;E2RBI2	malate-aspartate shuttle (0043490);response to calcium ion (0051592);gluconeogenesis (0006094);small molecule metabolic process (0044281);aspartate transport (0015810);L-glutamate transport (0015813);wound healing (0042060);amino acid transmembrane transport (0003333);reproduction (0000003)	0043490;0006839;0044765;0006810;0051234;0008150;0051179;0044699;0046907;0051649;0051641;0044763;0009987;0022904;0022900;0006091;0044237;0008152;0055114;0044710;0045333;0015980;0051592;0010038;0010035;0042221;0050896;0055085;0006094;0006006;0019318;0005996;0044723;0005975;0044238;0071704;0019319;0046364;0016051;1901576;0009058;0044281;0015810;0015740;0006835;0046942;0015711;0006820;0006811;0071702…	calcium ion binding (0005509);L-aspartate transmembrane transporter activity (0015183);L-glutamate transmembrane transporter activity (0005313)	0005509;0046872;0043169;0043167;0005488;0003674;0015183;0015172;0015171;0046943;0005342;0022891;0022857;0005215;0022892;0008514;0008509;0015075;0015179;0015556;0005310;0005313	integral to membrane (0016021);mitochondrial inner membrane (0005743);lipid particle (0005811)	0016021;0031224;0044425;0005575;0016020;0005743;0019866;0031090;0044422;0043226;0043227;0044424;0044464;0005623;0005622;0031967;0031975;0044446;0043229;0031966;0044429;0044444;0005737;0005739;0043231;0005740;0005811		Down	Down		Pescatori2007_Down		9.37	8.28	8.25		9.30	9.44	8.01	8.54	8.17	8.33
A_11_P139701	LOC610406	nudC domain-containing protein 3-like	610406	-	ENSCAFG00000032238	ENSCAFT00000047057	J9P850_CANFA;J9P850	-	-	-	-	-	-		Down	Down				9.22	8.17	8.16		9.17	9.26	7.97	8.38	8.31	8.01
A_11_P000004361	LYRM7	LYR motif containing 7	609480	XM_846740	ENSCAFG00000000736	ENSCAFT00000001139	F1Q454	biological_process (0008150)	8150	molecular_function (0003674)	3674	mitochondrial matrix (0005759)	0005759;0044429;0044444;0044424;0044464;0005575;0005623;0005622;0005737;0044446;0044422;0043226;0043229;0005739;0043231;0043227;0070013;0043233;0031974		Down	Down				9.30	8.29	8.11		9.26	9.34	8.34	8.24	8.04	8.18
A_11_P0000029306	LMO1	LIM domain only 1 (rhombotin 1)	610473	XM_846106	ENSCAFG00000006909	ENSCAFT00000011097	E2RLZ2_CANFA;E2RLZ2	negative regulation of transcription from RNA polymerase II promoter (0000122);positive regulation of transcription from RNA polymerase II promoter (0045944);transcription, DNA-dependent (0006351)	0000122;0006357;0006355;0010468;0060255;0019222;0050789;0065007;0008150;2000112;0010556;0009889;0031326;0031323;0050794;2001141;0051252;0019219;0051171;0080090;0045892;0010629;0010605;0009892;0048519;0051253;0045934;0031324;0048523;0051172;2000113;0010558;0009890;0031327;0045944;0045893;0010557;0009891;0009893;0048518;0010604;0010628;0031328;0031325;0048522;0051254;0045935;0051173;0006351;0032774…	zinc ion binding (0008270);protein binding (0005515)	0008270;0046914;0046872;0043169;0043167;0005488;0003674;0005515	nucleolus (0005730)	0005634;0043231;0043227;0043226;0005575;0043229;0044424;0044464;0005623;0005622;0005730;0043232;0043228;0044428;0044446;0044422;0031981;0070013;0043233;0031974		Down	Down		Chen2000_Down		10.00	7.95	7.98		10.32	9.68	7.47	8.44	8.42	7.55
A_11_P085286	GPT2;GPT	glutamic pyruvate transaminase (alanine aminotransferase) 2;glutamic-pyruvate transaminase (alanine aminotransferase)	609510;609914	XM_846773	ENSCAFG00000003676;ENSCAFG00000028511	ENSCAFT00000005906;ENSCAFT00000043579;ENSCAFT00000046583	J9P7J1;F1PHG2	cellular nitrogen compound metabolic process (0034641);gluconeogenesis (0006094);glutamate biosynthetic process (0006537);alanine biosynthetic process (0006523);L-alanine catabolic process, by transamination (0019481);response to cadmium ion (0046686);response to hypoxia (0001666);2-oxoglutarate metabolic process (0006103);chronological cell aging (0001300)	0009058;0008152;0008150;0008652;0006520;0019752;0043436;0006082;0044237;0009987;0044281;0044710;0071704;0044238;1901564;0006807;0046394;0016053;0044249;0044283;0044711;1901576;1901566;0034641;0006094;0006006;0019318;0005996;0044723;0005975;0019319;0046364;0016051;0042853;0006524;0006522;0009078;1901605;0009080;1901606;0009063;0046395;0016054;0044248;0009056;0044282;0044712;1901575;1901565;0042851…	pyridoxal phosphate binding (0030170);L-alanine:2-oxoglutarate aminotransferase activity (0004021);ATP binding (0005524);copper ion binding (0005507)	0003824;0003674;0030170;0043168;0043167;0005488;0048037;0004021;0047635;0008483;0016769;0016740;0005524;0032550;0001883;0001882;0036094;0097159;0097367;1901363;0032549;0032559;0030554;0017076;0000166;1901265;0032555;0032553;0035639;0005507;0046914;0046872;0043169	cytosol (0005829);chloroplast (0009507);mitochondrial matrix (0005759);nucleus (0005634)	0005829;0044444;0044424;0044464;0005575;0005623;0005622;0005737;0005739;0043231;0043227;0043226;0043229;0009507;0009536;0005759;0044429;0044446;0044422;0070013;0043233;0031974;0005634		Down	Down				9.57	8.38	8.19		9.79	9.36	8.19	8.57	8.08	8.30
A_11_P080801	ST6GALNAC2	ST6 (alpha-N-acetyl-neuraminyl-2,3-beta-galactosyl-1,3)-N-acetylgalactosaminide alpha-2,6-sialyltransferase 2	100049005	NM_001097559	ENSCAFG00000005122	ENSCAFT00000008240;ENSCAFT00000047237;ENSCAFT00000048794	Q00M94_CANFA;Q00M94;J9NYC3;F1PDM4;J9NY94	O-glycan processing (0016266);post-translational protein modification (0043687)	0006486;0006464;0036211;0019538;0043170;0071704;0008152;0008150;0044238;0043412;0044267;0044260;0044237;0009987;0043413;0070085;0044723;0005975;0009101;0009100;1901135;0034645;0009059;1901576;0009058;0044249;1901137;0016266;0006493;0043687	sialyltransferase activity (0008373)	0008373;0016757;0016740;0003824;0003674	integral to Golgi membrane (0030173)	0030173;0031228;0031300;0031224;0044425;0005575;0016020;0044446;0044422;0043226;0044424;0044464;0005623;0005622;0043229;0031090;0043227;0044431;0044444;0005737;0005794;0043231;0000139;0012505;0031301;0016021		Down	Down		Chen2000_Down		9.59	8.19	8.02		9.50	9.68	8.11	8.27	8.30	7.75
A_11_P114361	DMD	dystrophin	606758	NM_001003343	ENSCAFG00000023562	ENSCAFT00000021853;ENSCAFT00000021860;ENSCAFT00000027940;ENSCAFT00000036277	DMD_CANFA;O97592;F1PR55;F1PKV3;F1P7G4;F1PR58	cardiac muscle contraction (0060048);cellular protein complex assembly (0043623);cellular protein localization (0034613);establishment of blood-nerve barrier (0008065);establishment of glial blood-brain barrier (0060857);extracellular matrix organization (0030198);muscle cell cellular homeostasis (0046716);muscle fiber development (0048747);muscle filament sliding (0030049);myotube cell developme…	0060048;0006941;0006936;0003012;0003008;0044707;0032501;0008150;0044699;0060047;0003015;0003013;0008015;0043623;0006461;0065003;0022607;0016043;0071840;0044085;0043933;0071822;0070271;0034622;0034613;0008104;0033036;0051179;0070727;0051641;0044763;0009987;0008065;0001885;0002064;0048468;0044767;0032502;0048856;0048869;0030154;0030855;0060429;0009888;0045446;0003158;0007422;0048731;0007275;0007399…	calcium ion binding (0005509);zinc ion binding (0008270);actin binding (0003779);myosin binding (0017022);nitric-oxide synthase binding (0050998);structural constituent of cytoskeleton (0005200);structural constituent of muscle (0008307);dystroglycan binding (0002162);vinculin binding (0017166);WW domain binding (0050699);acetylcholine transmembrane transporter activity (0005277)	0005509;0046872;0043169;0043167;0005488;0003674;0008270;0046914;0003779;0008092;0005515;0017022;0050998;0019899;0005200;0005198;0008307;0002162;0001948;0097367;0017166;0050699;0019904;0005277;0005326;0005215;0008324;0015075;0022891;0022857;0022892;1901375	postsynaptic membrane (0045211);sarcolemma (0042383);cell surface (0009986);cell-substrate junction (0030055);costamere (0043034);cytosol (0005829);filopodium (0030175);membrane raft (0045121);neuron projection terminus (0044306);nucleus (0005634);Z disc (0030018);actin cytoskeleton (0015629);syntrophin complex (0016013);lateral plasma membrane (0016328);dystrobrevin complex (0016014);striated mu…	0030054;0005575;0005737;0044424;0044464;0005623;0005622;0005856;0043232;0043228;0043226;0043229;0045211;0097060;0044456;0045202;0044459;0044425;0016020;0005886;0071944;0042383;0009986;0030055;0043034;0044449;0044422;0044444;0043292;0030016;0005829;0016010;0043234;0032991;0030175;0042995;0045121;0044306;0044463;0097458;0043005;0005634;0043231;0043227;0030018;0031674;0030017;0015629;0016013;0016328…		Down	Down		Chen2000_Down;Haslett2002_Down;Pescatori2007_Down		9.70	8.09	8.13		9.70	9.69	8.06	8.11	8.26	8.01
A_11_P0000039833	LGALSL	lectin, galactoside-binding-like	481389	XM_538509	ENSCAFG00000031586	ENSCAFT00000045548	J9P3N4_CANFA;J9P3N4	biological_process (0008150)	8150	carbohydrate binding (0030246)	0030246;0005488;0003674	intracellular (0005622)	0005622;0044464;0005575;0005623		Down	Down				9.70	8.41	8.48		9.60	9.79	8.10	8.73	8.72	8.23
A_11_P0000023245	-	-	-	-	-	-	-	-	-	-	-	-	-		Down	Down				9.86	8.59	8.62		9.87	9.86	8.49	8.69	8.24	9.01
A_11_P110666	-	-	-	-	-	-	-	-	-	-	-	-	-		Down	Down				9.70	8.59	8.67		9.69	9.72	8.24	8.94	8.80	8.54
A_11_P093446	DLST	dihydrolipoamide S-succinyltransferase (E2 component of 2-oxo-glutarate complex)	100856446	XM_003639204	ENSCAFG00000016989	ENSCAFT00000036723	E2R0H0_CANFA;E2R0H0	tricarboxylic acid cycle (0006099);L-lysine catabolic process to acetyl-CoA via saccharopine (0033512);2-oxoglutarate metabolic process (0006103);NADH metabolic process (0006734);mitochondrial genome maintenance (0000002);response to oxidative stress (0006979);reproduction (0000003);nematode larval development (0002119);receptor-mediated endocytosis (0006898);embryo development ending in birth or…	0006099;0044238;0008152;0008150;0009060;0045333;0015980;0006091;0044237;0009987;0055114;0044710;0034641;0006807;0033512;0019474;0006084;0006637;0006732;0051186;0006793;0035383;0071704;0019477;0006554;0006553;0009066;1901605;0006520;0019752;0043436;0006082;0044281;1901564;0009068;1901606;0009063;0046395;0016054;0044248;0009056;0044282;0044712;1901575;1901565;0046440;0006103;0043648;0006734;0019674…	dihydrolipoyllysine-residue succinyltransferase activity (0004149);heat shock protein binding (0031072);chaperone binding (0051087);zinc ion binding (0008270)	0004149;0016751;0016417;0016747;0016746;0016740;0003824;0003674;0016748;0031072;0005515;0005488;0051087;0008270;0046914;0046872;0043169;0043167	nucleus (0005634);plasma membrane (0005886);lipid particle (0005811);microtubule associated complex (0005875);mitochondrial oxoglutarate dehydrogenase complex (0009353);mitochondrial nucleoid (0042645);cytosolic ribosome (0022626);Golgi apparatus (0005794)	0005739;0043231;0043227;0043226;0005575;0043229;0044424;0044464;0005623;0005622;0044444;0005737;0005634;0045252;0045240;0045239;0043234;0032991;1990204;0005759;0044429;0044446;0044422;0070013;0043233;0031974;0005886;0016020;0071944;0005811;0005875;0044430;0005856;0043232;0043228;0015630;0009353;0005947;0030062;0042645;0009295;0022626;0005840;0030529;0044445;0005829;0005794		Down	Down				9.59	8.58	8.59		9.55	9.64	8.43	8.72	8.52	8.67
A_11_P075306	SUCLG2	succinate-CoA ligase, GDP-forming, beta subunit	476562	XM_533767	ENSCAFG00000006612	ENSCAFT00000010699;ENSCAFT00000010726	E2QUC3_CANFA;E2QUC3;F1PTK1_CANFA;F1PTK1	succinyl-CoA metabolic process (0006104);tricarboxylic acid cycle (0006099);succinate metabolic process (0006105);embryo development ending in birth or egg hatching (0009792)	0044281;0044710;0008152;0008150;0006104;0006637;0006732;0051186;0044237;0009987;0006793;0035383;0071704;0006099;0044238;0009060;0045333;0015980;0006091;0055114;0006105;0043648;0019752;0043436;0006082;0009792;0009790;0044767;0032502;0044699;0048856;0007275;0044707;0032501	ATP binding (0005524);GTP binding (0005525);succinate-CoA ligase (GDP-forming) activity (0004776);metal ion binding (0046872);succinate-semialdehyde dehydrogenase (NAD+) activity (0004777);GDP binding (0019003);protein heterodimerization activity (0046982)	0005524;0032550;0001883;0001882;0036094;0005488;0003674;0097159;0097367;1901363;0032549;0032559;0030554;0017076;0000166;1901265;0032555;0032553;0035639;0043168;0043167;0016874;0003824;0005525;0032561;0019001;0004776;0004774;0016405;0016877;0016878;0046872;0043169;0004777;0016620;0016903;0016491;0019003;0046982;0046983;0005515	succinate-CoA ligase complex (GDP-forming) (0045244);lipid particle (0005811)	0005759;0044429;0044444;0044424;0044464;0005575;0005623;0005622;0005737;0044446;0044422;0043226;0043229;0005739;0043231;0043227;0070013;0043233;0031974;0045244;0030062;0045239;0043234;0032991;0042709;0005811		Down			Pescatori2007_Down		9.93	8.86	8.99		10.11	9.76	8.86	8.86	8.87	9.11
A_11_P0000035525	TMEM159	transmembrane protein 159	479819	XM_536946	ENSCAFG00000017819	ENSCAFT00000028269;ENSCAFT00000035311	E2QWF4_CANFA;E2QWF4;E2RBT0	biological_process (0008150)	8150	molecular_function (0003674)	3674	integral to membrane (0016021)	0016021;0031224;0044425;0005575;0016020		Down	Down				9.84	8.76	8.77		9.82	9.86	8.75	8.77	8.86	8.69
A_11_P071376	GPD1L	glycerol-3-phosphate dehydrogenase 1-like	485626	XM_542745	ENSCAFG00000005401	ENSCAFT00000008687;ENSCAFT00000043658	F1PQR9_CANFA;F1PQR9;J9NS24_CANFA;J9NS24	carbohydrate metabolic process (0005975);glycerol-3-phosphate catabolic process (0046168);NADH metabolic process (0006734);negative regulation of peptidyl-serine phosphorylation (0033137);negative regulation of protein kinase C signaling cascade (0090038);phosphatidic acid biosynthetic process (0006654);positive regulation of protein localization to cell surface (2000010);positive regulation of s…	0005975;0044238;0008152;0008150;0071704;0046168;0006072;0052646;0006796;0006793;0044237;0009987;0019637;1901135;0046434;1901575;0009056;1901136;0019674;0046496;0019362;0006733;0006732;0051186;0009117;0006753;0055086;0006139;0006725;0034641;0006807;0046483;1901360;0044281;0044710;0072524;1901564;0006734;0033137;0001933;0001932;0031399;0032268;0031323;0019222;0050789;0065007;0050794;0051246;0060255…	glycerol-3-phosphate dehydrogenase [NAD+] activity (0004367);NAD binding (0051287);sodium channel regulator activity (0017080);protein homodimerization activity (0042803);ion channel binding (0044325)	0004367;0016616;0016614;0016491;0003824;0003674;0051287;0000166;0036094;0005488;1901265;0097159;1901363;0050662;0048037;0017080;0016247;0042803;0042802;0005515;0046983;0044325	glycerol-3-phosphate dehydrogenase complex (0009331);plasma membrane (0005886);cytosol (0005829)	0009331;0044444;0044424;0044464;0005575;0005623;0005622;0005737;1990204;0043234;0032991;0016020;0005886;0071944;0005829		Down	Down		Haslett2002_Down;Pescatori2007_Down		9.97	8.77	8.73		10.05	9.90	8.90	8.64	8.99	8.48
A_11_P056141	ECI2	enoyl-CoA delta isomerase 2	478706	XM_535873	ENSCAFG00000009409	ENSCAFT00000014971;ENSCAFT00000014975	F1PMM1_CANFA;F1PMM1;F1PML6	fatty acid beta-oxidation (0006635);lipid storage (0019915)	0009062;0006631;0032787;0019752;0043436;0006082;0044237;0008152;0008150;0009987;0044281;0044710;0071704;0044255;0006629;0044238;0044242;0016042;1901575;0009056;0044248;0072329;0046395;0016054;0044282;0044712;0006635;0019395;0034440;0030258;0055114;0019915;0010876;0033036;0051179	fatty-acyl-CoA binding (0000062);dodecenoyl-CoA delta-isomerase activity (0004165);receptor binding (0005102)	0003824;0003674;0000062;0043168;0043167;0005488;0050662;0048037;0004165;0016863;0016860;0016853;0005102;0005515	mitochondrion (0005739);peroxisomal matrix (0005782)	0005739;0043231;0043227;0043226;0005575;0043229;0044424;0044464;0005623;0005622;0044444;0005737;0005782;0031907;0044438;0044446;0044422;0042579;0070013;0043233;0031974;0044439;0005777		Down	Down		Pescatori2007_Down		9.94	8.87	8.75		9.87	10.02	9.06	8.68	8.82	8.68
A_11_P114341	DMD	dystrophin	606758	NM_001003343	ENSCAFG00000023562	ENSCAFT00000021853;ENSCAFT00000021860;ENSCAFT00000027940;ENSCAFT00000036277	DMD_CANFA;O97592;F1PR55;F1PKV3;F1P7G4;F1PR58	cardiac muscle contraction (0060048);cellular protein complex assembly (0043623);cellular protein localization (0034613);establishment of blood-nerve barrier (0008065);establishment of glial blood-brain barrier (0060857);extracellular matrix organization (0030198);muscle cell cellular homeostasis (0046716);muscle fiber development (0048747);muscle filament sliding (0030049);myotube cell developme…	0060048;0006941;0006936;0003012;0003008;0044707;0032501;0008150;0044699;0060047;0003015;0003013;0008015;0043623;0006461;0065003;0022607;0016043;0071840;0044085;0043933;0071822;0070271;0034622;0034613;0008104;0033036;0051179;0070727;0051641;0044763;0009987;0008065;0001885;0002064;0048468;0044767;0032502;0048856;0048869;0030154;0030855;0060429;0009888;0045446;0003158;0007422;0048731;0007275;0007399…	calcium ion binding (0005509);zinc ion binding (0008270);actin binding (0003779);myosin binding (0017022);nitric-oxide synthase binding (0050998);structural constituent of cytoskeleton (0005200);structural constituent of muscle (0008307);dystroglycan binding (0002162);vinculin binding (0017166);WW domain binding (0050699);acetylcholine transmembrane transporter activity (0005277)	0005509;0046872;0043169;0043167;0005488;0003674;0008270;0046914;0003779;0008092;0005515;0017022;0050998;0019899;0005200;0005198;0008307;0002162;0001948;0097367;0017166;0050699;0019904;0005277;0005326;0005215;0008324;0015075;0022891;0022857;0022892;1901375	postsynaptic membrane (0045211);sarcolemma (0042383);cell surface (0009986);cell-substrate junction (0030055);costamere (0043034);cytosol (0005829);filopodium (0030175);membrane raft (0045121);neuron projection terminus (0044306);nucleus (0005634);Z disc (0030018);actin cytoskeleton (0015629);syntrophin complex (0016013);lateral plasma membrane (0016328);dystrobrevin complex (0016014);striated mu…	0030054;0005575;0005737;0044424;0044464;0005623;0005622;0005856;0043232;0043228;0043226;0043229;0045211;0097060;0044456;0045202;0044459;0044425;0016020;0005886;0071944;0042383;0009986;0030055;0043034;0044449;0044422;0044444;0043292;0030016;0005829;0016010;0043234;0032991;0030175;0042995;0045121;0044306;0044463;0097458;0043005;0005634;0043231;0043227;0030018;0031674;0030017;0015629;0016013;0016328…		Down	Down		Chen2000_Down;Haslett2002_Down;Pescatori2007_Down		10.14	8.38	8.51		10.06	10.22	8.29	8.46	8.59	8.43
A_11_P055606	MARC2	mitochondrial amidoxime reducing component 2	478967	XM_536125	ENSCAFG00000011332	ENSCAFT00000018010	F1Q1E7	nitrate metabolic process (0042126);oxidation-reduction process (0055114)	0042126;0043436;0006082;0044237;0008152;0008150;0009987;0044281;0044710;0071704;2001057;0006807;0055114	nitrate reductase activity (0008940);molybdenum ion binding (0030151);pyridoxal phosphate binding (0030170);molybdopterin cofactor binding (0043546)	0003824;0003674;0008940;0016661;0016491;0030151;0046914;0046872;0043169;0043167;0005488;0030170;0043168;0048037;0043546;0050662;0097159;1901363	mitochondrial inner membrane (0005743)	0005739;0043231;0043227;0043226;0005575;0043229;0044424;0044464;0005623;0005622;0044444;0005737;0005743;0019866;0031090;0016020;0044422;0031967;0031975;0044446;0031966;0044429;0005740		Down	Down				10.25	8.30	8.32		10.43	10.08	8.28	8.32	8.38	8.26
A_11_P104401	PPIF	peptidylprolyl isomerase F	610502	XM_848021	ENSCAFG00000032043	ENSCAFT00000042835	J9P276	protein peptidyl-prolyl isomerization (0000413);protein folding (0006457);negative regulation of apoptotic process (0043066);negative regulation of intrinsic apoptotic signaling pathway (2001243);cellular response to hydrogen peroxide (0070301);positive regulation of necrotic cell death (0010940);negative regulation of release of cytochrome c from mitochondria (0090201);cellular response to calci…	0000413;0018208;0018193;0006464;0036211;0019538;0043170;0071704;0008152;0008150;0044238;0043412;0044267;0044260;0044237;0009987;0006457;0043066;0042981;0043067;0010941;0050794;0050789;0065007;0043069;0060548;0048523;0048519;2001243;2001234;0009968;0009966;0010646;0023051;0048583;0010648;0023057;0048585;2001233;2001242;0070301;0034614;0000302;0006979;0006950;0050896;1901700;0042221;0034599;0033554…	peptidyl-prolyl cis-trans isomerase activity (0003755);protein binding (0005515)	0003755;0016859;0016853;0003824;0003674;0005515;0005488	mitochondrion (0005739)	0005739;0043231;0043227;0043226;0005575;0043229;0044424;0044464;0005623;0005622;0044444;0005737		Down	Down				9.84	8.77	8.25		9.55	10.14	8.60	8.93	8.00	8.49
A_11_P0000014162	-	-	-	-	-	-	-	-	-	-	-	-	-		Down	Down				9.94	8.85	8.35		9.82	10.05	8.95	8.76	8.08	8.61
A_11_P0000013279	-	-	-	-	-	-	-	-	-	-	-	-	-		Down	Down				9.68	8.59	8.18		9.80	9.57	8.96	8.22	8.37	8.00
A_11_P084561	YIPF7	Yip1 domain family, member 7	100856581	XM_003639455	ENSCAFG00000001832	ENSCAFT00000002888;ENSCAFT00000048832	E2RLY9_CANFA;E2RLY9;J9P4Y7_CANFA;J9P4Y7	biological_process (0008150)	8150	molecular_function (0003674)	3674	endoplasmic reticulum membrane (0005789);integral to membrane (0016021)	0016020;0005575;0005789;0031090;0044422;0043226;0043227;0044425;0044432;0044444;0044424;0044464;0005623;0005622;0005737;0044446;0043229;0005783;0043231;0042175;0012505;0016021;0031224		Down	Down				9.82	8.61	8.13		9.93	9.71	8.55	8.67	8.14	8.11
A_11_P0000020870	YIPF7	Yip1 domain family, member 7	100856581	XM_003639455	ENSCAFG00000001832	ENSCAFT00000002888;ENSCAFT00000048832	E2RLY9_CANFA;E2RLY9;J9P4Y7_CANFA;J9P4Y7	biological_process (0008150)	8150	molecular_function (0003674)	3674	endoplasmic reticulum membrane (0005789);integral to membrane (0016021)	0016020;0005575;0005789;0031090;0044422;0043226;0043227;0044425;0044432;0044444;0044424;0044464;0005623;0005622;0005737;0044446;0043229;0005783;0043231;0042175;0012505;0016021;0031224		Down	Down				9.94	8.62	8.21		9.98	9.89	8.53	8.71	8.20	8.22
A_11_P0000020648	PSMB9	proteasome (prosome, macropain) subunit, beta type, 9 (large multifunctional peptidase 2)	474867	NM_001048086	ENSCAFG00000030725	ENSCAFT00000043677	Q5W412_CANFA;Q5W412	anaphase-promoting complex-dependent proteasomal ubiquitin-dependent protein catabolic process (0031145);antigen processing and presentation of exogenous peptide antigen via MHC class I, TAP-dependent (0002479);apoptotic process (0006915);DNA damage response, signal transduction by p53 class mediator resulting in cell cycle arrest (0006977);G1/S transition of mitotic cell cycle (0000082);gene exp…	0019882;0002376;0008150;0051603;0006508;0019538;0043170;0071704;0008152;0044238;0044257;0030163;0009057;1901575;0009056;0044265;0044248;0044237;0009987;0044260;0044267;0031145;0043161;0006511;0019941;0043632;0010498;0002479;0042590;0002474;0048002;0002478;0019884;0006915;0012501;0008219;0016265;0044699;0044763;0006977;0030330;0042770;0006974;0033554;0006950;0050896;0051716;0035556;0007165;0050794…	threonine-type endopeptidase activity (0004298);protein binding (0005515)	0004298;0004175;0070011;0008233;0016787;0003824;0003674;0070003;0005515;0005488	proteasome core complex (0005839);cytosol (0005829);nucleoplasm (0005654);spermatoproteasome complex (1990111)	0005737;0044424;0044464;0005575;0005623;0005622;0005634;0043231;0043227;0043226;0043229;0005839;0043234;0032991;0000502;0005829;0044444;0005654;0044428;0044446;0044422;0031981;0070013;0043233;0031974;1990111		Up		Down			7.12	9.35	7.48		7.06	7.17	9.14	9.57	7.19	7.76
A_11_P050636	PSMB9	proteasome (prosome, macropain) subunit, beta type, 9 (large multifunctional peptidase 2)	474867	NM_001048086	ENSCAFG00000030725	ENSCAFT00000043677	Q5W412_CANFA;Q5W412	anaphase-promoting complex-dependent proteasomal ubiquitin-dependent protein catabolic process (0031145);antigen processing and presentation of exogenous peptide antigen via MHC class I, TAP-dependent (0002479);apoptotic process (0006915);DNA damage response, signal transduction by p53 class mediator resulting in cell cycle arrest (0006977);G1/S transition of mitotic cell cycle (0000082);gene exp…	0019882;0002376;0008150;0051603;0006508;0019538;0043170;0071704;0008152;0044238;0044257;0030163;0009057;1901575;0009056;0044265;0044248;0044237;0009987;0044260;0044267;0031145;0043161;0006511;0019941;0043632;0010498;0002479;0042590;0002474;0048002;0002478;0019884;0006915;0012501;0008219;0016265;0044699;0044763;0006977;0030330;0042770;0006974;0033554;0006950;0050896;0051716;0035556;0007165;0050794…	threonine-type endopeptidase activity (0004298);protein binding (0005515)	0004298;0004175;0070011;0008233;0016787;0003824;0003674;0070003;0005515;0005488	proteasome core complex (0005839);cytosol (0005829);nucleoplasm (0005654);spermatoproteasome complex (1990111)	0005737;0044424;0044464;0005575;0005623;0005622;0005634;0043231;0043227;0043226;0043229;0005839;0043234;0032991;0000502;0005829;0044444;0005654;0044428;0044446;0044422;0031981;0070013;0043233;0031974;1990111		Up		Down			7.45	9.48	7.55		7.28	7.61	9.36	9.60	7.25	7.84
A_11_P0000038801	PCK1	phosphoenolpyruvate carboxykinase 1 (soluble)	403560	NM_001197143	ENSCAFG00000012065	ENSCAFT00000019153	F1PAM0_CANFA;F1PAM0;Q8MIM4;Q9GMC6	gluconeogenesis (0006094);glycerol biosynthetic process from pyruvate (0046327);internal protein amino acid acetylation (0006475);response to insulin stimulus (0032868);drug metabolic process (0017144);glucose homeostasis (0042593);oxaloacetate metabolic process (0006107);response to activity (0014823);phosphorylation (0016310);response to glucose stimulus (0009749)	0006094;0006006;0019318;0005996;0044723;0005975;0044238;0008152;0008150;0071704;0019319;0046364;0016051;1901576;0009058;0046327;0006090;0032787;0019752;0043436;0006082;0044237;0009987;0044281;0044710;0006114;0006071;0019400;0019751;0006066;1901615;0044262;0019401;0034637;0044249;0046173;0046165;0044283;0044711;1901617;0019432;0006641;0006639;0006638;0044255;0006629;0046486;0046463;0045017;0008610…	carboxylic acid binding (0031406);GTP binding (0005525);magnesium ion binding (0000287);manganese ion binding (0030145);phosphoenolpyruvate carboxykinase (GTP) activity (0004613);GDP binding (0019003);kinase activity (0016301)	0031406;0043168;0043167;0005488;0003674;0043177;0036094;0005525;0032550;0001883;0001882;0097159;0097367;1901363;0032549;0032561;0019001;0017076;0000166;1901265;0032555;0032553;0035639;0000287;0046872;0043169;0030145;0046914;0004613;0004611;0016831;0016830;0016829;0003824;0019003;0016301;0016772;0016740	cytosol (0005829);mitochondrion (0005739)	0005829;0044444;0044424;0044464;0005575;0005623;0005622;0005737;0005739;0043231;0043227;0043226;0043229		Up					7.10	8.19	7.54		7.27	6.94	8.26	8.12	7.64	7.44
A_11_P063781	RGS10	regulator of G-protein signaling 10	477840	XM_535032	ENSCAFG00000031204	ENSCAFT00000043158;ENSCAFT00000046934	J9JHS7_CANFA;J9JHS7;J9NSQ4	termination of G-protein coupled receptor signaling pathway (0038032);positive regulation of GTPase activity (0043547)	0038032;0023021;0009968;0009966;0010646;0050794;0050789;0065007;0008150;0023051;0048583;0010648;0048523;0048519;0023057;0048585;0045744;0008277;0043547;0043087;0033124;0009118;0019219;0031323;0019222;0051171;0080090;0033121;0030811;0006140;0019220;0051174;0031329;0009894;1900542;0051336;0050790;0065009;0051345;0043085;0044093	GTPase activator activity (0005096);protein binding (0005515)	0005096;0008047;0030234;0003674;0030695;0060589;0005515;0005488	axon terminus (0043679);cytoplasm (0005737);dendritic spine (0043197);neuronal cell body (0043025);plasma membrane (0005886);nucleolus (0005730)	0043679;0033267;0044463;0044464;0005575;0005623;0042995;0097458;0030424;0043005;0044306;0005737;0044424;0005622;0043197;0044309;0030425;0043025;0044297;0005634;0043231;0043227;0043226;0043229;0005886;0016020;0071944;0005730;0043232;0043228;0044428;0044446;0044422;0031981;0070013;0043233;0031974		Up	Up				6.85	7.96	8.01		6.75	6.94	7.63	8.28	7.85	8.17
A_11_P0000025314	MILR1	mast cell immunoglobulin-like receptor 1	480473	XM_537592	ENSCAFG00000011727	ENSCAFT00000018628;ENSCAFT00000045069	F1PE58_CANFA;F1PE58;J9P004_CANFA;J9P004	mast cell degranulation (0043303);negative regulation of mast cell activation (0033004)	0043303;0002279;0002275;0002274;0045321;0001775;0044763;0009987;0008150;0044699;0002376;0002366;0002263;0002252;0006955;0050896;0045576;0043299;0045055;0006887;0016192;0006810;0051234;0051179;0032940;0046903;0044765;0051649;0051641;0046907;0002448;0002444;0002443;0033004;0002695;0002683;0002682;0050789;0065007;0048519;0002694;0050865;0050794;0050866;0048523;0033003	protein binding (0005515)	0005515;0005488;0003674	integral to plasma membrane (0005887)	0005887;0016021;0031224;0044425;0005575;0016020;0031226;0044459;0044464;0005623;0005886;0071944		Up	Up				6.78	7.94	8.12		6.85	6.70	7.64	8.25	8.03	8.22
A_11_P0000034566	TLR8	toll-like receptor 8	100684828	XM_003435448	ENSCAFG00000023498	ENSCAFT00000036159	F1PEB2_CANFA;F1PEB2;H6BA89	cellular response to mechanical stimulus (0071260);defense response to virus (0051607);I-kappaB kinase/NF-kappaB cascade (0007249);inflammatory response (0006954);MyD88-dependent toll-like receptor signaling pathway (0002755);positive regulation of interferon-alpha biosynthetic process (0045356);positive regulation of interferon-beta biosynthetic process (0045359);positive regulation of interfero…	0071260;0009612;0009605;0050896;0008150;0009628;0071214;0051716;0044763;0009987;0044699;0071496;0051607;0002252;0002376;0006952;0006950;0009615;0051707;0009607;0051704;0007249;0007243;0035556;0007165;0050794;0050789;0065007;0007154;0044700;0023052;0006954;0009611;0002755;0002224;0002221;0002758;0002218;0002253;0050778;0002684;0002682;0048518;0048584;0048583;0050776;0045089;0031349;0031347;0080134…	DNA binding (0003677);double-stranded RNA binding (0003725);single-stranded RNA binding (0003727);transmembrane signaling receptor activity (0004888);protein binding (0005515)	0003677;0003676;0097159;0005488;0003674;1901363;0003725;0003723;0003727;0004872;0004888;0038023;0004871;0060089;0005515	integral to membrane (0016021);endolysosome membrane (0036020);endoplasmic reticulum membrane (0005789);Golgi membrane (0000139)	0016021;0031224;0044425;0005575;0016020;0005622;0044464;0005623;0036020;0005765;0005774;0031090;0044422;0043226;0043227;0044437;0044444;0044424;0005737;0044446;0043229;0005773;0043231;0005764;0000323;0010008;0044440;0005768;0036019;0005789;0044432;0005783;0042175;0012505;0000139;0044431;0005794		Up	Up				6.75	7.85	8.18		6.81	6.70	7.51	8.19	8.15	8.21
A_11_P185138	VWA5A	von Willebrand factor A domain containing 5A	489335	XM_546453	ENSCAFG00000011356	ENSCAFT00000018053;ENSCAFT00000035569	E2R8P5;F1Q0H8	biological_process (0008150)	8150	molecular_function (0003674)	3674	nucleolus (0005730)	0005634;0043231;0043227;0043226;0005575;0043229;0044424;0044464;0005623;0005622;0005730;0043232;0043228;0044428;0044446;0044422;0031981;0070013;0043233;0031974		Up	Up				7.18	8.21	8.29		7.26	7.10	8.05	8.37	8.28	8.29
A_11_P192703	BASP1	brain abundant, membrane attached signal protein 1	612722	XM_863690	ENSCAFG00000029396	ENSCAFT00000044354	J9NT73_CANFA;J9NT73	diaphragm development (0060539);glomerular visceral epithelial cell differentiation (0072112);gonad development (0008406);mesenchymal to epithelial transition (0060231);metanephric mesenchyme development (0072075);negative regulation of transcription, DNA-dependent (0045892);positive regulation of heart growth (0060421);positive regulation of metanephric ureteric bud development (2001076);thorax …	0060539;0060538;0007517;0048513;0048856;0032502;0008150;0048731;0007275;0044707;0032501;0044699;0061061;0044767;0060541;0072112;0061318;0030154;0048869;0044763;0009987;0072001;0001655;0072311;0035850;0030855;0060429;0009888;0061005;0001822;0072010;0072073;0032835;0072006;0008406;0048608;0003006;0022414;0000003;0061458;0045137;0007548;0060231;0003382;0000904;0000902;0032989;0009653;0016043;0071840…	transcription corepressor activity (0003714);transcription regulatory region DNA binding (0044212);protein domain specific binding (0019904);calmodulin binding (0005516);electron carrier activity (0009055);heme binding (0020037)	0003714;0003712;0000989;0000988;0003674;0044212;0000975;0001067;0003676;0097159;0005488;1901363;0003677;0005515;0019904;0005516;0009055;0020037;0046906	growth cone (0030426);nuclear speck (0016607);cortical cytoskeleton (0030863);extrinsic to internal side of plasma membrane (0031234);COP9 signalosome (0008180)	0005737;0044424;0044464;0005575;0005623;0005622;0030426;0030427;0044463;0042995;0097458;0043005;0016607;0016604;0044451;0044428;0044446;0044422;0043226;0043229;0005634;0043231;0043227;0005654;0031981;0070013;0043233;0031974;0005886;0016020;0071944;0030863;0005856;0043232;0043228;0044448;0044444;0005938;0031234;0019897;0019898;0044425;0044459;0009898;0008180;0043234;0032991		Up	Up				6.99	8.19	8.33		6.98	7.00	7.97	8.40	7.98	8.69
A_11_P0000016844	NGEF	neuronal guanine nucleotide exchange factor	486165	XM_543291	ENSCAFG00000011587	ENSCAFT00000018398	F1PFV4	apoptotic signaling pathway (0097190);ephrin receptor signaling pathway (0048013);negative regulation of dendritic spine morphogenesis (0061002);neurotrophin TRK receptor signaling pathway (0048011);positive regulation of apoptotic process (0043065);regulation of GTPase activity (0043087);regulation of Rho protein signal transduction (0035023);small GTPase mediated signal transduction (0007264)	0097190;0007165;0050794;0050789;0065007;0008150;0051716;0044763;0009987;0044699;0050896;0007154;0044700;0023052;0006915;0012501;0008219;0016265;0048013;0007169;0007167;0007166;0061002;0031345;0031344;0051128;0048523;0048519;0051129;0061000;0051093;0050793;0060998;0050773;0010975;0045664;0050767;0051960;2000026;0051239;0060284;0045595;0048699;0022008;0030154;0048869;0032502;0007399;0048731;0048856…	phospholipid binding (0005543);Rho guanyl-nucleotide exchange factor activity (0005089);ephrin receptor binding (0046875)	0005543;0008289;0005488;0003674;0043168;0043167;0005089;0005088;0005083;0030695;0060589;0030234;0005085;0005515;0046875;0005102	plasma membrane (0005886);growth cone (0030426);cytosol (0005829)	0005737;0044424;0044464;0005575;0005623;0005622;0005886;0016020;0071944;0030426;0030427;0044463;0042995;0097458;0043005;0005829;0044444		Up	Up				7.10	8.19	8.41		7.11	7.10	7.91	8.46	8.31	8.52
A_11_P051196	CD163	CD163 molecule	477704;100685991	NM_001048020;XM_003433538	ENSCAFG00000013968	ENSCAFT00000022166;ENSCAFT00000022168	C163A_CANFA;Q2VLG6;Q2VLG7;Q2VLG6-1;Q2VLG6-2;F1PL59_CANFA;F1PL59;F1PL60_CANFA;F1PL60	acute-phase response (0006953);receptor-mediated endocytosis (0006898)	0006953;0002526;0006954;0006952;0006950;0050896;0008150;0009611;0006898;0006897;0016192;0006810;0051234;0051179	scavenger receptor activity (0005044);protein binding (0005515)	0005044;0038024;0004872;0003674;0005515;0005488	extracellular region (0005576);endocytic vesicle membrane (0030666);integral to plasma membrane (0005887)	0005576;0005575;0016021;0031224;0044425;0016020;0005886;0044464;0005623;0071944;0030666;0030659;0012506;0031090;0044422;0043226;0043227;0031988;0031982;0044433;0044444;0044424;0005622;0005737;0044446;0043229;0031410;0016023;0043231;0030139;0005887;0031226;0044459		Up	Up		Pescatori2007_Up		6.92	7.94	8.36		7.04	6.81	7.64	8.24	8.45	8.26
A_11_P090661	AIF1	allograft inflammatory factor 1	474841	XM_532072	ENSCAFG00000032693	ENSCAFT00000044223	J9P4M9_CANFA;J9P4M9	actin filament bundle assembly (0051017);actin filament polymerization (0030041);cellular response to interferon-gamma (0071346);inflammatory response (0006954);microglial cell activation (0001774);negative regulation of smooth muscle cell chemotaxis (0071672);negative regulation of smooth muscle cell proliferation (0048662);phagocytosis, engulfment (0006911);positive regulation of G1/S transitio…	0051017;0022607;0016043;0071840;0008150;0044085;0061572;0007015;0071822;0043933;0030036;0007010;0006996;0044763;0009987;0044699;0030029;0030041;0008154;0051258;0043623;0006461;0065003;0070271;0034622;0071346;0034341;0034097;0010033;0042221;0050896;0045087;0006952;0006950;0006955;0002376;0071345;0071310;0070887;0051716;0006954;0009611;0001774;0042116;0002274;0045321;0001775;0071672;0014912;0014910…	calcium ion binding (0005509);actin filament binding (0051015)	0005509;0046872;0043169;0043167;0005488;0003674;0051015;0003779;0008092;0005515;0032403	cytosol (0005829);lamellipodium (0030027);nucleus (0005634);perinuclear region of cytoplasm (0048471);phagocytic cup (0001891);ruffle membrane (0032587);actin filament (0005884);perikaryon (0043204)	0005856;0043232;0043228;0043226;0005575;0043229;0044424;0044464;0005623;0005622;0005829;0044444;0005737;0030027;0042995;0031252;0005634;0043231;0043227;0048471;0001891;0044459;0044425;0016020;0005886;0071944;0032587;0031253;0044463;0031256;0001726;0005884;0043234;0032991;0044430;0044446;0044422;0015629;0043204;0097458;0043025;0044297		Up	Up		Chen2000_Up		6.86	8.18	8.44		6.98	6.74	8.06	8.30	7.92	8.96
A_11_P053156	PMAIP1	phorbol-12-myristate-13-acetate-induced protein 1	100502558	NM_001195771	ENSCAFG00000023829	ENSCAFT00000036863	APR_CANFA;Q1PCT2	activation of cysteine-type endopeptidase activity involved in apoptotic process (0006919);cellular component disassembly involved in execution phase of apoptosis (0006921);cellular response to glucose starvation (0042149);cellular response to hypoxia (0071456);0006917;intrinsic apoptotic signaling pathway by p53 class mediator (0072332);negative regulation of fibroblast proliferation (0048147);n…	0006919;0043280;0043281;0042981;0043067;0010941;0050794;0050789;0065007;0008150;2000116;0052548;0052547;0051336;0050790;0019222;0065009;0006915;0012501;0008219;0016265;0044699;0044763;0009987;2001056;0010950;0010952;0051345;0043085;0044093;0097202;0006921;0022411;0016043;0071840;0097194;0042149;0009267;0031669;0031667;0009991;0009605;0050896;0031668;0007154;0051716;0071496;0033554;0006950;0042594…	protein binding (0005515)	0005515;0005488;0003674	cytosol (0005829);mitochondrion (0005739);nucleus (0005634)	0005829;0044444;0044424;0044464;0005575;0005623;0005622;0005737;0005739;0043231;0043227;0043226;0043229;0005634		Up	Up				6.96	8.40	8.17		6.86	7.06	8.24	8.56	7.81	8.54
A_11_P138231	MGST1	microsomal glutathione S-transferase 1	477683	XM_534878	ENSCAFG00000012619	ENSCAFT00000020041	E2RHK1_CANFA;E2RHK1	cellular response to lipid hydroperoxide (0071449);glutathione metabolic process (0006749);glutathione derivative biosynthetic process (1901687);Leydig cell differentiation (0033327);protein homotrimerization (0070207);response to drug (0042493);response to lipopolysaccharide (0032496);response to organonitrogen compound (0010243);xenobiotic metabolic process (0006805);oxidation-reduction process…	0071449;0006982;0010033;0042221;0050896;0008150;0033194;0006979;0006950;1901700;0071447;0034599;0033554;0051716;0044763;0009987;0044699;0070887;1901701;0006749;0006518;0043603;0034641;0006807;0008152;0044237;1901564;0071704;0006575;0006520;0019752;0043436;0006082;0044281;0044710;0044238;0006790;1901687;1901576;0009058;1901685;0033327;0003006;0022414;0000003;0032502;0030154;0048869;0048610;0008584…	glutathione peroxidase activity (0004602);glutathione transferase activity (0004364);glutathione binding (0043295);protein homodimerization activity (0042803)	0004602;0004601;0016209;0003674;0016684;0016491;0003824;0004364;0016765;0016740;0043295;0072341;0016597;0031406;0043168;0043167;0005488;0043177;0036094;1900750;0042277;0033218;1901681;0005515;0042803;0042802;0046983	mitochondrial inner membrane (0005743);apical part of cell (0045177);endoplasmic reticulum membrane (0005789);integral to membrane (0016021);mitochondrial outer membrane (0005741);nucleus (0005634);peroxisomal membrane (0005778);lipid particle (0005811)	0005743;0019866;0031090;0016020;0005575;0044422;0043226;0043227;0044424;0044464;0005623;0005622;0031967;0031975;0044446;0043229;0031966;0044429;0044444;0005737;0005739;0043231;0005740;0045177;0005789;0044425;0044432;0005783;0042175;0012505;0016021;0031224;0005741;0031968;0019867;0005634;0005778;0031903;0042579;0044439;0044438;0005777;0005811		Up	Up				7.09	8.68	8.23		7.17	7.00	8.54	8.81	8.40	8.06
A_11_P124696	PTPRC	protein tyrosine phosphatase, receptor type, C	490255	XM_547374	ENSCAFG00000011265	ENSCAFT00000017955;ENSCAFT00000017964	F1Q1S4_CANFA;F1Q1S4;F1Q1U1_CANFA;F1Q1U1	activation of MAPK activity (0000187);B cell differentiation (0030183);B cell proliferation (0042100);B cell receptor signaling pathway (0050853);bone marrow development (0048539);defense response to virus (0051607);hematopoietic progenitor cell differentiation (0002244);heterotypic cell-cell adhesion (0034113);immunoglobulin biosynthetic process (0002378);leukocyte cell-cell adhesion (0007159);n…	0000187;0032147;0045860;0001934;0001932;0031399;0032268;0031323;0019222;0050789;0065007;0008150;0050794;0051246;0060255;0080090;0042325;0019220;0051174;0031401;0032270;0031325;0009893;0048518;0048522;0051247;0010604;0042327;0045937;0010562;0033674;0043549;0051338;0050790;0065009;0051347;0043085;0044093;0045859;0043406;0043405;0043408;0010627;0009966;0010646;0023051;0048583;0071900;0043410;0010740…	heparin binding (0008201);transmembrane receptor protein tyrosine phosphatase activity (0005001);protein kinase binding (0019901);heparan sulfate proteoglycan binding (0043395);protein kinase regulator activity (0019887)	0008201;0005539;0097367;0005488;0003674;0043168;0043167;1901681;0004725;0004721;0016791;0042578;0016788;0016787;0003824;0005001;0019198;0004888;0038023;0004871;0060089;0004872;0005515;0019901;0019900;0019899;0043395;0043394;0001948;0019887;0019207;0030234	external side of plasma membrane (0009897);focal adhesion (0005925);integral to plasma membrane (0005887);membrane raft (0045121);intracellular (0005622);internal side of plasma membrane (0009898)	0009897;0044459;0044425;0005575;0016020;0044464;0005623;0005886;0071944;0009986;0005925;0005924;0005912;0070161;0030054;0030055;0005887;0016021;0031224;0031226;0045121;0005622;0009898		Up	Up		Pescatori2007_Up		7.12	8.47	8.59		7.17	7.07	8.05	8.89	8.40	8.79
A_11_P0000040386	SCN5A;SCN10A;SCN11A	sodium channel, voltage-gated, type V, alpha subunit;sodium channel, voltage-gated, type X, alpha subunit;sodium channel, voltage-gated, type XI, alpha subunit	403497;477026;485593	NM_001002994;NM_001003203;XM_542712	ENSCAFG00000005051;ENSCAFG00000005056;ENSCAFG00000029139	ENSCAFT00000008132;ENSCAFT00000012349;ENSCAFT00000043213;ENSCAFT00000047954;ENSCAFT00000048602	F1PGU3_CANFA;F1PGU3;J9NX93_CANFA;J9NX93;Q865W3_CANFA;Q865W3;SCNAA_CANFA;O46669;E2QUG1_CANFA;E2QUG1;J9NT47_CANFA;J9NT47;J9PAI1_CANFA;J9PAI1;Q5YLN6;Q5YLN7	sodium ion transmembrane transport (0035725);AV node cell to bundle of His cell communication (0086067);brainstem development (0003360);bundle of His cell to Purkinje myocyte communication (0086069);cardiac muscle contraction (0060048);cardiac ventricle development (0003231);cellular response to calcium ion (0071277);cerebellum development (0021549);membrane depolarization involved in regulation …	0035725;0006814;0015672;0006812;0006811;0044765;0006810;0051234;0008150;0051179;0044699;0030001;0034220;0055085;0044763;0009987;0086067;0086065;0007154;0061337;0008016;0044057;0051239;0050789;0065007;0035637;0044700;0023052;0044707;0032501;0003360;0044767;0032502;0048856;0086069;0060048;0006941;0006936;0003012;0003008;0060047;0003015;0003013;0008015;0003231;0003205;0007507;0048513;0048731;0007275…	ankyrin binding (0030506);voltage-gated sodium channel activity involved in regulation of SA node cell action potential (0086063);calmodulin binding (0005516);fibroblast growth factor binding (0017134);ubiquitin protein ligase binding (0031625);ion channel binding (0044325);nitric-oxide synthase binding (0050998);scaffold protein binding (0097110)	0005248;0005272;0005261;0005216;0015075;0022891;0022857;0005215;0003674;0022892;0022838;0015267;0022803;0008324;0015081;0015077;0022890;0046873;0022843;0005244;0022832;0022836;0022839;0030506;0008092;0005515;0005488;0086006;0086063;0005516;0017134;0019838;0019899;0031625;0044389;0044325;0050998;0097110	voltage-gated sodium channel complex (0001518);cell surface (0009986);endoplasmic reticulum (0005783);intercalated disc (0014704);T-tubule (0030315);caveola (0005901);lateral plasma membrane (0016328);clathrin complex (0071439);C-fiber (0044299)	0001518;0034706;0034703;0034702;0043234;0032991;0005575;0044425;0016020;0016021;0031224;0044459;0044464;0005623;0005886;0071944;0005887;0031226;0009986;0005783;0043231;0043227;0043226;0043229;0044424;0005622;0044444;0005737;0014704;0044291;0005911;0030054;0030315;0042383;0005901;0045121;0016328;0071439;0030118;0030117;0048475;0044299;0030424;0043005;0042995;0097458		Up	Up				7.01	8.26	8.53		6.71	7.31	7.92	8.60	8.62	8.44
A_11_P000001740	-	-	-	-	-	-	-	-	-	-	-	-	-		Up	Up				7.13	8.32	8.55		7.23	7.02	8.10	8.54	8.56	8.54
A_11_P058416	PVRL3	poliovirus receptor-related 3	478559	XM_535735	ENSCAFG00000010345	ENSCAFT00000016439	F1PPU9	adherens junction organization (0034332);cell junction assembly (0034329);fertilization (0009566);homophilic cell adhesion (0007156);lens morphogenesis in camera-type eye (0002089);retina morphogenesis in camera-type eye (0060042)	0034332;0045216;0034330;0016043;0071840;0008150;0044763;0009987;0044699;0034329;0022607;0044085;0009566;0044702;0022414;0000003;0019953;0007156;0016337;0007155;0022610;0002089;0009653;0032502;0048856;0044767;0002088;0043010;0001654;0007423;0048513;0048731;0007275;0044707;0032501;0048593;0048592;0009887;0060042;0060041	protein homodimerization activity (0042803);cell adhesion molecule binding (0050839)	0042803;0042802;0005515;0005488;0003674;0046983;0050839	apical junction complex (0043296);cell-cell adherens junction (0005913);integral to membrane (0016021);plasma membrane (0005886)	0043296;0005911;0030054;0005575;0005913;0005912;0070161;0016021;0031224;0044425;0016020;0005886;0044464;0005623;0071944		Up					7.43	8.44	8.28		7.57	7.29	8.34	8.54	8.32	8.24
A_11_P0000028263	-	-	-	-	-	-	-	-	-	-	-	-	-		Up	Up				7.21	8.46	8.38		7.21	7.22	8.28	8.63	8.12	8.63
A_11_P0000029428	ITGBL1	integrin, beta-like 1 (with EGF-like repeat domains)	485536	XM_542655	ENSCAFG00000005918	ENSCAFT00000009555	E2QY83_CANFA;E2QY83	cell adhesion (0007155);integrin-mediated signaling pathway (0007229)	0007155;0022610;0008150;0044763;0009987;0044699;0007229;0007166;0007165;0050794;0050789;0065007;0051716;0050896;0007154;0044700;0023052	molecular_function (0003674)	3674	extracellular region (0005576)	0005576;0005575		Up	Up				7.29	8.43	8.50		7.39	7.19	8.37	8.48	8.20	8.80
A_11_P0000019556	CD9	CD9 molecule	611695	XM_849393	ENSCAFG00000015172	ENSCAFT00000024087	F1PQM7	brain development (0007420);cell adhesion (0007155);cellular component movement (0006928);fusion of sperm to egg plasma membrane (0007342);negative regulation of cell proliferation (0008285);oligodendrocyte development (0014003);paranodal junction assembly (0030913);platelet activation (0030168);platelet degranulation (0002576);response to water deprivation (0009414);posterior lateral line develo…	0007420;0044767;0032502;0008150;0044699;0048513;0048856;0048731;0007275;0044707;0032501;0007417;0007399;0007155;0022610;0044763;0009987;0006928;0007342;0022412;0048610;0000003;0032504;0045026;0044801;0044802;0061024;0016043;0071840;0061025;0007338;0009566;0044702;0022414;0019953;0008285;0042127;0050794;0050789;0065007;0048523;0048519;0014003;0021782;0048468;0048869;0030154;0010001;0042063;0022008…	integrin binding (0005178)	0005178;0005102;0005515;0005488;0003674;0032403	apical plasma membrane (0016324);external side of plasma membrane (0009897);integral to plasma membrane (0005887);platelet alpha granule membrane (0031092)	0016324;0044459;0044425;0005575;0016020;0044464;0005623;0005886;0071944;0045177;0009897;0009986;0005887;0016021;0031224;0031226;0031092;0030667;0030659;0012506;0031090;0044422;0043226;0043227;0031988;0031982;0044433;0044444;0044424;0005622;0005737;0044446;0043229;0031410;0016023;0043231;0012505;0030141;0031091		Up	Up		Chen2000_Up;Pescatori2007_Up		7.20	8.34	8.46		7.16	7.24	8.27	8.41	8.64	8.27
A_11_P0000015134	CXCL14	chemokine (C-X-C motif) ligand 14	610078	XM_847477	ENSCAFG00000001084	ENSCAFT00000001652	E2RCZ4	cell-cell signaling (0007267);chemotaxis (0006935);immune response (0006955);inner ear development (0048839);signal transduction (0007165)	0007267;0007154;0044763;0009987;0008150;0044699;0044700;0023052;0006935;0042221;0050896;0042330;0009605;0040011;0006955;0002376;0048839;0044767;0032502;0048856;0043583;0007423;0048513;0048731;0007275;0044707;0032501;0007165;0050794;0050789;0065007;0051716	chemokine activity (0008009)	0008009;0005125;0005102;0005515;0005488;0003674;0042379;0001664;0005126	extracellular space (0005615);Golgi apparatus (0005794)	0005615;0044421;0005575;0005576;0005794;0043231;0043227;0043226;0043229;0044424;0044464;0005623;0005622;0044444;0005737		Up	Up		Pescatori2007_Up		7.22	8.39	8.45		7.20	7.23	8.43	8.35	8.82	8.07
A_11_P084236	KHDRBS3	KH domain containing, RNA binding, signal transduction associated 3	475106	XM_843255	ENSCAFG00000001166	ENSCAFT00000001808	E2RLG8_CANFA;E2RLG8	regulation of transcription, DNA-dependent (0006355);spermatogenesis (0007283);transcription, DNA-dependent (0006351);positive regulation of RNA splicing (0033120);mRNA splicing, via spliceosome (0000398);neurogenesis (0022008)	0006355;0010468;0060255;0019222;0050789;0065007;0008150;2000112;0010556;0009889;0031326;0031323;0050794;2001141;0051252;0019219;0051171;0080090;0007283;0048232;0007276;0044702;0022414;0000003;0044699;0048609;0032504;0032501;0019953;0006351;0032774;0009059;0043170;0071704;0008152;1901576;0009058;0016070;0044260;0044237;0009987;0090304;0006139;0006725;0034641;0006807;0044238;0046483;1901360;0034654…	SH3 domain binding (0017124);single-stranded RNA binding (0003727);mRNA binding (0003729)	0003723;0003676;0097159;0005488;0003674;1901363;0005515;0017124;0019904;0003727;0003729	nucleolus (0005730);cytoplasm (0005737);catalytic step 2 spliceosome (0071013);precatalytic spliceosome (0071011)	0005634;0043231;0043227;0043226;0005575;0043229;0044424;0044464;0005623;0005622;0005730;0043232;0043228;0044428;0044446;0044422;0031981;0070013;0043233;0031974;0005737;0071013;0005681;0030529;0032991;0071011		Up	Up				7.97	9.06	9.03		8.09	7.85	9.34	8.78	9.18	8.88
A_11_P0000041473	CAMK1D	calcium/calmodulin-dependent protein kinase ID	607636	XM_844395	ENSCAFG00000004784	ENSCAFT00000007701	F1PD00_CANFA;F1PD00	inflammatory response (0006954);positive regulation of CREB transcription factor activity (0032793);positive regulation of neuron projection development (0010976);positive regulation of neutrophil chemotaxis (0090023);positive regulation of phagocytosis (0050766);positive regulation of respiratory burst (0060267);regulation of dendrite development (0050773);protein phosphorylation (0006468);negat…	0006954;0006952;0006950;0050896;0008150;0009611;0032793;0051091;0044093;0065009;0065007;0051090;0006355;0010468;0060255;0019222;0050789;2000112;0010556;0009889;0031326;0031323;0050794;2001141;0051252;0019219;0051171;0080090;0010976;0010975;0031344;0051128;0045664;0050767;0051960;2000026;0050793;0051239;0060284;0045595;0048699;0022008;0030154;0048869;0032502;0044763;0009987;0044699;0007399;0048731…	ATP binding (0005524);calmodulin-dependent protein kinase activity (0004683);calmodulin binding (0005516);calcium ion binding (0005509);protein tyrosine kinase activity (0004713)	0005524;0032550;0001883;0001882;0036094;0005488;0003674;0097159;0097367;1901363;0032549;0032559;0030554;0017076;0000166;1901265;0032555;0032553;0035639;0043168;0043167;0004674;0004672;0016301;0016772;0016740;0003824;0016773;0004683;0005516;0005515;0005509;0046872;0043169;0004713	cytoplasm (0005737);nucleus (0005634);calcium- and calmodulin-dependent protein kinase complex (0005954);plasma membrane (0005886)	0005737;0044424;0044464;0005575;0005623;0005622;0005634;0043231;0043227;0043226;0043229;0005954;0043234;0032991;0005886;0016020;0071944		Up	Up				7.97	8.98	9.03		8.04	7.89	8.73	9.23	8.93	9.13
A_11_P089411	KDELR3	KDEL (Lys-Asp-Glu-Leu) endoplasmic reticulum protein retention receptor 3	474509	XM_531737	ENSCAFG00000001402	ENSCAFT00000002174	E2RA31_CANFA;E2RA31	protein retention in ER lumen (0006621);protein transport (0015031);activation of signaling protein activity involved in unfolded protein response (0006987);cellular protein metabolic process (0044267);defense response signaling pathway, resistance gene-independent (0010204);ER to Golgi vesicle-mediated transport (0006888)	0006621;0035437;0072595;0032507;0045185;0051235;0065008;0065007;0008150;0051179;0008104;0033036;0051651;0044763;0009987;0044699;0051641;0034613;0070727;0033365;0070972;0015031;0045184;0051234;0071702;0006810;0006987;0032075;0032069;0019219;0031323;0019222;0050789;0050794;0051171;0080090;0051336;0050790;0065009;0060255;0051345;0043085;0044093;0045860;0001934;0001932;0031399;0032268;0051246;0042325…	KDEL sequence binding (0005046);receptor activity (0004872);HDEL sequence binding (0045015)	0046923;0005048;0042277;0033218;0005488;0003674;0005046;0004872;0045015	Golgi apparatus (0005794);integral to endoplasmic reticulum membrane (0030176)	0005783;0043231;0043227;0043226;0005575;0043229;0044424;0044464;0005623;0005622;0044444;0005737;0016021;0031224;0044425;0016020;0005789;0031090;0044422;0044432;0044446;0042175;0012505;0005794;0030176;0031227;0031300;0031301		Up	Up				7.96	8.97	9.03		7.87	8.05	8.88	9.06	8.82	9.25
A_11_P134076	-	-	-	-	-	-	-	-	-	-	-	-	-		Up					7.93	9.14	8.89		7.86	7.99	9.20	9.09	9.08	8.70
A_11_P212033	MAN2A1	mannosidase, alpha, class 2A, member 1	488878	XM_545995	ENSCAFG00000007417	ENSCAFT00000011885	F1P9C4_CANFA;F1P9C4;J9NRT0_CANFA;J9NRT0	mannose metabolic process (0006013);in utero embryonic development (0001701);liver development (0001889);lung alveolus development (0048286);mitochondrion organization (0007005);N-glycan processing (0006491);post-translational protein modification (0043687);protein N-linked glycosylation via asparagine (0018279);respiratory gaseous exchange (0007585);vacuole organization (0007033);positive regula…	0006013;0019318;0005996;0044723;0005975;0044238;0008152;0008150;0071704;0001701;0043009;0009792;0009790;0044767;0032502;0044699;0048856;0007275;0044707;0032501;0001889;0048513;0048731;0061008;0048286;0030324;0030323;0035295;0060541;0007005;0006996;0016043;0071840;0044763;0009987;0006491;0009311;0006487;0006486;0006464;0036211;0019538;0043170;0043412;0044267;0044260;0044237;0043413;0070085;0009101…	carbohydrate binding (0030246);zinc ion binding (0008270);hydrolase activity, hydrolyzing N-glycosyl compounds (0016799);mannosyl-oligosaccharide 1,3-1,6-alpha-mannosidase activity (0004572)	0004559;0015923;0004553;0016798;0016787;0003824;0003674;0030246;0005488;0008270;0046914;0046872;0043169;0043167;0016799;0004572;0015924	Golgi membrane (0000139);integral to membrane (0016021);cis-Golgi network (0005801)	0000139;0031090;0016020;0005575;0044422;0043226;0043227;0044431;0044444;0044424;0044464;0005623;0005622;0005737;0044446;0043229;0005794;0043231;0012505;0016021;0031224;0044425;0005801		Up	Up				7.82	8.87	8.88		7.87	7.78	8.61	9.13	8.81	8.94
A_11_P096086	ACHE	acetylcholinesterase	489828	XM_546946	ENSCAFG00000014054	ENSCAFT00000022306	E2RP98	acetylcholine catabolic process in synaptic cleft (0001507);amyloid precursor protein metabolic process (0042982);cell adhesion (0007155);cell proliferation (0008283);choline metabolic process (0019695);DNA replication (0006260);muscle organ development (0007517);negative regulation of synaptic transmission, cholinergic (0032223);neurotransmitter biosynthetic process (0042136);neurotransmitter re…	0001507;0006581;0008291;0006807;0008152;0008150;0042133;0001505;0065008;0065007;0007268;0007267;0007154;0044763;0009987;0044699;0044700;0023052;0019226;0035637;0044707;0032501;0050877;0003008;0044237;1900619;0044710;0071704;0042135;0044248;0009056;1901575;0007271;0042982;0019538;0043170;0044238;0007155;0022610;0008283;0019695;0042439;0006066;0044281;1901615;0006576;0044106;0009308;1901564;0034641…	acetylcholine binding (0042166);acetylcholinesterase activity (0003990);beta-amyloid binding (0001540);carboxylesterase activity (0004091);collagen binding (0005518);laminin binding (0043236);protein homodimerization activity (0042803);serine hydrolase activity (0017171);protein self-association (0043621)	0042166;0042165;0005488;0003674;0043169;0043167;0050997;0003990;0004104;0052689;0016788;0016787;0003824;0001540;0042277;0033218;0004091;0005518;0005515;0043236;0050840;0042803;0042802;0046983;0017171;0043621	anchored to membrane (0031225);axon (0030424);basal lamina (0005605);cell junction (0030054);cell surface (0009986);dendrite (0030425);endoplasmic reticulum lumen (0005788);extracellular space (0005615);Golgi apparatus (0005794);neuromuscular junction (0031594);nucleus (0005634);perinuclear region of cytoplasm (0048471);postsynaptic membrane (0045211);presynaptic membrane (0042734)	0031225;0031224;0044425;0005575;0016020;0030424;0043005;0042995;0044464;0005623;0097458;0005605;0044420;0031012;0044421;0005576;0005604;0005578;0030054;0009986;0030425;0005788;0044432;0044444;0044424;0005622;0005737;0044446;0044422;0043226;0043229;0005783;0043231;0043227;0070013;0043233;0031974;0005615;0005794;0031594;0045202;0005634;0048471;0005886;0071944;0045211;0097060;0044456;0044459;0042734		Up	Up				7.83	9.00	8.86		8.13	7.53	8.86	9.13	9.01	8.70
A_11_P216563	-	-	-	-	-	-	-	-	-	-	-	-	-		Up	Up				7.68	8.91	9.17		7.68	7.68	8.46	9.36	8.78	9.56
A_11_P173758	CD302	CD302 molecule	100126287	XM_003434238;XM_003434239;XM_003434240	ENSCAFG00000023972;ENSCAFG00000030080	ENSCAFT00000015258;ENSCAFT00000049520	F1PGD5_CANFA;F1PGD5;J9P1G7;A8WH73	immune response (0006955);inflammatory response (0006954);phagocytosis (0006909)	0006897;0016192;0006810;0051234;0008150;0051179;0006955;0002376;0050896;0006954;0006952;0006950;0009611;0006909;0044765;0044699	carbohydrate binding (0030246);receptor activity (0004872)	0030246;0005488;0003674;0004872	integral to plasma membrane (0005887);external side of plasma membrane (0009897);cell cortex (0005938);filopodium (0030175)	0005887;0016021;0031224;0044425;0005575;0016020;0031226;0044459;0044464;0005623;0005886;0071944;0009897;0009986;0005938;0044444;0044424;0005622;0005737;0030175;0042995		Up	Up				7.69	8.92	9.19		7.83	7.55	8.77	9.06	9.31	9.06
A_11_P159163	ANPEP	alanyl (membrane) aminopeptidase	403913	NM_001146034	ENSCAFG00000012013	ENSCAFT00000019074	F1PCB5_CANFA;F1PCB5;P79143;AMPN_CANFA	proteolysis (0006508);angiogenesis (0001525);angiotensin maturation (0002003);cell differentiation (0030154);cellular protein metabolic process (0044267);modulation by virus of host morphology or physiology (0019048);cellular aromatic compound metabolic process (0006725);negative regulation of renal sodium excretion (0035814)	0006508;0019538;0043170;0071704;0008152;0008150;0044238;0001525;0044767;0032502;0044699;0048646;0009653;0048856;0048514;0001568;0001944;0048731;0007275;0044707;0032501;0072358;0072359;0002003;0016486;0016485;0051604;0010467;0042445;0010817;0065008;0065007;0002002;0060177;0051246;0060255;0019222;0050789;0080090;0001991;0003081;0001990;0003044;0003073;0008217;0008015;0003013;0003008;0050886;0030154…	metallopeptidase activity (0008237);zinc ion binding (0008270);aminopeptidase activity (0004177);virus receptor activity (0001618);peptide binding (0042277)	0008237;0070011;0008233;0016787;0003824;0003674;0008270;0046914;0046872;0043169;0043167;0005488;0004177;0008238;0004872;0001618;0042277;0033218	endoplasmic reticulum-Golgi intermediate compartment (0005793);external side of plasma membrane (0009897);cytosol (0005829);integral to plasma membrane (0005887);lysosomal membrane (0005765);vesicle membrane (0012506);vesicle lumen (0031983)	0005793;0043231;0043227;0043226;0005575;0043229;0044424;0044464;0005623;0005622;0044444;0005737;0009897;0044459;0044425;0016020;0005886;0071944;0009986;0005829;0005887;0016021;0031224;0031226;0005765;0005774;0031090;0044422;0044437;0044446;0005773;0005764;0000323;0012506;0031988;0031982;0031983;0043233;0031974		Up	Up				7.80	8.83	9.20		8.01	7.59	8.78	8.88	9.01	9.39
A_11_P155523	RGS2	regulator of G-protein signaling 2, 24kDa	488584	XM_545701	ENSCAFG00000010595	ENSCAFT00000016835;ENSCAFT00000044512	J9PA42;F1PUM1	brown fat cell differentiation (0050873);cell cycle (0007049);negative regulation of cardiac muscle hypertrophy (0010614);negative regulation of MAP kinase activity (0043407);negative regulation of phospholipase activity (0010519);positive regulation of cardiac muscle contraction (0060452);regulation of adrenergic receptor signaling pathway (0071877);regulation of translation (0006417);relaxation…	0050873;0045444;0030154;0048869;0032502;0008150;0044763;0009987;0044699;0007049;0010614;0010611;0014743;0090257;0044057;0051239;0050789;0065007;0043502;0048583;0014741;0051241;0048519;0045744;0008277;0009966;0010646;0050794;0023051;0009968;0010648;0048523;0023057;0048585;0043407;0043405;0043408;0010627;0071900;0045859;0001932;0031399;0032268;0031323;0019222;0051246;0060255;0080090;0042325;0019220…	calmodulin binding (0005516);GTPase activator activity (0005096);beta-tubulin binding (0048487)	0005516;0005515;0005488;0003674;0005096;0008047;0030234;0030695;0060589;0048487;0015631;0008092	cytosol (0005829);internal side of plasma membrane (0009898);mitochondrion (0005739);nucleolus (0005730);neuron projection (0043005)	0005829;0044444;0044424;0044464;0005575;0005623;0005622;0005737;0009898;0044459;0044425;0016020;0005886;0071944;0005739;0043231;0043227;0043226;0043229;0005730;0043232;0043228;0044428;0044446;0044422;0005634;0031981;0070013;0043233;0031974;0043005;0042995;0097458		Up	Up		Pescatori2007_Up		7.68	8.78	9.16		7.60	7.75	8.26	9.30	9.03	9.28
A_11_P0000031754	CD302	CD302 molecule	100126287	XM_003434238;XM_003434239;XM_003434240	ENSCAFG00000023972;ENSCAFG00000030080	ENSCAFT00000015258;ENSCAFT00000049520	F1PGD5_CANFA;F1PGD5;J9P1G7;A8WH73	immune response (0006955);inflammatory response (0006954);phagocytosis (0006909)	0006897;0016192;0006810;0051234;0008150;0051179;0006955;0002376;0050896;0006954;0006952;0006950;0009611;0006909;0044765;0044699	carbohydrate binding (0030246);receptor activity (0004872)	0030246;0005488;0003674;0004872	integral to plasma membrane (0005887);external side of plasma membrane (0009897);cell cortex (0005938);filopodium (0030175)	0005887;0016021;0031224;0044425;0005575;0016020;0031226;0044459;0044464;0005623;0005886;0071944;0009897;0009986;0005938;0044444;0044424;0005622;0005737;0030175;0042995		Up	Up				7.72	8.86	9.13		7.76	7.67	8.70	9.03	9.19	9.08
A_11_P054901	HLA-DRB1;DLA-DQB1;LOC100856137	MHC class II DLA DRB1 beta chain;major histocompatibility complex, class II, DQ beta 1;HLA class II histocompatibility antigen, DQ beta 2 chain-like	474860;474862;100856137	NM_001014381;NM_001014768;XM_003639415	ENSCAFG00000000806;ENSCAFG00000000814	ENSCAFT00000001264;ENSCAFT00000001279;ENSCAFT00000047689	HB2D_CANFA;P18470;E2QRW6_CANFA;E2QRW6;F6V690_CANFA;F6V690;J9PB59_CANFA;J9PB59;O78116_CANFA;O78116;F1PTQ6_CANFA;F1PTQ6;G8XQQ3;D2Y3U8;D2Y3U9;Q5MBM1;Q5MBL9;Q5MBL7;Q5MBL5;Q5MBL6;O77852	antigen processing and presentation of exogenous peptide antigen via MHC class II (0019886);humoral immune response mediated by circulating immunoglobulin (0002455);interferon-gamma-mediated signaling pathway (0060333);T cell costimulation (0031295);T cell receptor signaling pathway (0050852);B cell affinity maturation (0002344);positive regulation of alpha-beta T cell activation (0046635);positi…	0002504;0019882;0002376;0008150;0006955;0050896;0019886;0002478;0019884;0048002;0002495;0002455;0006959;0016064;0019724;0002449;0002443;0002252;0002460;0002250;0002381;0002377;0002440;0060333;0019221;0007166;0007165;0050794;0050789;0065007;0051716;0044763;0009987;0044699;0007154;0044700;0023052;0071345;0034097;0010033;0042221;0071310;0070887;0071346;0034341;0045087;0006952;0006950;0031295;0031294…	MHC class II receptor activity (0032395);peptide antigen binding (0042605);toxic substance binding (0015643);ubiquitin protein ligase binding (0031625);protein heterodimerization activity (0046982);repressing transcription factor binding (0070491)	0032395;0004888;0038023;0004871;0060089;0003674;0004872;0042605;0003823;0005488;0042277;0033218;0015643;0008134;0005515;0031625;0044389;0019899;0046982;0046983;0070491	MHC class II protein complex (0042613);late endosome membrane (0031902);lysosomal membrane (0005765);clathrin-coated endocytic vesicle membrane (0030669);ER to Golgi transport vesicle membrane (0012507);Golgi membrane (0000139);integral to lumenal side of endoplasmic reticulum membrane (0071556);trans-Golgi network membrane (0032588);early endosome (0005769);external side of plasma membrane (0009…	0016021;0031224;0044425;0005575;0016020;0042613;0042611;0043234;0032991;0044459;0044464;0005623;0005886;0071944;0031902;0010008;0031090;0044422;0043226;0043227;0044440;0044444;0044424;0005622;0005737;0044446;0043229;0005768;0043231;0005770;0005765;0005774;0044437;0005773;0005764;0000323;0030669;0030665;0030662;0030659;0012506;0031988;0031982;0044433;0031410;0016023;0030135;0030136;0030666;0030139…		Up	Up		Chen2000_Up;Pescatori2007_Up		7.67	8.96	9.42		7.70	7.64	8.52	9.41	8.83	10.01
A_11_P090651	LST1	leukocyte specific transcript 1	607208	XM_843818	ENSCAFG00000023691	ENSCAFT00000036585	F1PC96	cell morphogenesis (0000902);dendrite development (0016358);immune response (0006955);negative regulation of lymphocyte proliferation (0050672);regulation of cell shape (0008360)	0009653;0032502;0008150;0048856;0000902;0032989;0016043;0071840;0044767;0044699;0048869;0044763;0009987;0016358;0031175;0030030;0048666;0048468;0030154;0030182;0048699;0022008;0007399;0048731;0007275;0044707;0032501;0006955;0002376;0050896;0050672;0032945;0032944;0070663;0042127;0050794;0050789;0065007;0070664;0008285;0048523;0048519;0050670;0051249;0002694;0002682;0050865;0051250;0002695;0002683…	-	-	Golgi membrane (0000139);integral to membrane (0016021)	0005794;0043231;0043227;0043226;0005575;0043229;0044424;0044464;0005623;0005622;0044444;0005737;0000139;0031090;0016020;0044422;0044431;0044446;0012505;0016021;0031224;0044425		Up	Up				7.56	9.09	9.44		7.51	7.62	8.93	9.25	8.67	10.21
A_11_P0000041980	ZCCHC12	zinc finger, CCHC domain containing 12	492090	XM_549212	ENSCAFG00000018360	ENSCAFT00000029166	J9NSJ2_CANFA;J9NSJ2	BMP signaling pathway (0030509);positive regulation of ligand-dependent nuclear receptor transcription coactivator activity (2000327);transcription, DNA-dependent (0006351)	0030509;0006357;0006355;0010468;0060255;0019222;0050789;0065007;0008150;2000112;0010556;0009889;0031326;0031323;0050794;2001141;0051252;0019219;0051171;0080090;0007178;0007167;0007166;0007165;0051716;0044763;0009987;0044699;0050896;0007154;0044700;0023052;2000327;0044093;0065009;2000325;0006351;0032774;0009059;0043170;0071704;0008152;1901576;0009058;0016070;0044260;0044237;0090304;0006139;0006725…	nucleic acid binding (0003676);zinc ion binding (0008270);ligand-dependent nuclear receptor transcription coactivator activity (0030374);SUMO binding (0032183)	0003676;0097159;0005488;0003674;1901363;0008270;0046914;0046872;0043169;0043167;0030374;0003713;0003712;0000989;0000988;0032183;0032182;0005515	nuclear speck (0016607)	0016607;0016604;0044451;0044428;0044446;0044422;0005575;0043226;0044424;0044464;0005623;0005622;0043229;0005634;0043231;0043227;0005654;0031981;0070013;0043233;0031974		Up	Up				7.49	9.05	9.33		7.75	7.22	8.62	9.48	10.00	8.65
A_11_P197918	FBN1	fibrillin 1	478293	XM_856613	ENSCAFG00000014548	ENSCAFT00000023394	F1PIA3_CANFA;F1PIA3	-	-	-	-	-	-		Up	Up		Chen2000_Up;Pescatori2007_Up		7.75	9.10	9.21		8.00	7.49	8.70	9.51	8.90	9.53
A_11_P169513	PTPRU	protein tyrosine phosphatase, receptor type, U	487328	XM_544454;XM_847178;XM_860258	ENSCAFG00000011524	ENSCAFT00000018459;ENSCAFT00000049045	F1PDD8_CANFA;F1PDD8;J9P6S5_CANFA;J9P6S5	peptidyl-tyrosine dephosphorylation (0035335);canonical Wnt receptor signaling pathway (0060070);homotypic cell-cell adhesion (0034109);negative regulation of cell migration (0030336);negative regulation of cell proliferation (0008285);protein localization to cell surface (0034394);transmembrane receptor protein tyrosine phosphatase signaling pathway (0007185);neuron differentiation (0030182);org…	0035335;0006470;0006464;0036211;0019538;0043170;0071704;0008152;0008150;0044238;0043412;0044267;0044260;0044237;0009987;0016311;0006796;0006793;0060070;0016055;0007166;0007165;0050794;0050789;0065007;0051716;0044763;0044699;0050896;0007154;0044700;0023052;0030154;0048869;0032502;0016337;0007155;0022610;0034109;0030336;0030334;2000145;0040012;0051270;0032879;2000146;0040013;0048519;0051271;0048523…	transmembrane receptor protein tyrosine phosphatase activity (0005001);beta-catenin binding (0008013)	0004725;0004721;0016791;0042578;0016788;0016787;0003824;0003674;0005001;0019198;0004888;0038023;0004871;0060089;0004872;0005515;0005488;0008013	cell-cell junction (0005911);integral to plasma membrane (0005887)	0016020;0005575;0005911;0030054;0016021;0031224;0044425;0005886;0044464;0005623;0071944;0005887;0031226;0044459		Up	Up				7.59	8.97	9.18		7.62	7.56	8.99	8.95	9.21	9.14
A_11_P0000038961	MPZL3;AMICA1	myelin protein zero-like 3;adhesion molecule, interacts with CXADR antigen 1	489385;610790	XM_546503;XM_848338	ENSCAFG00000012809;ENSCAFG00000012813	ENSCAFT00000020313;ENSCAFT00000020325;ENSCAFT00000046040;ENSCAFT00000049251	E2RGB9_CANFA;E2RGB9;J9NZT7;J9P076;E2RGA1	extracellular matrix organization (0030198);hair cycle (0042633);blood coagulation (0007596);heterophilic cell-cell adhesion (0007157);neutrophil chemotaxis (0030593);regulation of immune response (0050776);transepithelial transport (0070633)	0030198;0043062;0016043;0071840;0008150;0044763;0009987;0044699;0042633;0042303;0044707;0032501;0007155;0022610;0007596;0007599;0050878;0065008;0065007;0050817;0042060;0009611;0006950;0050896;0007157;0016337;0030593;0071621;0030595;0050900;0002376;0016477;0048870;0006928;0040011;0051674;0051179;0060326;0006935;0042221;0042330;0009605;0070887;0051716;0050776;0002682;0050789;0048583;0070633;0044765…	cell adhesion molecule binding (0050839)	0005515;0005488;0003674;0050839	integral to membrane (0016021);plasma membrane (0005886);tight junction (0005923)	0016020;0005575;0016021;0031224;0044425;0005886;0044464;0005623;0071944;0005923;0070160;0005911;0030054;0043296		Up	Up				7.59	9.00	9.26		7.76	7.42	8.45	9.55	9.53	8.99
A_11_P166633	C3	complement component 3	476728	XM_533932	ENSCAFG00000018625	ENSCAFT00000029568;ENSCAFT00000036157	F1PGM1_CANFA;F1PGM1;F1PIX8_CANFA;F1PIX8	negative regulation of endopeptidase activity (0010951);complement activation, alternative pathway (0006957);complement activation, classical pathway (0006958);fatty acid metabolic process (0006631);G-protein coupled receptor signaling pathway (0007186);inflammatory response (0006954);positive regulation of activation of membrane attack complex (0001970);positive regulation of angiogenesis (00457…	0010951;0010466;0051346;0043086;0044092;0065009;0065007;0008150;0050790;0019222;0050789;0051336;0052547;0052548;0006957;0006956;0002252;0002376;0002253;0050778;0002684;0002682;0048518;0048584;0048583;0050776;0006959;0006955;0050896;0072376;0019538;0043170;0071704;0008152;0044238;0044699;0045087;0006952;0006950;0006958;0002455;0016064;0019724;0002449;0002443;0002460;0002250;0006631;0032787;0019752…	endopeptidase inhibitor activity (0004866);C5L2 anaphylatoxin chemotactic receptor binding (0031715);lipid binding (0008289);cofactor binding (0048037)	0004866;0030414;0004857;0030234;0003674;0061134;0061135;0031715;0031714;0001664;0005102;0005515;0005488;0008289;0048037	extracellular space (0005615);extracellular vesicular exosome (0070062);plasma membrane (0005886)	0005615;0044421;0005575;0005576;0070062;0031988;0031982;0043226;0065010;0043227;0043230;0005886;0016020;0044464;0005623;0071944		Up	Up		Chen2000_Up;Pescatori2007_Up		7.40	9.14	8.87		7.03	7.77	8.80	9.47	8.48	9.26
A_11_P053121	LOC479668	haptoglobin-like	479668	XM_845903	ENSCAFG00000020220	ENSCAFT00000032207	G1K2D9_CANFA;G1K2D9;P19006;HPT_CANFA	proteolysis (0006508);acute-phase response (0006953);cellular iron ion homeostasis (0006879);defense response to bacterium (0042742);negative regulation of hydrogen peroxide catabolic process (2000296);negative regulation of oxidoreductase activity (0051354);positive regulation of cell death (0010942);response to hydrogen peroxide (0042542);liver development (0001889);organ regeneration (0031100)…	0006508;0019538;0043170;0071704;0008152;0008150;0044238;0006953;0002526;0006954;0006952;0006950;0050896;0009611;0006879;0046916;0006875;0030003;0006873;0050801;0048878;0042592;0065008;0065007;0055082;0019725;0044763;0009987;0044699;0055080;0055065;0055076;0055072;0042742;0009617;0051707;0009607;0051704;2000296;0010727;0010310;2000377;0031323;0019222;0050789;0050794;2000378;0031324;0009892;0048519…	serine-type endopeptidase activity (0004252);antioxidant activity (0016209);hemoglobin binding (0030492);protein homodimerization activity (0042803)	0004252;0004175;0070011;0008233;0016787;0003824;0003674;0008236;0017171;0016209;0030492;0005515;0005488;0042803;0042802;0046983	endocytic vesicle lumen (0071682);extracellular space (0005615);haptoglobin-hemoglobin complex (0031838);endoplasmic reticulum (0005783);Golgi apparatus (0005794)	0005576;0005575;0071682;0060205;0031983;0043233;0031974;0044422;0043226;0031988;0031982;0044433;0044444;0044424;0044464;0005623;0005622;0005737;0044446;0043229;0031410;0016023;0043231;0043227;0030139;0005615;0044421;0031838;0043234;0032991;0005783;0005794		Up	Up				7.33	9.25	8.89		7.18	7.48	9.24	9.25	8.14	9.63
A_11_P076931	C3	complement component 3	476728	XM_533932	ENSCAFG00000018625	ENSCAFT00000029568;ENSCAFT00000036157	F1PGM1_CANFA;F1PGM1;F1PIX8_CANFA;F1PIX8	negative regulation of endopeptidase activity (0010951);complement activation, alternative pathway (0006957);complement activation, classical pathway (0006958);fatty acid metabolic process (0006631);G-protein coupled receptor signaling pathway (0007186);inflammatory response (0006954);positive regulation of activation of membrane attack complex (0001970);positive regulation of angiogenesis (00457…	0010951;0010466;0051346;0043086;0044092;0065009;0065007;0008150;0050790;0019222;0050789;0051336;0052547;0052548;0006957;0006956;0002252;0002376;0002253;0050778;0002684;0002682;0048518;0048584;0048583;0050776;0006959;0006955;0050896;0072376;0019538;0043170;0071704;0008152;0044238;0044699;0045087;0006952;0006950;0006958;0002455;0016064;0019724;0002449;0002443;0002460;0002250;0006631;0032787;0019752…	endopeptidase inhibitor activity (0004866);C5L2 anaphylatoxin chemotactic receptor binding (0031715);lipid binding (0008289);cofactor binding (0048037)	0004866;0030414;0004857;0030234;0003674;0061134;0061135;0031715;0031714;0001664;0005102;0005515;0005488;0008289;0048037	extracellular space (0005615);extracellular vesicular exosome (0070062);plasma membrane (0005886)	0005615;0044421;0005575;0005576;0070062;0031988;0031982;0043226;0065010;0043227;0043230;0005886;0016020;0044464;0005623;0071944		Up	Up		Chen2000_Up;Pescatori2007_Up		7.23	9.23	8.95		7.16	7.29	8.76	9.69	8.81	9.10
A_11_P0000020131	ADIPOQ	adiponectin, C1Q and collagen domain containing	403625	NM_001006644	ENSCAFG00000013694	ENSCAFT00000021712	Q76C76_CANFA;Q76C76;Q95J95	brown fat cell differentiation (0050873);cellular response to drug (0035690);cellular response to insulin stimulus (0032869);detection of oxidative stress (0070994);fatty acid beta-oxidation (0006635);glucose homeostasis (0042593);glucose metabolic process (0006006);low-density lipoprotein particle clearance (0034383);negative regulation of blood pressure (0045776);negative regulation of DNA bios…	0050873;0045444;0030154;0048869;0032502;0008150;0044763;0009987;0044699;0035690;0042493;0042221;0050896;0070887;0051716;0032869;0032868;0043434;0009725;0009719;0010033;1901652;0010243;1901698;1901700;0071375;0032870;0071310;0071495;1901653;0071417;1901699;1901701;0070994;0006979;0006950;0006635;0009062;0006631;0032787;0019752;0043436;0006082;0044237;0008152;0044281;0044710;0071704;0044255;0006629…	hormone activity (0005179);cytokine activity (0005125);sialic acid binding (0033691);protein homodimerization activity (0042803)	0005179;0005102;0005515;0005488;0003674;0005125;0042802;0033691;0031406;0043168;0043167;0043177;0036094;0097367;0042803;0046983	cell periphery (0071944);cell surface (0009986);collagen (0005581);endoplasmic reticulum (0005783);extracellular space (0005615);perinuclear region of cytoplasm (0048471)	0071944;0044464;0005575;0005623;0009986;0005581;0044420;0031012;0044421;0005576;0005578;0005783;0043231;0043227;0043226;0043229;0044424;0005622;0044444;0005737;0005615;0048471		Up					7.69	9.31	8.66		7.97	7.41	9.22	9.41	8.49	8.83
A_11_P0000016859	MASP1	mannan-binding lectin serine peptidase 1 (C4/C2 activating component of Ra-reactive factor)	488121	XM_855939	ENSCAFG00000013838	ENSCAFT00000021980;ENSCAFT00000021994	F1PQ85_CANFA;F1PQ85;F1PQ99_CANFA;F1PQ99	proteolysis (0006508);complement activation, lectin pathway (0001867);negative regulation of complement activation (0045916)	0006508;0019538;0043170;0071704;0008152;0008150;0044238;0006956;0002252;0002376;0002253;0050778;0002684;0002682;0050789;0065007;0048518;0048584;0048583;0050776;0006959;0006955;0050896;0072376;0044699;0001867;0045087;0006952;0006950;0045916;0002698;0002683;0048519;0002697;0002921;0002920;0050777;0048585;0010955;0051248;0010605;0009892;0019222;0060255;0051246;0080090;0070613;0010468;0030449;0002673…	calcium ion binding (0005509);serine-type endopeptidase activity (0004252);protein homodimerization activity (0042803);calcium-dependent protein binding (0048306)	0005509;0046872;0043169;0043167;0005488;0003674;0004252;0004175;0070011;0008233;0016787;0003824;0008236;0017171;0005515;0042803;0042802;0046983;0048306	extracellular space (0005615)	0005576;0005575;0005615;0044421		Up	Up				7.40	9.28	8.63		7.44	7.36	8.88	9.67	8.42	8.83
A_11_P107531	MMP23B	matrix metallopeptidase 23B	607187	XM_843797	ENSCAFG00000019238	ENSCAFT00000030533	E2R4V4_CANFA;E2R4V4	proteolysis (0006508);reproduction (0000003);liver development (0001889)	0006508;0019538;0043170;0071704;0008152;0008150;0044238;0000003;0001889;0044767;0032502;0044699;0048513;0048856;0048731;0007275;0044707;0032501;0061008	metalloendopeptidase activity (0004222);zinc ion binding (0008270);protein binding (0005515)	0004222;0004175;0070011;0008233;0016787;0003824;0003674;0008237;0008270;0046914;0046872;0043169;0043167;0005488;0005515	endoplasmic reticulum membrane (0005789);integral to membrane (0016021);proteinaceous extracellular matrix (0005578)	0031012;0005575;0005789;0031090;0016020;0044422;0043226;0043227;0044425;0044432;0044444;0044424;0044464;0005623;0005622;0005737;0044446;0043229;0005783;0043231;0042175;0012505;0016021;0031224;0005578;0044421;0005576		Up	Up				7.43	8.92	8.78		7.41	7.45	8.86	8.98	8.49	9.06
A_11_P098761	VASH2	vasohibin 2	608015	XM_844064;XM_853001	ENSCAFG00000012376	ENSCAFT00000019659;ENSCAFT00000019662	E2RSD5_CANFA;E2RSD5;E2RSD3	positive regulation of angiogenesis (0045766);positive regulation of endothelial cell proliferation (0001938)	0045766;0045765;0022603;0050793;0050789;0065007;0008150;1901342;2000026;0051239;0051094;0048518;0001938;0001936;0050678;0042127;0050794;0050679;0008284;0048522	molecular_function (0003674)	3674	cytoplasm (0005737)	0005737;0044424;0044464;0005575;0005623;0005622		Up	Up		Haslett2003_Up		7.63	8.94	8.75		7.61	7.64	8.74	9.13	8.69	8.81
A_11_P0000017224	GLIPR2	GLI pathogenesis-related 2	100856258	XM_003639360	ENSCAFG00000030686	ENSCAFT00000049610	J9NX46	biological_process (0008150)	8150	molecular_function (0003674)	3674	extracellular region (0005576);Golgi membrane (0000139)	0005576;0005575;0000139;0031090;0016020;0044422;0043226;0043227;0044431;0044444;0044424;0044464;0005623;0005622;0005737;0044446;0043229;0005794;0043231;0012505		Up	Up		Haslett2003_Up		7.63	9.03	8.83		7.68	7.59	8.69	9.36	8.75	8.91
A_11_P0000020599	PTGR1	prostaglandin reductase 1	474802	XM_532033	ENSCAFG00000003000;ENSCAFG00000015869	ENSCAFT00000004823;ENSCAFT00000025146	E2R002_CANFA;E2R002	cyclooxygenase pathway (0019371);leukotriene metabolic process (0006691);lipoxin metabolic process (2001300);response to toxic substance (0009636);oxidation-reduction process (0055114);mycelium development (0043581);plant-type cell wall modification (0009827);pollen tube growth (0009860);actin cytoskeleton organization (0030036);actin filament-based movement (0030048);response to oxidative stress…	0019371;0019369;0001676;0006631;0032787;0019752;0043436;0006082;0044237;0008152;0008150;0009987;0044281;0044710;0071704;0044255;0006629;0044238;0006690;1901568;0033559;0001516;0006693;0006692;0046457;0006636;0006633;0008610;1901576;0009058;0072330;0046394;0016053;0044249;0044283;0044711;0046456;1901570;0006691;2001300;0009636;0042221;0050896;0055114;0043581;0044767;0032502;0044699;0048856;0007275…	15-oxoprostaglandin 13-oxidase activity (0047522);2-alkenal reductase [NAD(P)] activity (0032440);zinc ion binding (0008270);13-prostaglandin reductase activity (0036132);alcohol dehydrogenase (NAD) activity (0004022);transferase activity, transferring acyl groups other than amino-acyl groups (0016747)	0047522;0016628;0016627;0016491;0003824;0003674;0032440;0008270;0046914;0046872;0043169;0043167;0005488;0036132;0016616;0016614;0004022;0016747;0016746;0016740	cytosol (0005829);nucleus (0005634);plasma membrane (0005886);plasmodesma (0009506)	0005737;0044424;0044464;0005575;0005623;0005622;0005829;0044444;0005634;0043231;0043227;0043226;0043229;0005886;0016020;0071944;0009506;0005911;0030054;0055044		Up	Up				7.59	8.75	8.84		7.50	7.67	8.66	8.83	8.92	8.75
A_11_P080136	-	-	-	-	-	-	-	-	-	-	-	-	-		Up	Up				7.53	8.76	8.87		7.48	7.59	8.83	8.70	8.80	8.94
A_11_P185793	-	-	-	-	-	-	-	-	-	-	-	-	-		Up	Up				7.73	8.87	8.97		7.85	7.62	8.72	9.01	9.17	8.77
A_11_P077906	RARRES2	retinoic acid receptor responder (tazarotene induced) 2	475532	XM_003432078	ENSCAFG00000004555	ENSCAFT00000007329	E2R755_CANFA;E2R755	brown fat cell differentiation (0050873);embryonic digestive tract development (0048566);in utero embryonic development (0001701);positive regulation of macrophage chemotaxis (0010759);retinoid metabolic process (0001523);defense response (0006952)	0050873;0045444;0030154;0048869;0032502;0008150;0044763;0009987;0044699;0048566;0048565;0044767;0048856;0055123;0048731;0007275;0044707;0032501;0048568;0048513;0009790;0001701;0043009;0009792;0010759;0002690;0002687;0002684;0002682;0050789;0065007;0048518;0002685;0030334;2000145;0040012;0051270;0032879;0050794;0030335;2000147;0040017;0051272;0048522;0002688;0050920;0032101;0048583;0050795;0050921…	receptor binding (0005102)	0005102;0005515;0005488;0003674	extracellular matrix (0031012);extracellular region (0005576)	0031012;0005575;0005576		Up	Up				7.64	8.82	8.87		7.83	7.45	8.79	8.85	8.59	9.15
A_11_P0000016814	NT5E	5'-nucleotidase, ecto (CD73)	474984	XM_532221	ENSCAFG00000002994	ENSCAFT00000004810	F1PY94	adenosine biosynthetic process (0046086);AMP catabolic process (0006196);DNA metabolic process (0006259);negative regulation of inflammatory response (0050728);purine nucleobase metabolic process (0006144);pyrimidine nucleobase metabolic process (0006206);pyrimidine nucleoside catabolic process (0046135);purine nucleotide biosynthetic process (0006164);dephosphorylation (0016311);brain developmen…	0009166;0009117;0006753;0006796;0006793;0044237;0008152;0008150;0009987;0019637;0071704;0055086;0006139;0006725;0034641;0006807;0044238;0046483;1901360;0044281;0044710;1901292;0034655;0019439;0044248;0009056;0044270;0046700;1901361;1901575;0046434;0046086;0046085;0046128;0009119;0009116;1901135;1901564;1901657;0042278;0072521;0046129;0042451;0009163;0034654;0018130;0044249;0009058;0019438;0044271…	nucleotide binding (0000166);5'-nucleotidase activity (0008253);ferrous iron binding (0008198)	0016788;0016787;0003824;0003674;0046872;0043169;0043167;0005488;0000166;0036094;1901265;0097159;1901363;0008253;0008252;0016791;0042578;0008198;0005506;0046914	anchored to membrane (0031225);cytoplasm (0005737);extracellular vesicular exosome (0070062);cell surface (0009986);synaptic membrane (0097060);integral to membrane (0016021)	0031225;0031224;0044425;0005575;0016020;0005737;0044424;0044464;0005623;0005622;0070062;0031988;0031982;0043226;0065010;0043227;0043230;0044421;0005576;0005886;0071944;0009986;0097060;0044456;0045202;0044459;0016021		Up	Up				7.69	8.78	8.90		7.96	7.42	8.61	8.95	8.70	9.09
A_11_P0000017921	LOC488576	ras-related protein Rab-7b-like	488576	XM_843575	ENSCAFG00000010198	ENSCAFT00000016185	E2RJS1_CANFA;E2RJS1	negative regulation of toll-like receptor 4 signaling pathway (0034144);negative regulation of toll-like receptor 9 signaling pathway (0034164);small GTPase mediated signal transduction (0007264);late endosome to Golgi transport (0034499);positive regulation of interleukin-6 production (0032755);positive regulation of megakaryocyte differentiation (0045654);positive regulation of NF-kappaB transc…	0034144;0034122;0002683;0002682;0050789;0065007;0008150;0048519;0009968;0009966;0010646;0050794;0023051;0048583;0010648;0048523;0023057;0048585;0034121;0034143;0034164;0034163;0015031;0045184;0051234;0051179;0008104;0033036;0071702;0006810;0007264;0035556;0007165;0051716;0044763;0009987;0044699;0050896;0007154;0044700;0023052;0034499;0016482;0046907;0051649;0051641;0042147;0016192;0016197;0044765…	GTP binding (0005525);GTPase activity (0003924)	0005525;0032550;0001883;0001882;0036094;0005488;0003674;0097159;0097367;1901363;0032549;0032561;0019001;0017076;0000166;1901265;0032555;0032553;0035639;0043168;0043167;0003924;0017111;0016462;0016818;0016817;0016787;0003824	late endosome (0005770);lysosome (0005764);Golgi apparatus (0005794);phagocytic vesicle membrane (0030670);trans-Golgi network (0005802);nucleus (0005634)	0005770;0005768;0043231;0043227;0043226;0005575;0043229;0044424;0044464;0005623;0005622;0044444;0005737;0005764;0000323;0005773;0005794;0045335;0030139;0016023;0031410;0031982;0031988;0030670;0030666;0030659;0012506;0031090;0016020;0044422;0044433;0044446;0005802;0005634		Up	Up				7.45	8.74	8.98		7.47	7.44	8.43	9.04	8.60	9.36
A_11_P0000016410	RASSF5	Ras association (RalGDS/AF-6) domain family member 5	607454;100683745	XM_844132;XM_003434296	ENSCAFG00000029799	ENSCAFT00000046901	J9NW73	positive regulation of protein ubiquitination (0031398);signal transduction (0007165)	0031398;0031396;0031399;0032268;0031323;0019222;0050789;0065007;0008150;0050794;0051246;0060255;0080090;0031401;0032270;0031325;0009893;0048518;0048522;0051247;0010604;0007165;0051716;0044763;0009987;0044699;0050896;0007154;0044700;0023052	protein binding (0005515)	0005515;0005488;0003674	nucleus (0005634)	0005634;0043231;0043227;0043226;0005575;0043229;0044424;0044464;0005623;0005622		Up	Up				7.45	8.67	9.00		7.46	7.45	8.32	9.01	9.02	8.99
A_11_P059506	PLA2G12A;CFI	phospholipase A2, group XIIA;complement factor I	478514;478515	XM_535693;XM_858413	ENSCAFG00000011462	ENSCAFT00000018138;ENSCAFT00000018207;ENSCAFT00000018226	F1Q036_CANFA;F1Q036;E2R7A3_CANFA;E2R7A3;F1PY40_CANFA;F1PY40	lipid catabolic process (0016042);phosphatidic acid biosynthetic process (0006654);phosphatidylcholine acyl-chain remodeling (0036151);phosphatidylethanolamine acyl-chain remodeling (0036152);phosphatidylglycerol acyl-chain remodeling (0036148);phosphatidylinositol acyl-chain remodeling (0036149);phosphatidylserine acyl-chain remodeling (0036150);proteolysis (0006508);complement activation, class…	0016042;0006629;0044238;0008152;0008150;0044710;0071704;1901575;0009056;0006644;0006796;0006793;0044237;0009987;0019637;0044255;0006654;0046473;0006650;0046486;0046474;0008654;0008610;1901576;0009058;0044249;0090407;0045017;0036151;0046470;0042439;0006066;0044281;1901615;0006576;0044106;0009308;1901564;0006807;0034641;0036152;0036148;0046471;0036149;0046488;0036150;0006658;0006575;0006520;0019752…	calcium ion binding (0005509);calcium-dependent phospholipase A2 activity (0047498);scavenger receptor activity (0005044);serine-type endopeptidase activity (0004252);protein binding (0005515)	0005509;0046872;0043169;0043167;0005488;0003674;0004623;0004620;0016298;0016788;0016787;0003824;0052689;0047498;0005044;0038024;0004872;0004252;0004175;0070011;0008233;0008236;0017171;0005515	endoplasmic reticulum (0005783);Golgi apparatus (0005794);membrane (0016020);extracellular space (0005615)	0005576;0005575;0005783;0043231;0043227;0043226;0043229;0044424;0044464;0005623;0005622;0044444;0005737;0005794;0016020;0005615;0044421		Up	Up		Chen2000_Up		7.50	8.63	9.02		7.42	7.57	8.63	8.62	8.94	9.10
A_11_P130296	BASP1	brain abundant, membrane attached signal protein 1	612722	XM_863690	ENSCAFG00000029396	ENSCAFT00000044354	J9NT73_CANFA;J9NT73	diaphragm development (0060539);glomerular visceral epithelial cell differentiation (0072112);gonad development (0008406);mesenchymal to epithelial transition (0060231);metanephric mesenchyme development (0072075);negative regulation of transcription, DNA-dependent (0045892);positive regulation of heart growth (0060421);positive regulation of metanephric ureteric bud development (2001076);thorax …	0060539;0060538;0007517;0048513;0048856;0032502;0008150;0048731;0007275;0044707;0032501;0044699;0061061;0044767;0060541;0072112;0061318;0030154;0048869;0044763;0009987;0072001;0001655;0072311;0035850;0030855;0060429;0009888;0061005;0001822;0072010;0072073;0032835;0072006;0008406;0048608;0003006;0022414;0000003;0061458;0045137;0007548;0060231;0003382;0000904;0000902;0032989;0009653;0016043;0071840…	transcription corepressor activity (0003714);transcription regulatory region DNA binding (0044212);protein domain specific binding (0019904);calmodulin binding (0005516);electron carrier activity (0009055);heme binding (0020037)	0003714;0003712;0000989;0000988;0003674;0044212;0000975;0001067;0003676;0097159;0005488;1901363;0003677;0005515;0019904;0005516;0009055;0020037;0046906	growth cone (0030426);nuclear speck (0016607);cortical cytoskeleton (0030863);extrinsic to internal side of plasma membrane (0031234);COP9 signalosome (0008180)	0005737;0044424;0044464;0005575;0005623;0005622;0030426;0030427;0044463;0042995;0097458;0043005;0016607;0016604;0044451;0044428;0044446;0044422;0043226;0043229;0005634;0043231;0043227;0005654;0031981;0070013;0043233;0031974;0005886;0016020;0071944;0030863;0005856;0043232;0043228;0044448;0044444;0005938;0031234;0019897;0019898;0044425;0044459;0009898;0008180;0043234;0032991		Up	Up				7.33	8.97	9.15		7.60	7.06	8.66	9.28	8.81	9.50
A_11_P066376	C1S	complement component 1, s subcomponent	486714	XM_848227	ENSCAFG00000014346	ENSCAFT00000022823	F1P6E1_CANFA;F1P6E1	proteolysis (0006508);complement activation, classical pathway (0006958);innate immune response (0045087);glial cell differentiation (0010001);response to cAMP (0051591)	0006956;0002252;0002376;0008150;0002253;0050778;0002684;0002682;0050789;0065007;0048518;0048584;0048583;0050776;0006959;0006955;0050896;0072376;0019538;0043170;0071704;0008152;0044238;0044699;0006508;0006958;0002455;0016064;0019724;0002449;0002443;0002460;0002250;0045087;0006952;0006950;0010001;0030154;0048869;0032502;0044763;0009987;0042063;0022008;0007399;0048731;0048856;0007275;0044707;0032501…	calcium ion binding (0005509);serine-type endopeptidase activity (0004252);identical protein binding (0042802)	0005509;0046872;0043169;0043167;0005488;0003674;0004252;0004175;0070011;0008233;0016787;0003824;0008236;0017171;0005515;0042802	extracellular region (0005576)	0005576;0005575		Up	Up		Chen2000_Up;Pescatori2007_Up		7.49	8.83	9.35		7.49	7.48	8.60	9.06	9.18	9.52
A_11_P000004855	COL12A1	collagen, type XII, alpha 1	481881	XM_539002	ENSCAFG00000002702	ENSCAFT00000004271;ENSCAFT00000049283	E2R322_CANFA;E2R322;F6XWS5_CANFA;F6XWS5;J9P6G0_CANFA;J9P6G0	cell adhesion (0007155);collagen catabolic process (0030574);collagen fibril organization (0030199);extracellular matrix disassembly (0022617);skeletal system development (0001501)	0007155;0022610;0008150;0044763;0009987;0044699;0030574;0009056;0008152;0032963;0044259;0043170;0071704;0044236;0044707;0032501;0044710;0044243;0030199;0030198;0043062;0016043;0071840;0022617;0022411;0001501;0048731;0048856;0032502;0007275	extracellular matrix structural constituent conferring tensile strength (0030020);protein binding (0005515)	0030020;0005201;0005198;0003674;0005515;0005488	collagen type XII (0005595);endoplasmic reticulum lumen (0005788);extracellular space (0005615);extracellular vesicular exosome (0070062)	0005595;0005593;0030934;0005581;0044420;0005575;0031012;0044421;0005576;0005578;0005788;0044432;0044444;0044424;0044464;0005623;0005622;0005737;0044446;0044422;0043226;0043229;0005783;0043231;0043227;0070013;0043233;0031974;0005615;0070062;0031988;0031982;0065010;0043230		Up	Up				7.43	8.78	9.17		7.50	7.36	8.34	9.22	9.59	8.74
A_11_P176903	SELPLG	selectin P ligand	611673	NM_001242719	ENSCAFG00000011317	ENSCAFT00000017991;ENSCAFT00000047446	F7J212_CANFA;F7J212;J9P6Q9;J9P916	leukocyte tethering or rolling (0050901);blood coagulation (0007596);cellular response to interleukin-6 (0071354);leukocyte adhesive activation (0050902)	0050901;0007159;0016337;0007155;0022610;0008150;0044763;0009987;0044699;0045123;0050900;0002376;0016477;0048870;0006928;0040011;0051674;0051179;0007596;0007599;0050878;0044707;0032501;0065008;0065007;0050817;0042060;0009611;0006950;0050896;0071354;0070741;0034097;0010033;0042221;0071345;0071310;0070887;0051716;0050902;0045321;0001775	receptor binding (0005102)	0005102;0005515;0005488;0003674	integral to plasma membrane (0005887)	0005886;0016020;0005575;0044464;0005623;0071944;0005887;0016021;0031224;0044425;0031226;0044459		Up	Up				7.40	8.74	9.15		7.54	7.25	8.23	9.24	9.08	9.22
A_11_P0000014556	LAPTM5	lysosomal protein transmembrane 5	487324	XM_544450	ENSCAFG00000011247	ENSCAFT00000017876	F1Q350_CANFA;F1Q350	transport (0006810)	0006810;0051234;0008150;0051179	-	-	integral to plasma membrane (0005887);lysosomal membrane (0005765)	0005887;0016021;0031224;0044425;0005575;0016020;0031226;0044459;0044464;0005623;0005886;0071944;0005765;0005774;0031090;0044422;0043226;0043227;0044437;0044444;0044424;0005622;0005737;0044446;0043229;0005773;0043231;0005764;0000323		Up	Up		Haslett2002_Up;Pescatori2007_Up		7.09	8.78	8.90		7.16	7.01	8.21	9.35	8.62	9.18
A_11_P053541	BPI	bactericidal/permeability-increasing protein	477226	XM_534417	ENSCAFG00000008901	ENSCAFT00000014136	F1Q3J3_CANFA;F1Q3J3	negative regulation of interleukin-6 production (0032715);negative regulation of interleukin-8 production (0032717);negative regulation of macrophage activation (0043031);negative regulation of tumor necrosis factor production (0032720);acute-phase response (0006953);cellular response to lipoteichoic acid (0071223);defense response to Gram-negative bacterium (0050829);defense response to Gram-pos…	0032715;0001818;0001817;0051239;0050789;0065007;0008150;0051241;0048519;0032675;0032717;0032677;0043031;0002695;0002683;0002682;0002694;0050865;0050794;0050866;0048523;0043030;0032720;0032680;0042742;0006952;0006950;0050896;0009617;0051707;0009607;0051704;0006955;0002376;0006953;0002526;0006954;0009611;0071223;0070391;0002237;0010033;0042221;1901700;0071219;0071216;0051716;0044763;0009987;0044699…	lipopolysaccharide binding (0001530);lipoteichoic acid binding (0070891)	0001530;0008289;0005488;0003674;0097367;0070891	cytoplasm (0005737);integral to plasma membrane (0005887);extracellular space (0005615)	0005737;0044424;0044464;0005575;0005623;0005622;0005576;0005887;0016021;0031224;0044425;0016020;0031226;0044459;0005886;0071944;0005615;0044421		Up	Up				7.18	8.72	8.83		7.12	7.23	8.08	9.36	8.49	9.16
A_11_P0000020115	TLR2	toll-like receptor 2	448807	NM_001005264	ENSCAFG00000008351	ENSCAFT00000013259	C0IRA0_CANFA;C0IRA0;F1PAV5_CANFA;F1PAV5;Q5GQ98	inflammatory response (0006954);innate immune response (0045087);MyD88-dependent toll-like receptor signaling pathway (0002755);positive regulation of inflammatory response (0050729);toll-like receptor 2 signaling pathway (0034134);cell surface pattern recognition receptor signaling pathway (0002752);cellular response to diacyl bacterial lipopeptide (0071726);cellular response to lipoteichoic aci…	0006954;0006952;0006950;0050896;0008150;0009611;0045087;0006955;0002376;0002755;0002224;0002221;0002758;0002218;0002253;0050778;0002684;0002682;0050789;0065007;0048518;0048584;0048583;0050776;0045089;0031349;0031347;0080134;0045088;0002757;0002764;0007165;0050794;0051716;0044763;0009987;0044699;0007154;0044700;0023052;0050729;0032103;0032101;0050727;0050707;0001817;0051239;0050708;0051046;0051049…	transmembrane signaling receptor activity (0004888);diacyl lipopeptide binding (0042498);lipoteichoic acid binding (0070891);peptidoglycan binding (0042834);triacyl lipopeptide binding (0042497);lipopolysaccharide receptor activity (0001875);protein heterodimerization activity (0046982)	0004888;0038023;0004871;0060089;0003674;0004872;0042498;0071723;0008289;0005488;0042277;0033218;0070891;0097367;0042834;0005539;0008329;0038187;0042497;0001875;0046982;0046983;0005515	external side of plasma membrane (0009897);Toll-like receptor 1-Toll-like receptor 2 protein complex (0035354);Toll-like receptor 2-Toll-like receptor 6 protein complex (0035355);integral to plasma membrane (0005887);cell body (0044297);cell projection (0042995);phagocytic vesicle membrane (0030670)	0016021;0031224;0044425;0005575;0016020;0005737;0044424;0044464;0005623;0005622;0009897;0044459;0005886;0071944;0009986;0035354;0043235;0043234;0032991;0035355;0005887;0031226;0044297;0042995;0030670;0030666;0030659;0012506;0031090;0044422;0043226;0043227;0031988;0031982;0044433;0044444;0044446;0043229;0031410;0016023;0043231;0030139;0045335		Up	Up				7.16	8.68	8.83		7.24	7.07	8.26	9.10	8.50	9.16
A_11_P170338	LCP1	lymphocyte cytosolic protein 1 (L-plastin)	476921	XM_843311	ENSCAFG00000004491	ENSCAFT00000039304	E2QWN7_CANFA;E2QWN7	actin filament bundle assembly (0051017);regulation of intracellular protein transport (0033157);T cell activation involved in immune response (0002286);organ regeneration (0031100);response to wounding (0009611);female meiosis chromosome segregation (0016321);actin cortical patch localization (0051666);actin crosslink formation (0051764);ascospore formation (0030437);cytokinesis, actomyosin cont…	0051017;0022607;0016043;0071840;0008150;0044085;0061572;0007015;0071822;0043933;0030036;0007010;0006996;0044763;0009987;0044699;0030029;0033157;0032386;0051049;0032879;0050789;0065007;0060341;0050794;0051223;0070201;0032880;0002286;0002285;0002366;0002263;0001775;0002252;0002376;0006955;0050896;0045321;0046649;0042110;0031100;0031099;0044767;0032502;0048856;0048513;0048731;0007275;0044707;0032501…	calcium ion binding (0005509);identical protein binding (0042802);actin filament binding (0051015);protein binding, bridging (0030674)	0005509;0046872;0043169;0043167;0005488;0003674;0003779;0008092;0005515;0042802;0051015;0032403;0030674;0060090	actin filament (0005884);cytosol (0005829);phagocytic cup (0001891);cell junction (0030054);ruffle membrane (0032587);vacuole (0005773);actin cortical patch (0030479);actin filament bundle (0032432);cellular bud tip (0005934);mating projection tip (0043332);cell wall (0005618);actomyosin contractile ring (0005826)	0005884;0043234;0032991;0005575;0044430;0044446;0044422;0043226;0044424;0044464;0005623;0005622;0043229;0005856;0043232;0043228;0015629;0005829;0044444;0005737;0001891;0044459;0044425;0016020;0005886;0071944;0001726;0042995;0031252;0030054;0032587;0031253;0044463;0031256;0005773;0043231;0043227;0030479;0044448;0005938;0030864;0030863;0032432;0005934;0030427;0005933;0043332;0005937;0005618;0030312…		Up	Up				7.02	8.64	9.07		7.01	7.03	8.12	9.17	8.53	9.61
A_11_P0000019865	CD86	CD86 molecule	403764	NM_001003146	ENSCAFG00000011751	ENSCAFT00000018667;ENSCAFT00000018671	Q9TTF1_CANFA;Q9TTF1;Q9TTF2_CANFA;Q9TTF2;F1PBP5	B cell activation (0042113);defense response to virus (0051607);toll-like receptor signaling pathway (0002224);cell-cell signaling (0007267);epidermal growth factor receptor signaling pathway (0007173);Fc-epsilon receptor signaling pathway (0038095);fibroblast growth factor receptor signaling pathway (0008543);neurotrophin TRK receptor signaling pathway (0048011);phosphatidylinositol-mediated sig…	0042113;0046649;0045321;0001775;0044763;0009987;0008150;0044699;0002376;0051607;0002252;0006952;0006950;0050896;0009615;0051707;0009607;0051704;0002224;0002221;0002758;0002218;0002253;0050778;0002684;0002682;0050789;0065007;0048518;0048584;0048583;0050776;0045089;0031349;0031347;0080134;0045088;0002757;0002764;0007165;0050794;0051716;0007154;0044700;0023052;0007267;0007173;0038127;0007169;0007167…	coreceptor activity (0015026);receptor binding (0005102)	0015026;0038023;0004871;0060089;0003674;0004872;0005515;0005488;0005102	integral to membrane (0016021);external side of plasma membrane (0009897);intracellular membrane-bounded organelle (0043231)	0016021;0031224;0044425;0005575;0016020;0009897;0044459;0044464;0005623;0005886;0071944;0009986;0043231;0043227;0043226;0043229;0044424;0005622		Up	Up				6.92	8.82	9.08		6.99	6.84	8.20	9.44	8.69	9.46
A_11_P0000019048	BCAT1	branched chain amino-acid transaminase 1, cytosolic	486633	XM_543760	ENSCAFG00000011487	ENSCAFT00000018245	F1PY28	branched-chain amino acid catabolic process (0009083);cell proliferation (0008283);cellular nitrogen compound metabolic process (0034641);G1/S transition of mitotic cell cycle (0000082);cellular response to UV (0034644);mitotic G1 DNA damage checkpoint (0031571);isoleucine biosynthetic process (0009097);L-methionine salvage from methylthioadenosine (0019509);leucine biosynthetic process (0009098)…	0009082;0008652;0006520;0019752;0043436;0006082;0044237;0008152;0008150;0009987;0044281;0044710;0071704;0044238;1901564;0006807;0046394;0016053;0044249;0009058;0044283;0044711;1901576;1901566;0009081;0009083;0009063;0046395;0016054;0044248;0009056;0044282;0044712;1901575;1901565;0008283;0044699;0034641;0000082;0044772;0044770;0022402;0044763;0007049;0000278;0034644;0009411;0009416;0009314;0009628…	L-isoleucine transaminase activity (0052656);L-leucine transaminase activity (0052654);L-valine transaminase activity (0052655);identical protein binding (0042802)	0004084;0008483;0016769;0016740;0003824;0003674;0052656;0052654;0052655;0042802;0005515;0005488	cytosol (0005829);mitochondrion (0005739);nucleus (0005634)	0005829;0044444;0044424;0044464;0005575;0005623;0005622;0005737;0005739;0043231;0043227;0043226;0043229;0005634		Up	Up				7.02	8.77	9.05		6.99	7.06	8.52	9.03	9.22	8.88
A_11_P119416	ARHGAP36	Rho GTPase activating protein 36	492137	XM_549258	ENSCAFG00000018785	ENSCAFT00000029818;ENSCAFT00000044508	E2QZE1_CANFA;E2QZE1;F6XVB6_CANFA;F6XVB6	positive regulation of GTPase activity (0043547);regulation of small GTPase mediated signal transduction (0051056);small GTPase mediated signal transduction (0007264)	0007165;0050794;0050789;0065007;0008150;0051716;0044763;0009987;0044699;0050896;0007154;0044700;0023052;0043547;0043087;0033124;0009118;0019219;0031323;0019222;0051171;0080090;0033121;0030811;0006140;0019220;0051174;0031329;0009894;1900542;0051336;0050790;0065009;0051345;0043085;0044093;0051056;0009966;0010646;0023051;0048583;0007264;0035556	GTPase activator activity (0005096)	0005096;0008047;0030234;0003674;0030695;0060589	cytosol (0005829)	0005622;0044464;0005575;0005623;0005829;0044444;0044424;0005737		Up	Up				6.90	8.94	9.57		6.80	6.99	9.12	8.77	10.47	8.68
A_11_P052649	HLA-DRB1;DLA-DQB1;LOC100856137	MHC class II DLA DRB1 beta chain;major histocompatibility complex, class II, DQ beta 1;HLA class II histocompatibility antigen, DQ beta 2 chain-like	474860;474862;100856137	NM_001014381;NM_001014768;XM_003639415	ENSCAFG00000000806;ENSCAFG00000000814	ENSCAFT00000001264;ENSCAFT00000001279;ENSCAFT00000047689	HB2D_CANFA;P18470;E2QRW6_CANFA;E2QRW6;F6V690_CANFA;F6V690;J9PB59_CANFA;J9PB59;O78116_CANFA;O78116;F1PTQ6_CANFA;F1PTQ6;G8XQQ3;D2Y3U8;D2Y3U9;Q5MBM1;Q5MBL9;Q5MBL7;Q5MBL5;Q5MBL6;O77852	antigen processing and presentation of exogenous peptide antigen via MHC class II (0019886);humoral immune response mediated by circulating immunoglobulin (0002455);interferon-gamma-mediated signaling pathway (0060333);T cell costimulation (0031295);T cell receptor signaling pathway (0050852);B cell affinity maturation (0002344);positive regulation of alpha-beta T cell activation (0046635);positi…	0002504;0019882;0002376;0008150;0006955;0050896;0019886;0002478;0019884;0048002;0002495;0002455;0006959;0016064;0019724;0002449;0002443;0002252;0002460;0002250;0002381;0002377;0002440;0060333;0019221;0007166;0007165;0050794;0050789;0065007;0051716;0044763;0009987;0044699;0007154;0044700;0023052;0071345;0034097;0010033;0042221;0071310;0070887;0071346;0034341;0045087;0006952;0006950;0031295;0031294…	MHC class II receptor activity (0032395);peptide antigen binding (0042605);toxic substance binding (0015643);ubiquitin protein ligase binding (0031625);protein heterodimerization activity (0046982);repressing transcription factor binding (0070491)	0032395;0004888;0038023;0004871;0060089;0003674;0004872;0042605;0003823;0005488;0042277;0033218;0015643;0008134;0005515;0031625;0044389;0019899;0046982;0046983;0070491	MHC class II protein complex (0042613);late endosome membrane (0031902);lysosomal membrane (0005765);clathrin-coated endocytic vesicle membrane (0030669);ER to Golgi transport vesicle membrane (0012507);Golgi membrane (0000139);integral to lumenal side of endoplasmic reticulum membrane (0071556);trans-Golgi network membrane (0032588);early endosome (0005769);external side of plasma membrane (0009…	0016021;0031224;0044425;0005575;0016020;0042613;0042611;0043234;0032991;0044459;0044464;0005623;0005886;0071944;0031902;0010008;0031090;0044422;0043226;0043227;0044440;0044444;0044424;0005622;0005737;0044446;0043229;0005768;0043231;0005770;0005765;0005774;0044437;0005773;0005764;0000323;0030669;0030665;0030662;0030659;0012506;0031988;0031982;0044433;0031410;0016023;0030135;0030136;0030666;0030139…		Up	Up		Chen2000_Up;Pescatori2007_Up		7.23	8.75	9.12		7.38	7.07	8.07	9.43	8.55	9.68
A_11_P053006	PDPN	podoplanin	403886	NM_001003220	ENSCAFG00000016363	ENSCAFT00000025944;ENSCAFT00000037744;ENSCAFT00000046205	PDPN_CANFA;Q95152;J9NRY9;F1PIQ4;F1PEQ8	cell morphogenesis (0000902);lymphangiogenesis (0001946);regulation of cell shape (0008360);cell cycle (0007049);cell proliferation (0008283);cell-cell adhesion (0016337);cellular component movement (0006928);embryo development (0009790);inflammatory response (0006954);lung alveolus development (0048286);nervous system development (0007399);positive regulation of cell migration (0030335);positive…	0000902;0032989;0009653;0032502;0008150;0048856;0016043;0071840;0044767;0044699;0048869;0044763;0009987;0030324;0048513;0048731;0007275;0044707;0032501;0030323;0035295;0060541;0001946;0036303;0001945;0001944;0072358;0072359;0051272;0048522;0048518;0050789;0065007;0050794;0051270;0032879;0008360;0022604;0022603;0050793;0051128;0065008;0007049;0008283;0016337;0007155;0022610;0006928;0009790;0006954…	folic acid transporter activity (0008517);amino acid transmembrane transporter activity (0015171);water channel activity (0015250)	0005372;0022891;0022857;0005215;0003674;0022892;0008517;0051183;0051184;0015171;0046943;0005342;0008514;0008509;0015075;0015250;0022838;0015267;0022803	filopodium membrane (0031527);lamellipodium membrane (0031258);microvillus membrane (0031528);ruffle membrane (0032587);apical plasma membrane (0016324);integral to plasma membrane (0005887);external side of plasma membrane (0009897)	0030175;0042995;0044464;0005575;0005623;0031527;0031253;0044459;0044425;0016020;0005886;0071944;0044463;0016021;0031224;0030027;0031252;0031258;0031256;0031528;0005902;0001726;0032587;0016324;0045177;0005887;0031226;0009897;0009986		Up	Up				7.15	8.77	9.14		7.21	7.09	8.67	8.87	9.18	9.10
A_11_P123086	LAIR1	leukocyte-associated immunoglobulin-like receptor 1	484308	XM_541424	ENSCAFG00000002660	ENSCAFT00000004188	E2R7X7_CANFA;E2R7X7	-	-	protein binding (0005515)	0005515;0005488;0003674	integral to membrane (0016021);plasma membrane (0005886)	0016021;0031224;0044425;0005575;0016020;0005886;0044464;0005623;0071944		Up	Up				7.20	8.79	9.32		7.24	7.17	8.04	9.53	9.09	9.55
A_11_P154853	LOC478984	low affinity immunoglobulin gamma Fc region receptor III-like	478984	XM_536141	ENSCAFG00000013015	ENSCAFT00000020665	E2RP87_CANFA;E2RP87	Fc-gamma receptor signaling pathway involved in phagocytosis (0038096);innate immune response (0045087);NK T cell proliferation (0001866);regulation of sensory perception of pain (0051930);cellular response to lipopolysaccharide (0071222);wound healing (0042060)	0038096;0002431;0002429;0002757;0002253;0002376;0008150;0050778;0002684;0002682;0050789;0065007;0048518;0048584;0048583;0050776;0002764;0007165;0050794;0051716;0044763;0009987;0044699;0050896;0007154;0044700;0023052;0002768;0007166;0002433;0002252;0006909;0006897;0016192;0006810;0051234;0051179;0044765;0038094;0038093;0045087;0006952;0006950;0006955;0001866;0046633;0042098;0042110;0046649;0045321…	IgG binding (0019864)	0019864;0019865;0032403;0005515;0005488;0003674	external side of plasma membrane (0009897);extracellular region (0005576);integral to membrane (0016021)	0009897;0044459;0044425;0005575;0016020;0044464;0005623;0005886;0071944;0009986;0005576;0016021;0031224		Up	Up				7.12	8.84	9.20		7.12	7.12	8.54	9.15	8.95	9.44
A_11_P090656	AIF1	allograft inflammatory factor 1	474841	XM_532072	ENSCAFG00000032693	ENSCAFT00000044223	J9P4M9_CANFA;J9P4M9	actin filament bundle assembly (0051017);actin filament polymerization (0030041);cellular response to interferon-gamma (0071346);inflammatory response (0006954);microglial cell activation (0001774);negative regulation of smooth muscle cell chemotaxis (0071672);negative regulation of smooth muscle cell proliferation (0048662);phagocytosis, engulfment (0006911);positive regulation of G1/S transitio…	0051017;0022607;0016043;0071840;0008150;0044085;0061572;0007015;0071822;0043933;0030036;0007010;0006996;0044763;0009987;0044699;0030029;0030041;0008154;0051258;0043623;0006461;0065003;0070271;0034622;0071346;0034341;0034097;0010033;0042221;0050896;0045087;0006952;0006950;0006955;0002376;0071345;0071310;0070887;0051716;0006954;0009611;0001774;0042116;0002274;0045321;0001775;0071672;0014912;0014910…	calcium ion binding (0005509);actin filament binding (0051015)	0005509;0046872;0043169;0043167;0005488;0003674;0051015;0003779;0008092;0005515;0032403	cytosol (0005829);lamellipodium (0030027);nucleus (0005634);perinuclear region of cytoplasm (0048471);phagocytic cup (0001891);ruffle membrane (0032587);actin filament (0005884);perikaryon (0043204)	0005856;0043232;0043228;0043226;0005575;0043229;0044424;0044464;0005623;0005622;0005829;0044444;0005737;0030027;0042995;0031252;0005634;0043231;0043227;0048471;0001891;0044459;0044425;0016020;0005886;0071944;0032587;0031253;0044463;0031256;0001726;0005884;0043234;0032991;0044430;0044446;0044422;0015629;0043204;0097458;0043025;0044297		Up	Up		Chen2000_Up		7.19	8.92	9.23		7.23	7.15	8.44	9.40	8.61	9.84
A_11_P118426	ADIPOQ	adiponectin, C1Q and collagen domain containing	403625	NM_001006644	ENSCAFG00000013694	ENSCAFT00000021712	Q76C76_CANFA;Q76C76;Q95J95	brown fat cell differentiation (0050873);cellular response to drug (0035690);cellular response to insulin stimulus (0032869);detection of oxidative stress (0070994);fatty acid beta-oxidation (0006635);glucose homeostasis (0042593);glucose metabolic process (0006006);low-density lipoprotein particle clearance (0034383);negative regulation of blood pressure (0045776);negative regulation of DNA bios…	0050873;0045444;0030154;0048869;0032502;0008150;0044763;0009987;0044699;0035690;0042493;0042221;0050896;0070887;0051716;0032869;0032868;0043434;0009725;0009719;0010033;1901652;0010243;1901698;1901700;0071375;0032870;0071310;0071495;1901653;0071417;1901699;1901701;0070994;0006979;0006950;0006635;0009062;0006631;0032787;0019752;0043436;0006082;0044237;0008152;0044281;0044710;0071704;0044255;0006629…	hormone activity (0005179);cytokine activity (0005125);sialic acid binding (0033691);protein homodimerization activity (0042803)	0005179;0005102;0005515;0005488;0003674;0005125;0042802;0033691;0031406;0043168;0043167;0043177;0036094;0097367;0042803;0046983	cell periphery (0071944);cell surface (0009986);collagen (0005581);endoplasmic reticulum (0005783);extracellular space (0005615);perinuclear region of cytoplasm (0048471)	0071944;0044464;0005575;0005623;0009986;0005581;0044420;0031012;0044421;0005576;0005578;0005783;0043231;0043227;0043226;0043229;0044424;0005622;0044444;0005737;0005615;0048471		Up					7.55	8.73	8.26		7.84	7.27	8.82	8.64	8.13	8.40
A_11_P182663	-	-	-	-	-	-	-	-	-	-	-	-	-		Up					7.44	8.76	8.35		7.57	7.32	8.48	9.04	8.33	8.37
A_11_P0000019863	CHRNA1	cholinergic receptor, nicotinic, alpha 1 (muscle)	403757	NM_001003144	ENSCAFG00000013283	ENSCAFT00000021074	E2RIZ9_CANFA;E2RIZ9;Q9XS62_CANFA;Q9XS62	muscle cell cellular homeostasis (0046716);neuromuscular junction development (0007528);neuromuscular process (0050905);neuromuscular synaptic transmission (0007274);neuron cellular homeostasis (0070050);regulation of action potential in neuron (0019228);skeletal muscle contraction (0003009);skeletal muscle tissue growth (0048630);signal transduction (0007165);chondrocyte intercalation involved i…	0046716;0019725;0042592;0065008;0065007;0008150;0044763;0009987;0044699;0060249;0007528;0050808;0016043;0071840;0050905;0050877;0003008;0044707;0032501;0007274;0007268;0007267;0007154;0044700;0023052;0019226;0035637;0070050;0019228;0001508;0042391;0003009;0006941;0006936;0003012;0050881;0050879;0048630;0048589;0040007;0044767;0032502;0007519;0014706;0060537;0009888;0048856;0060538;0007517;0048513…	acetylcholine-activated cation-selective channel activity (0004889);acetylcholine binding (0042166);acetylcholine receptor activity (0015464);protein binding (0005515)	0004889;0005231;0005230;0015276;0022834;0022836;0015267;0022803;0022857;0005215;0003674;0022839;0005216;0015075;0022891;0022892;0022838;0005261;0008324;0042166;0042165;0005488;0043169;0043167;0050997;0015464;0004888;0038023;0004871;0060089;0004872;0030594;0005515	cell junction (0030054);postsynaptic membrane (0045211);acetylcholine-gated channel complex (0005892);cell surface (0009986);neuromuscular junction (0031594)	0030054;0005575;0016021;0031224;0044425;0016020;0005886;0044464;0005623;0071944;0045211;0097060;0044456;0045202;0044459;0005892;0034702;0043234;0032991;0043235;0005887;0031226;0009986;0031594		Up	Up		Chen2000_Up;Pescatori2007_Up		7.29	8.63	8.52		7.33	7.24	8.15	9.11	8.35	8.70
A_11_P051576	RBP4	retinol binding protein 4, plasma	477775	XM_534969	ENSCAFG00000007893	ENSCAFT00000012608	Q7M3A1;F1Q4D9	cardiac muscle tissue development (0048738);detection of light stimulus involved in visual perception (0050908);embryonic organ morphogenesis (0048562);embryonic retina morphogenesis in camera-type eye (0060059);embryonic skeletal system development (0048706);female genitalia morphogenesis (0048807);gluconeogenesis (0006094);glucose homeostasis (0042593);heart trabecula formation (0060347);lung d…	0048738;0014706;0060537;0009888;0048856;0032502;0008150;0007507;0044767;0044699;0048513;0048731;0007275;0044707;0032501;0072358;0072359;0050908;0009584;0009583;0009416;0009314;0009628;0050896;0009581;0009605;0051606;0009582;0050962;0050906;0007600;0050877;0003008;0050953;0007601;0048562;0009887;0009653;0048598;0009790;0048568;0060059;0060042;0048593;0048592;0001654;0007423;0043010;0060041;0048706…	retinal binding (0016918);retinol binding (0019841);retinol transporter activity (0034632);protein heterodimerization activity (0046982);receptor binding (0005102);protein domain specific binding (0019904)	0016918;0005501;0019840;0008289;0005488;0003674;0019842;0036094;0019841;0034632;0005319;0022892;0005215;0051183;0005515;0046982;0046983;0005102;0019904	cytosol (0005829);extracellular space (0005615);protein complex (0043234);clathrin-coated vesicle (0030136);yolk plasma (0060418)	0005829;0044444;0044424;0044464;0005575;0005623;0005622;0005737;0005615;0044421;0005576;0043234;0032991;0030136;0030135;0016023;0031410;0031982;0043226;0043229;0031988;0043231;0043227;0060418;0060417		Up	Up				7.43	8.84	8.51		7.48	7.38	8.66	9.02	8.41	8.61
A_11_P0000040120	MARCH3	membrane-associated ring finger (C3HC4) 3, E3 ubiquitin protein ligase	481488	XM_538609	ENSCAFG00000000594	ENSCAFT00000039448	E2R088_CANFA;E2R088	endocytosis (0006897);protein ubiquitination (0016567)	0006897;0016192;0006810;0051234;0008150;0051179;0016567;0032446;0070647;0006464;0036211;0019538;0043170;0071704;0008152;0044238;0043412;0044267;0044260;0044237;0009987	zinc ion binding (0008270);ligase activity (0016874);protein binding (0005515)	0008270;0046914;0046872;0043169;0043167;0005488;0003674;0016874;0003824;0005515	lysosome (0005764);cytoplasmic vesicle membrane (0030659);early endosome membrane (0031901);integral to membrane (0016021)	0005768;0043231;0043227;0043226;0005575;0043229;0044424;0044464;0005623;0005622;0044444;0005737;0005764;0000323;0005773;0030659;0012506;0031090;0016020;0044422;0031988;0031982;0044433;0044446;0031410;0016023;0031901;0010008;0044440;0005769;0016021;0031224;0044425		Up	Up				7.27	8.34	8.88		7.26	7.28	8.20	8.48	8.95	8.82
A_11_P0000041754	WDFY4	WDFY family member 4	486770	XM_543897	ENSCAFG00000006576	ENSCAFT00000010609;ENSCAFT00000010630;ENSCAFT00000010643	F1Q3G0_CANFA;F1Q3G0;F1Q3G4_CANFA;F1Q3G4;F6Y3D7_CANFA;F6Y3D7	biological_process (0008150)	8150	protein binding (0005515)	0003674;0005488;0005515	integral to membrane (0016021)	0005575;0016021;0031224;0044425;0016020		Up	Up				7.16	8.35	8.92		7.33	6.98	7.78	8.92	8.70	9.14
A_11_P0000032082	BCL2A1	BCL2-related protein A1	488770	XM_545888	ENSCAFG00000013979	ENSCAFT00000022181	E2RS00	B cell homeostasis (0001782);negative regulation of B cell apoptotic process (0002903);T cell differentiation (0030217);T cell receptor signaling pathway (0050852);negative regulation of cysteine-type endopeptidase activity involved in apoptotic process (0043154)	0006915;0012501;0008219;0016265;0044699;0008150;0044763;0009987;0043066;0042981;0043067;0010941;0050794;0050789;0065007;0043069;0060548;0048523;0048519;0001782;0002260;0001776;0002376;0048872;0042592;0065008;0002903;0002902;0070228;2000106;0070229;2000107;0030217;0030098;0002521;0030154;0048869;0032502;0030097;0048534;0044767;0048513;0048856;0048731;0007275;0044707;0032501;0002520;0046649;0045321…	protein heterodimerization activity (0046982);BH domain binding (0051400);cysteine-type endopeptidase inhibitor activity involved in apoptotic process (0043027)	0005515;0005488;0003674;0046982;0046983;0051400;0019904;0043027;0004869;0004866;0030414;0004857;0030234;0061134;0061135;0043028	cytoplasm (0005737)	0005737;0044424;0044464;0005575;0005623;0005622		Up	Up				6.84	8.32	8.85		6.64	7.05	8.09	8.55	8.29	9.41
A_11_P0000025429	CCL23;CCL14	chemokine (C-C motif) ligand 23;chemokine (C-C motif) ligand 14	480602;480603	XM_537722;XM_537723	ENSCAFG00000018169;ENSCAFG00000031869	ENSCAFT00000028855;ENSCAFT00000048342	J9PBF2_CANFA;J9PBF2;E2RA67_CANFA;E2RA67	immune response (0006955);chemotaxis (0006935);cellular calcium ion homeostasis (0006874);positive regulation of cell proliferation (0008284)	0006955;0002376;0008150;0050896;0006935;0042221;0042330;0009605;0040011;0006874;0006875;0030003;0006873;0050801;0048878;0042592;0065008;0065007;0055082;0019725;0044763;0009987;0044699;0055080;0055065;0055074;0072507;0072503;0008284;0042127;0050794;0050789;0048522;0048518	chemokine activity (0008009)	0005125;0005102;0005515;0005488;0003674;0008009;0042379;0001664;0005126	extracellular space (0005615)	0005576;0005575;0005615;0044421		Up	Up				7.02	8.42	8.94		6.77	7.26	8.28	8.56	8.45	9.44
A_11_P070481	-	-	-	-	-	-	-	-	-	-	-	-	-		Up	Up				7.33	8.44	8.62		7.38	7.29	8.25	8.63	8.37	8.87
A_11_P0000033926	FZD2	frizzled family receptor 2	490937	XM_548060	ENSCAFG00000014134	ENSCAFT00000022432	E2RIM4_CANFA;E2RIM4	canonical Wnt receptor signaling pathway (0060070);cell-cell signaling (0007267);cochlea morphogenesis (0090103);epithelial cell differentiation (0030855);hard palate development (0060022);inner ear receptor cell development (0060119);membranous septum morphogenesis (0003149);muscular septum morphogenesis (0003150);outflow tract morphogenesis (0003151);planar cell polarity pathway involved in neu…	0060070;0016055;0007166;0007165;0050794;0050789;0065007;0008150;0051716;0044763;0009987;0044699;0050896;0007154;0044700;0023052;0007267;0090103;0048598;0009653;0032502;0048856;0044767;0009790;0007275;0044707;0032501;0042472;0042471;0048562;0009887;0048513;0048731;0048568;0043583;0007423;0048839;0090102;0030855;0030154;0048869;0060429;0009888;0060022;0060021;0060119;0048666;0048468;0030182;0048699…	G-protein coupled receptor activity (0004930);Wnt-activated receptor activity (0042813);Wnt-protein binding (0017147);PDZ domain binding (0030165);protein heterodimerization activity (0046982)	0004930;0004888;0038023;0004871;0060089;0003674;0004872;0042813;0017147;0005515;0005488;0030165;0019904;0046982;0046983	cytoplasm (0005737);integral to membrane (0016021);apical part of cell (0045177);neuron projection membrane (0032589)	0005737;0044424;0044464;0005575;0005623;0005622;0016021;0031224;0044425;0016020;0005886;0071944;0045177;0032589;0031253;0044459;0044463;0042995;0031256;0031252;0097458;0043005		Up	Up				7.35	8.41	8.69		7.41	7.30	8.46	8.36	8.30	9.08
A_11_P000002562	-	-	-	-	-	-	-	-	-	-	-	-	-		Up	Up				7.43	8.63	8.83		7.57	7.29	8.42	8.84	9.11	8.55
A_11_P094566	MARCH3	membrane-associated ring finger (C3HC4) 3, E3 ubiquitin protein ligase	481488	XM_538609	ENSCAFG00000000594	ENSCAFT00000039448	E2R088_CANFA;E2R088	endocytosis (0006897);protein ubiquitination (0016567)	0006897;0016192;0006810;0051234;0008150;0051179;0016567;0032446;0070647;0006464;0036211;0019538;0043170;0071704;0008152;0044238;0043412;0044267;0044260;0044237;0009987	zinc ion binding (0008270);ligase activity (0016874);protein binding (0005515)	0008270;0046914;0046872;0043169;0043167;0005488;0003674;0016874;0003824;0005515	lysosome (0005764);cytoplasmic vesicle membrane (0030659);early endosome membrane (0031901);integral to membrane (0016021)	0005768;0043231;0043227;0043226;0005575;0043229;0044424;0044464;0005623;0005622;0044444;0005737;0005764;0000323;0005773;0030659;0012506;0031090;0016020;0044422;0031988;0031982;0044433;0044446;0031410;0016023;0031901;0010008;0044440;0005769;0016021;0031224;0044425		Up	Up				7.48	8.57	8.91		7.48	7.48	8.33	8.81	9.00	8.82
A_11_P0000016964	VWA5A	von Willebrand factor A domain containing 5A	489335	XM_546453	ENSCAFG00000011356	ENSCAFT00000018053;ENSCAFT00000035569	E2R8P5;F1Q0H8	biological_process (0008150)	8150	molecular_function (0003674)	3674	nucleolus (0005730)	0005634;0043231;0043227;0043226;0005575;0043229;0044424;0044464;0005623;0005622;0005730;0043232;0043228;0044428;0044446;0044422;0031981;0070013;0043233;0031974		Up	Up				7.44	8.60	8.72		7.58	7.29	8.40	8.80	8.47	8.97
A_11_P0000019938	PDPN	podoplanin	403886	NM_001003220	ENSCAFG00000016363	ENSCAFT00000025944;ENSCAFT00000037744;ENSCAFT00000046205	PDPN_CANFA;Q95152;J9NRY9;F1PIQ4;F1PEQ8	cell morphogenesis (0000902);lymphangiogenesis (0001946);regulation of cell shape (0008360);cell cycle (0007049);cell proliferation (0008283);cell-cell adhesion (0016337);cellular component movement (0006928);embryo development (0009790);inflammatory response (0006954);lung alveolus development (0048286);nervous system development (0007399);positive regulation of cell migration (0030335);positive…	0000902;0032989;0009653;0032502;0008150;0048856;0016043;0071840;0044767;0044699;0048869;0044763;0009987;0030324;0048513;0048731;0007275;0044707;0032501;0030323;0035295;0060541;0001946;0036303;0001945;0001944;0072358;0072359;0051272;0048522;0048518;0050789;0065007;0050794;0051270;0032879;0008360;0022604;0022603;0050793;0051128;0065008;0007049;0008283;0016337;0007155;0022610;0006928;0009790;0006954…	folic acid transporter activity (0008517);amino acid transmembrane transporter activity (0015171);water channel activity (0015250)	0005372;0022891;0022857;0005215;0003674;0022892;0008517;0051183;0051184;0015171;0046943;0005342;0008514;0008509;0015075;0015250;0022838;0015267;0022803	filopodium membrane (0031527);lamellipodium membrane (0031258);microvillus membrane (0031528);ruffle membrane (0032587);apical plasma membrane (0016324);integral to plasma membrane (0005887);external side of plasma membrane (0009897)	0030175;0042995;0044464;0005575;0005623;0031527;0031253;0044459;0044425;0016020;0005886;0071944;0044463;0016021;0031224;0030027;0031252;0031258;0031256;0031528;0005902;0001726;0032587;0016324;0045177;0005887;0031226;0009897;0009986		Up	Up				7.44	8.49	8.82		7.29	7.59	8.28	8.71	9.03	8.61
A_11_P0000016672	SRGN	serglycin	609421	XM_846674;XM_003434463	ENSCAFG00000013817	ENSCAFT00000021929	E2QTF6_CANFA;E2QTF6;F6V440	maintenance of granzyme B location in T cell secretory granule (0033382);maintenance of protease location in mast cell secretory granule (0033373);negative regulation of bone mineralization (0030502);negative regulation of cytokine secretion (0050710);protein processing (0016485);biomineral tissue development (0031214);granzyme-mediated apoptotic signaling pathway (0008626);platelet activation (0…	0006915;0012501;0008219;0016265;0044699;0008150;0044763;0009987;0033382;0033379;0033377;0045185;0051235;0065008;0065007;0051179;0008104;0033036;0033374;0033366;0033365;0034613;0070727;0051641;0033371;0033363;0016050;0006996;0016043;0071840;0033375;0033380;0033373;0033370;0033367;0033364;0033368;0030502;0030279;0030278;0051239;0050789;0051241;0048519;0030500;0070167;2000026;0050793;0070168;0051093…	collagen binding (0005518)	0005515;0005488;0003674;0005518	extracellular space (0005615);mast cell granule (0042629);platelet alpha granule lumen (0031093);zymogen granule (0042588);Golgi membrane (0000139)	0005615;0044421;0005575;0005576;0005794;0043231;0043227;0043226;0043229;0044424;0044464;0005623;0005622;0044444;0005737;0042629;0005764;0000323;0005773;0031093;0034774;0060205;0031983;0043233;0031974;0044422;0031988;0031982;0044433;0044446;0031410;0016023;0030141;0031091;0042588;0000139;0031090;0016020;0044431;0012505		Up	Up		Pescatori2007_Up		7.49	8.52	8.74		7.36	7.62	8.29	8.74	8.76	8.71
A_11_P190853	-	-	-	-	-	-	-	-	-	-	-	-	-		Up	Up				8.11	9.44	9.27		8.17	8.05	9.14	9.74	9.32	9.23
A_11_P162343	FGL1	fibrinogen-like 1	475617	XM_532831	ENSCAFG00000032313	ENSCAFT00000044602	J9NT12_CANFA;J9NT12	response to stilbenoid (0035634)	0035634;0080184;0014070;0010033;0042221;0050896;0008150	-	-	fibrinogen complex (0005577)	0005577;0043234;0032991;0005575;0044421;0005576;0005615		Up	Up				7.81	9.35	9.31		7.75	7.87	9.36	9.34	9.81	8.80
A_11_P078596	-	-	-	-	-	-	-	-	-	-	-	-	-		Up	Up				7.95	9.09	9.20		7.86	8.03	8.76	9.42	9.28	9.11
A_11_P073356	SERPING1	serpin peptidase inhibitor, clade G (C1 inhibitor), member 1	475966	XM_533173	ENSCAFG00000007838	ENSCAFT00000012508	F1PYX9	negative regulation of complement activation, lectin pathway (0001869)	0001869;0001868;0030449;0002673;0050727;0031347;0080134;0048583;0050789;0065007;0008150;0032101;0002697;0002682;0002920;0050776;0070613;0010468;0060255;0019222;0051246;0080090;2000257;0045088;0045824;0031348;0048585;0048519;0050777;0002683;0045916;0002698;0002921;0010955;0051248;0010605;0009892;2000258	serine-type endopeptidase inhibitor activity (0004867);protein binding (0005515)	0004867;0004866;0030414;0004857;0030234;0003674;0061134;0061135;0005515;0005488	extracellular space (0005615)	0005615;0044421;0005575;0005576		Up	Up				7.98	9.04	9.22		8.04	7.92	8.93	9.15	9.04	9.40
A_11_P0000020596	-	-	-	-	-	-	-	-	-	-	-	-	-		Up	Up				8.12	9.24	9.21		8.13	8.11	9.07	9.41	9.40	9.01
A_11_P0000015075	LTBP1	latent transforming growth factor beta binding protein 1	475720	XM_532928;XM_003432184;XM_003432185;XM_003432186	ENSCAFG00000005843	ENSCAFT00000009448	Q19NU1;Q2PPL3;F1PLA1	extracellular matrix organization (0030198);sequestering of TGFbeta in extracellular matrix (0035583);transforming growth factor beta receptor signaling pathway (0007179)	0030198;0043062;0016043;0071840;0008150;0044763;0009987;0044699;0035583;0030512;0017015;0090092;0009966;0010646;0050794;0050789;0065007;0023051;0048583;0090287;0090101;0009968;0010648;0048523;0048519;0023057;0048585;0090288;0035581;1900116;1900115;0071694;0045185;0051235;0065008;0051179;0008104;0033036;0071692;0007179;0007178;0007167;0007166;0007165;0051716;0050896;0007154;0044700;0023052;0071560…	calcium ion binding (0005509);transforming growth factor beta-activated receptor activity (0005024);growth factor binding (0019838)	0005509;0046872;0043169;0043167;0005488;0003674;0005024;0004675;0004674;0004672;0016301;0016772;0016740;0003824;0016773;0019199;0004888;0038023;0004871;0060089;0004872;0005515;0019838	proteinaceous extracellular matrix (0005578)	0005578;0031012;0005575;0044421;0005576		Up	Up				8.05	9.16	9.33		8.09	8.01	8.85	9.47	9.22	9.44
A_11_P160993	RPS6KA1	ribosomal protein S6 kinase, 90kDa, polypeptide 1	487353	XM_544479;XM_003433854;XM_003433855	ENSCAFG00000012408	ENSCAFT00000019791;ENSCAFT00000019797	E2RQU4_CANFA;E2RQU4;F1PIL4	axon guidance (0007411);cell cycle (0007049);innate immune response (0045087);MyD88-dependent toll-like receptor signaling pathway (0002755);negative regulation of apoptotic process (0043066);neurotrophin TRK receptor signaling pathway (0048011);positive regulation of cell differentiation (0045597);positive regulation of cell growth (0030307);positive regulation of hepatic stellate cell activatio…	0007243;0035556;0007165;0050794;0050789;0065007;0008150;0051716;0044763;0009987;0044699;0050896;0007154;0044700;0023052;0007411;0097485;0006928;0006935;0042221;0042330;0009605;0040011;0048812;0048858;0030030;0016043;0071840;0032990;0032989;0009653;0032502;0048856;0044767;0048869;0000902;0031175;0048666;0048468;0030154;0030182;0048699;0022008;0007399;0048731;0007275;0044707;0032501;0007409;0048667…	ATP binding (0005524);magnesium ion binding (0000287);cysteine-type endopeptidase inhibitor activity involved in apoptotic process (0043027);transcription factor binding (0008134);ribosomal protein S6 kinase activity (0004711);protein tyrosine kinase activity (0004713)	0005524;0032550;0001883;0001882;0036094;0005488;0003674;0097159;0097367;1901363;0032549;0032559;0030554;0017076;0000166;1901265;0032555;0032553;0035639;0043168;0043167;0000287;0046872;0043169;0004674;0004672;0016301;0016772;0016740;0003824;0016773;0043027;0004869;0004866;0030414;0004857;0030234;0061134;0061135;0043028;0005515;0008134;0004711;0004713	cytosol (0005829);nucleoplasm (0005654);spindle (0005819);ribosome (0005840);membrane (0016020)	0005829;0044444;0044424;0044464;0005575;0005623;0005622;0005737;0005654;0044428;0044446;0044422;0043226;0043229;0005634;0043231;0043227;0031981;0070013;0043233;0031974;0005819;0043232;0043228;0043234;0032991;0044430;0005856;0015630;0005840;0030529;0016020		Up	Up				8.09	9.19	9.29		8.19	7.99	9.05	9.34	9.09	9.48
A_11_P090191	EFEMP1	EGF containing fibulin-like extracellular matrix protein 1	474604	XM_531834	ENSCAFG00000002919	ENSCAFT00000004675	E2R612_CANFA;E2R612	negative regulation of chondrocyte differentiation (0032331);peptidyl-tyrosine phosphorylation (0018108);regulation of transcription, DNA-dependent (0006355);extracellular matrix organization (0030198);visual perception (0007601);epidermal growth factor receptor signaling pathway (0007173)	0032331;0032330;0045595;0050793;0050789;0065007;0008150;0050794;0061035;2000026;0051239;0045596;0048523;0048519;0051093;0018108;0006468;0006464;0036211;0019538;0043170;0071704;0008152;0044238;0043412;0044267;0044260;0044237;0009987;0016310;0006796;0006793;0018212;0018193;0006355;0010468;0060255;0019222;2000112;0010556;0009889;0031326;0031323;2001141;0051252;0019219;0051171;0080090;0030198;0043062…	calcium ion binding (0005509);epidermal growth factor-activated receptor activity (0005006);epidermal growth factor receptor binding (0005154);growth factor activity (0008083)	0005509;0046872;0043169;0043167;0005488;0003674;0005006;0004714;0004713;0004672;0016301;0016772;0016740;0003824;0016773;0019199;0004888;0038023;0004871;0060089;0004872;0005154;0070851;0005102;0005515;0008083	extracellular space (0005615);proteinaceous extracellular matrix (0005578)	0031012;0005575;0005615;0044421;0005576;0005578		Up	Up		Pescatori2007_Up		7.77	9.17	9.68		7.87	7.67	9.02	9.32	9.57	9.79
A_11_P105036	CD74	CD74 molecule, major histocompatibility complex, class II invariant chain	479329	XM_536468	ENSCAFG00000018101	ENSCAFT00000028776	E2RF90	activation of MAPK activity (0000187);antigen processing and presentation of endogenous antigen (0019883);antigen processing and presentation of exogenous peptide antigen via MHC class II (0019886);cell proliferation (0008283);chaperone mediated protein folding requiring cofactor (0051085);defense response (0006952);immunoglobulin mediated immune response (0016064);intracellular protein transport…	0000187;0032147;0045860;0001934;0001932;0031399;0032268;0031323;0019222;0050789;0065007;0008150;0050794;0051246;0060255;0080090;0042325;0019220;0051174;0031401;0032270;0031325;0009893;0048518;0048522;0051247;0010604;0042327;0045937;0010562;0033674;0043549;0051338;0050790;0065009;0051347;0043085;0044093;0045859;0043406;0043405;0043408;0010627;0009966;0010646;0023051;0048583;0071900;0043410;0010740…	beta-amyloid binding (0001540);cytokine receptor activity (0004896);identical protein binding (0042802);MHC class II protein binding (0042289);macrophage migration inhibitory factor binding (0035718);nitric-oxide synthase binding (0050998)	0001540;0042277;0033218;0005488;0003674;0004896;0004888;0038023;0004871;0060089;0004872;0042802;0005515;0042289;0042287;0005102;0019955;0035718;0050998;0019899	clathrin-coated endocytic vesicle membrane (0030669);ER to Golgi transport vesicle membrane (0012507);external side of plasma membrane (0009897);Golgi membrane (0000139);integral to lumenal side of endoplasmic reticulum membrane (0071556);lysosomal lumen (0043202);lysosomal membrane (0005765);macrophage migration inhibitory factor receptor complex (0035692);MHC class II protein complex (0042613);…	0009986;0044464;0005575;0005623;0030669;0030665;0030662;0030659;0012506;0031090;0016020;0044422;0043226;0043227;0031988;0031982;0044433;0044444;0044424;0005622;0005737;0044446;0043229;0031410;0016023;0043231;0030135;0030136;0030666;0030139;0045334;0012507;0030658;0012505;0030133;0030134;0009897;0044459;0044425;0005886;0071944;0000139;0044431;0005794;0071556;0030176;0031227;0031300;0031224;0044432…		Up	Up		Chen2000_Up;Pescatori2007_Up		7.80	9.32	9.59		8.03	7.57	8.74	9.91	9.03	10.15
A_11_P0000016513	SCPEP1	serine carboxypeptidase 1	480566	XM_537688	ENSCAFG00000017404	ENSCAFT00000027582;ENSCAFT00000047887	J9NRZ7;F1PSP6	proteolysis (0006508);retinoic acid metabolic process (0042573);systemic acquired resistance (0009627);response to endoplasmic reticulum stress (0034976)	0006508;0019538;0043170;0071704;0008152;0008150;0044238;0042573;0001523;0016101;0006721;0006720;0044255;0006629;0044710;0044237;0009987;0032787;0019752;0043436;0006082;0044281;0034754;0042445;0010817;0065008;0065007;0009627;0009814;0045087;0006952;0006950;0050896;0006955;0002376;0051707;0009607;0051704;0034976;0033554;0051716;0044763;0044699	serine-type carboxypeptidase activity (0004185)	0004185;0004180;0008238;0070011;0008233;0016787;0003824;0003674;0070008;0008236;0017171	cytosol (0005829);extracellular region (0005576)	0005829;0044444;0044424;0044464;0005575;0005623;0005622;0005737;0005576		Up	Up				8.09	9.24	9.52		8.03	8.15	8.86	9.62	9.34	9.70
A_11_P0000016817	RAB3IL1	RAB3A interacting protein (rabin3)-like 1	612267	XM_850007	ENSCAFG00000015918	ENSCAFT00000025225	E2R8Y4	protein transport (0015031)	0015031;0045184;0051234;0008150;0051179;0008104;0033036;0071702;0006810	Rab guanyl-nucleotide exchange factor activity (0017112);kinase binding (0019900)	0017112;0005088;0005083;0030695;0060589;0030234;0003674;0005085;0005515;0005488;0019900;0019899	cellular_component (0005575)	5575		Up	Up				8.04	9.20	9.49		7.96	8.12	9.12	9.29	8.99	9.99
A_11_P0000015166	IFI16	interferon, gamma-inducible protein 16	488622;100685792	XM_545739;XM_003434299	ENSCAFG00000011706;ENSCAFG00000025115	ENSCAFT00000018582;ENSCAFT00000018594;ENSCAFT00000018604	E2QWV5_CANFA;E2QWV5;F1PGM8;F1PE87	B cell receptor signaling pathway (0050853);negative regulation of B cell proliferation (0030889);positive regulation of apoptotic process (0043065);cellular response to DNA damage stimulus (0006974);cellular defense response (0006968);transcription, DNA-dependent (0006351);regulation of transcription from RNA polymerase II promoter (0006357);cellular response to interferon-beta (0035458);positiv…	0050853;0050851;0002429;0002757;0002253;0002376;0008150;0050778;0002684;0002682;0050789;0065007;0048518;0048584;0048583;0050776;0002764;0007165;0050794;0051716;0044763;0009987;0044699;0050896;0007154;0044700;0023052;0002768;0007166;0030889;0030888;0050670;0032944;0070663;0042127;0051249;0002694;0050865;0050864;0050672;0032945;0070664;0008285;0048523;0048519;0051250;0002695;0002683;0050866;0050869…	protein binding (0005515);double-stranded DNA binding (0003690);transcription cofactor activity (0003712)	0003677;0003676;0097159;0005488;0003674;1901363;0005515;0003690;0043566;0003712;0000989;0000988	cytoplasm (0005737);nucleolus (0005730)	0005737;0044424;0044464;0005575;0005623;0005622;0005634;0043231;0043227;0043226;0043229;0005730;0043232;0043228;0044428;0044446;0044422;0031981;0070013;0043233;0031974		Up	Up				7.94	9.12	9.40		7.98	7.90	8.99	9.25	9.34	9.45
A_11_P0000025638	SAT1	spermidine/spermine N1-acetyltransferase 1	480865	XM_537982	ENSCAFG00000029284	ENSCAFT00000043714	J9P6S9	angiogenesis (0001525);regulation of cell proliferation (0042127)	0001525;0044767;0032502;0008150;0044699;0048646;0009653;0048856;0048514;0001568;0001944;0048731;0007275;0044707;0032501;0072358;0072359;0042127;0050794;0050789;0065007	N-acetyltransferase activity (0008080);protein binding (0005515)	0008080;0016407;0016747;0016746;0016740;0003824;0003674;0016410;0005515;0005488	intracellular (0005622)	0005622;0044464;0005575;0005623		Up	Up				7.98	9.00	9.45		8.16	7.80	8.61	9.39	9.22	9.68
A_11_P0000036420	EHD4	EH-domain containing 4	608795	XM_845924	ENSCAFG00000009869	ENSCAFT00000015689	F1P719_CANFA;F1P719	GTP catabolic process (0006184);cellular response to growth factor stimulus (0071363);endocytic recycling (0032456);pinocytosis (0006907);positive regulation of peptidyl-tyrosine phosphorylation (0050731);protein homooligomerization (0051260);regulation of endocytosis (0030100)	0006184;0009154;0006195;0006163;0009117;0006753;0006796;0006793;0044237;0008152;0008150;0009987;0019637;0071704;0055086;0006139;0006725;0034641;0006807;0044238;0046483;1901360;0044281;0044710;0072521;1901564;0009166;1901292;0034655;0019439;0044248;0009056;0044270;0046700;1901361;1901575;0046434;0072523;1901565;0009150;0009259;0019693;1901135;0009261;1901136;0009207;0009146;0009143;0009141;0009144…	calcium ion binding (0005509);GTP binding (0005525);GTPase activity (0003924);ATP binding (0005524);nucleic acid binding (0003676);protein binding (0005515)	0005509;0046872;0043169;0043167;0005488;0003674;0005525;0032550;0001883;0001882;0036094;0097159;0097367;1901363;0032549;0032561;0019001;0017076;0000166;1901265;0032555;0032553;0035639;0043168;0003924;0017111;0016462;0016818;0016817;0016787;0003824;0005524;0032559;0030554;0003676;0005515	endoplasmic reticulum (0005783);perinuclear region of cytoplasm (0048471);plasma membrane (0005886);recycling endosome membrane (0055038);early endosome membrane (0031901);nucleus (0005634)	0005783;0043231;0043227;0043226;0005575;0043229;0044424;0044464;0005623;0005622;0044444;0005737;0048471;0005886;0016020;0071944;0055038;0010008;0031090;0044422;0044440;0044446;0005768;0055037;0031901;0005769;0005634		Up	Up				8.04	9.25	9.90		8.11	7.97	8.98	9.52	10.03	9.76
A_11_P051436	-	-	-	-	-	-	-	-	-	-	-	-	-		Up	Up				8.01	9.26	10.01		8.12	7.90	8.77	9.74	9.46	10.56
A_11_P093756	SERPINA1;SERPINA9;SERPINA6;SERPINA11;SERPINA12	serpin peptidase inhibitor, clade A (alpha-1 antiproteinase, antitrypsin), member 1;serpin peptidase inhibitor, clade A (alpha-1 antiproteinase, antitrypsin), member 9;serpin peptidase inhibitor, clade A (alpha-1 antiproteinase, antitrypsin), member 6;serpin peptidase inhibitor, clade A (alpha-1 antiproteinase, antitrypsin), member 11;serpin peptidase inhibitor, clade A (alpha-1 antiproteinase, a…	480422;480423;490838;612381;612386	NM_001080109;XM_537544;XM_547960;XM_850113;XM_850117	ENSCAFG00000017646;ENSCAFG00000017661;ENSCAFG00000024137;ENSCAFG00000024668;ENSCAFG00000024698	ENSCAFT00000027978;ENSCAFT00000027997;ENSCAFT00000028000;ENSCAFT00000028004;ENSCAFT00000036554	A1ILJ0_CANFA;A1ILJ0;F1PHQ1_CANFA;F1PHQ1;F1PHS2_CANFA;F1PHS2;F1PHQ3_CANFA;F1PHQ3;E2RNE1_CANFA;E2RNE1;F1PCE5	regulation of proteolysis (0030162);acute-phase response (0006953);platelet activation (0030168);platelet degranulation (0002576);response to hypoxia (0001666);response to lead ion (0010288);negative regulation of endopeptidase activity (0010951);response to estradiol stimulus (0032355);response to lipopolysaccharide (0032496);response to methanol (0033986);response to triglyceride (0034014);resp…	0030162;0051246;0060255;0019222;0050789;0065007;0008150;0080090;0006953;0002526;0006954;0006952;0006950;0050896;0009611;0030168;0001775;0044763;0009987;0044699;0007596;0007599;0050878;0044707;0032501;0065008;0050817;0042060;0002576;0006887;0016192;0006810;0051234;0051179;0032940;0046903;0044765;0051649;0051641;0001666;0036293;0070482;0009628;0010288;0010038;0010035;0042221;0010951;0010466;0051346…	serine-type endopeptidase inhibitor activity (0004867);protease binding (0002020);identical protein binding (0042802);steroid binding (0005496)	0004867;0004866;0030414;0004857;0030234;0003674;0061134;0061135;0002020;0019899;0005515;0005488;0042802;0005496;0008289;0097159	extracellular space (0005615);platelet alpha granule lumen (0031093);proteinaceous extracellular matrix (0005578);membrane (0016020)	0005576;0005575;0005615;0044421;0031093;0034774;0060205;0031983;0043233;0031974;0044422;0043226;0031988;0031982;0044433;0044444;0044424;0044464;0005623;0005622;0005737;0044446;0043229;0031410;0016023;0043231;0043227;0030141;0031091;0005578;0031012;0016020		Up	Up				7.86	9.30	10.12		7.82	7.90	9.00	9.60	9.82	10.42
A_11_P0000040699	MEDAG	mesenteric estrogen-dependent adipogenesis	607966	XM_844837	ENSCAFG00000006579	ENSCAFT00000010612	F1Q3H4	positive regulation of fat cell differentiation (0045600)	0045600;0045597;0045595;0050793;0050789;0065007;0008150;0050794;0048522;0048518;0051094;0045598	molecular_function (0003674)	3674	cytoplasm (0005737)	0005737;0044424;0044464;0005575;0005623;0005622		Up	Up				7.90	9.35	10.06		8.09	7.72	9.06	9.63	10.65	9.47
A_11_P168558	-	-	-	-	-	-	-	-	-	-	-	-	-		Up	Up				7.96	9.35	10.02		8.13	7.79	8.85	9.85	9.35	10.70
A_11_P0000041287	-	-	-	-	-	-	-	-	-	-	-	-	-		Up	Up				8.35	9.53	9.62		8.41	8.30	9.51	9.55	9.84	9.40
A_11_P0000032003	UCK2	uridine-cytidine kinase 2	608979	XM_846154	ENSCAFG00000013489	ENSCAFT00000021389	F1P7N1	cellular response to oxygen levels (0071453);CTP salvage (0044211);feeding behavior (0007631);pyrimidine nucleobase metabolic process (0006206);pyrimidine nucleoside salvage (0043097);response to axon injury (0048678);UMP salvage (0044206);phosphorylation (0016310);protein deubiquitination (0016579)	0071453;0070482;0009628;0050896;0008150;0070887;0042221;0051716;0044763;0009987;0044699;0044211;0006241;0009209;0009148;0009142;0009141;0006753;0006796;0006793;0044237;0008152;0019637;0071704;0055086;0006139;0006725;0034641;0006807;0044238;0046483;1901360;0044281;0044710;1901293;0034654;0018130;0044249;0009058;0019438;0044271;1901362;1901576;0090407;0009147;0009201;0009199;0009208;0009220;0006221…	ATP binding (0005524);phosphotransferase activity, alcohol group as acceptor (0016773);uridine kinase activity (0004849);protein binding (0005515)	0005524;0032550;0001883;0001882;0036094;0005488;0003674;0097159;0097367;1901363;0032549;0032559;0030554;0017076;0000166;1901265;0032555;0032553;0035639;0043168;0043167;0019206;0019205;0016301;0016772;0016740;0003824;0016773;0004849;0005515	cytosol (0005829);intracellular membrane-bounded organelle (0043231)	0005829;0044444;0044424;0044464;0005575;0005623;0005622;0005737;0043231;0043227;0043226;0043229		Up	Up		Chen2000_Down		8.38	9.44	9.58		8.13	8.62	9.57	9.32	9.24	9.93
A_11_P0000019109	SELM	selenoprotein M	611981	NM_001115014	-	-	-	biological_process (0008150)	8150	molecular_function (0003674)	3674	endoplasmic reticulum (0005783);Golgi apparatus (0005794);perinuclear region of cytoplasm (0048471);nucleolus (0005730)	0005783;0043231;0043227;0043226;0005575;0043229;0044424;0044464;0005623;0005622;0044444;0005737;0005794;0005634;0048471;0005730;0043232;0043228;0044428;0044446;0044422;0031981;0070013;0043233;0031974		Up	Up				8.24	9.32	9.67		8.14	8.35	9.36	9.29	9.50	9.84
A_11_P158688	-	-	-	-	-	-	-	-	-	-	-	-	-		Up	Up				8.25	9.44	9.66		8.27	8.22	9.19	9.69	9.85	9.48
A_11_P0000019114	PODN	podocan	100687346	XM_003434612	ENSCAFG00000019183	ENSCAFT00000030455;ENSCAFT00000030480	E2R526_CANFA;E2R526;F1Q140_CANFA;F1Q140	negative regulation of cell migration (0030336);negative regulation of cell proliferation (0008285)	0030336;0030334;2000145;0040012;0050789;0065007;0008150;0051270;0032879;0050794;2000146;0040013;0048519;0051271;0048523;0008285;0042127	collagen binding (0005518)	0005518;0005515;0005488;0003674	cytoplasm (0005737);extracellular space (0005615);proteinaceous extracellular matrix (0005578)	0005737;0044424;0044464;0005575;0005623;0005622;0005615;0044421;0005576;0005578;0031012		Up	Up		Haslett2003_Up		8.21	9.48	9.49		8.22	8.21	9.47	9.49	9.54	9.44
A_11_P0000023402	C1QA	complement component 1, q subcomponent, A chain	478194	XM_535367	ENSCAFG00000031290	ENSCAFT00000048751	J9P4B4	cell-cell signaling (0007267);complement activation, classical pathway (0006958);innate immune response (0045087)	0007267;0007154;0044763;0009987;0008150;0044699;0044700;0023052;0006958;0006956;0002252;0002376;0002253;0050778;0002684;0002682;0050789;0065007;0048518;0048584;0048583;0050776;0006959;0006955;0050896;0072376;0019538;0043170;0071704;0008152;0044238;0002455;0016064;0019724;0002449;0002443;0002460;0002250;0045087;0006952;0006950	protein binding (0005515)	0005515;0005488;0003674	collagen (0005581);complement component C1 complex (0005602)	0005581;0044420;0005575;0031012;0044421;0005576;0005578;0005602;0043234;0032991;0005615		Up	Up		Pescatori2007_Up		8.14	9.42	9.60		7.91	8.37	8.89	9.95	9.41	9.79
A_11_P0000023937	-	-	-	-	-	-	-	-	-	-	-	-	-		Up	Up				8.12	9.40	9.79		8.19	8.05	8.98	9.81	9.56	10.01
A_11_P055201	-	-	-	-	-	-	-	-	-	-	-	-	-		Up	Up				8.10	9.29	9.79		8.13	8.07	9.00	9.58	10.08	9.51
A_11_P163768	COL5A2	collagen, type V, alpha 2	478836	XM_535998	ENSCAFG00000014837	ENSCAFT00000023545	F1PG08_CANFA;F1PG08	axon guidance (0007411);cellular response to amino acid stimulus (0071230);collagen catabolic process (0030574);collagen fibril organization (0030199);extracellular matrix disassembly (0022617);eye morphogenesis (0048592);skeletal system development (0001501);skin development (0043588);ossification (0001503)	0007411;0097485;0006928;0044763;0009987;0008150;0044699;0006935;0042221;0050896;0042330;0009605;0040011;0048812;0048858;0030030;0016043;0071840;0032990;0032989;0009653;0032502;0048856;0044767;0048869;0000902;0031175;0048666;0048468;0030154;0030182;0048699;0022008;0007399;0048731;0007275;0044707;0032501;0007409;0048667;0000904;0061564;0071230;0043200;0001101;0010243;0009719;0010033;1901698;1901700…	extracellular matrix structural constituent (0005201);metal ion binding (0046872);SMAD binding (0046332)	0005201;0005198;0003674;0046872;0043169;0043167;0005488;0046332;0005515	collagen type V (0005588);endoplasmic reticulum lumen (0005788);cell wall (0005618)	0005581;0044420;0005575;0031012;0044421;0005576;0005578;0005588;0005583;0005788;0044432;0044444;0044424;0044464;0005623;0005622;0005737;0044446;0044422;0043226;0043229;0005783;0043231;0043227;0070013;0043233;0031974;0005618;0030312;0071944		Up	Up		Chen2000_Up;Pescatori2007_Up		8.13	9.51	9.91		8.26	8.00	9.01	10.01	9.49	10.32
A_11_P057501	STK17B	serine/threonine kinase 17b	488453	XM_545575	ENSCAFG00000010652	ENSCAFT00000016946	E2R573_CANFA;E2R573	0006917;intracellular protein kinase cascade (0007243);apoptotic process (0006915);protein autophosphorylation (0046777);positive regulation of fibroblast apoptotic process (2000271)	0006917;0007243;0035556;0007165;0050794;0050789;0065007;0008150;0051716;0044763;0009987;0044699;0050896;0007154;0044700;0023052;0006915;0012501;0008219;0016265;0046777;0006468;0006464;0036211;0019538;0043170;0071704;0008152;0044238;0043412;0044267;0044260;0044237;0016310;0006796;0006793;2000271;0043065;0042981;0043067;0010941;0043068;0010942;0048522;0048518;2000269	ATP binding (0005524);protein serine/threonine kinase activity (0004674);protein binding (0005515);protein tyrosine kinase activity (0004713)	0005524;0032550;0001883;0001882;0036094;0005488;0003674;0097159;0097367;1901363;0032549;0032559;0030554;0017076;0000166;1901265;0032555;0032553;0035639;0043168;0043167;0004674;0004672;0016301;0016772;0016740;0003824;0016773;0005515;0004713	nucleus (0005634);actin cytoskeleton (0015629);endoplasmic reticulum-Golgi intermediate compartment (0005793);plasma membrane (0005886)	0005634;0043231;0043227;0043226;0005575;0043229;0044424;0044464;0005623;0005622;0015629;0005856;0043232;0043228;0005793;0044444;0005737;0005886;0016020;0071944		Up	Up				8.14	9.54	9.77		7.96	8.31	9.41	9.66	9.68	9.85
A_11_P221458	-	-	-	-	-	-	-	-	-	-	-	-	-		Up	Up				8.09	9.58	9.81		8.09	8.09	9.05	10.10	9.47	10.14
A_11_P078451	FGL1	fibrinogen-like 1	475617	XM_532831	ENSCAFG00000032313	ENSCAFT00000044602	J9NT12_CANFA;J9NT12	response to stilbenoid (0035634)	0035634;0080184;0014070;0010033;0042221;0050896;0008150	-	-	fibrinogen complex (0005577)	0005577;0043234;0032991;0005575;0044421;0005576;0005615		Up	Up				8.12	9.62	9.49		7.96	8.27	9.52	9.72	9.86	9.12
A_11_P0000016604	NPNT	nephronectin	487891	XM_545014	ENSCAFG00000010936	ENSCAFT00000017406	E2R480_CANFA;E2R480	branching involved in ureteric bud morphogenesis (0001658);cell-cell adhesion mediated by integrin (0033631);cell-matrix adhesion (0007160);cellular response to tumor necrosis factor (0071356);establishment of protein localization (0045184);extracellular matrix organization (0030198);pilomotor reflex (0097195);positive regulation of alkaline phosphatase activity (0010694);positive regulation of c…	0001658;0048754;0061138;0001763;0009653;0032502;0008150;0048856;0044707;0032501;0044699;0044767;0002009;0048729;0009888;0060429;0060562;0035239;0035295;0007275;0060675;0001657;0072001;0048731;0001655;0033631;0016337;0007155;0022610;0044763;0009987;0033627;0007160;0031589;0071356;0034612;0034097;0010033;0042221;0050896;0071345;0071310;0070887;0051716;0045184;0051234;0051179;0008104;0033036;0030198…	calcium ion binding (0005509);integrin binding (0005178)	0005509;0046872;0043169;0043167;0005488;0003674;0005178;0005102;0005515;0032403	basement membrane (0005604);smooth muscle contractile fiber (0030485);alpha8-beta1 integrin complex (0034678)	0016020;0005575;0005604;0044420;0031012;0044421;0005576;0005578;0030485;0043292;0043232;0043228;0043226;0043229;0044424;0044464;0005623;0005622;0044444;0005737;0044449;0044422;0034678;0008305;0043235;0043234;0032991;0044459;0044425;0005886;0071944;0005887;0016021;0031224;0031226		Up	Up				8.05	9.56	9.56		7.65	8.45	9.30	9.83	10.06	9.06
A_11_P174283	COTL1	coactosin-like 1 (Dictyostelium)	489680	XM_546800	ENSCAFG00000032529	ENSCAFT00000046781	J9P0X7_CANFA;J9P0X7	defense response to fungus (0050832)	0050832;0006952;0006950;0050896;0008150;0009620;0051707;0009607;0051704	actin binding (0003779);enzyme binding (0019899)	0003779;0008092;0005515;0005488;0003674;0019899	cytoplasm (0005737);cytoskeleton (0005856);nuclear membrane (0031965)	0005622;0044464;0005575;0005623;0005737;0044424;0005856;0043232;0043228;0043226;0043229;0031965;0031090;0016020;0044422;0043227;0044428;0044446;0005634;0043231;0005635;0031967;0031975;0012505		Up	Up				7.87	9.48	9.73		7.94	7.80	8.97	9.99	9.25	10.21
A_11_P0000029958	CHRNG	cholinergic receptor, nicotinic, gamma (muscle)	486163	XM_543289	ENSCAFG00000024807	ENSCAFT00000017990	E2R2W1_CANFA;E2R2W1;F6XNB0_CANFA;F6XNB0	regulation of membrane potential (0042391);muscle contraction (0006936);signal transduction (0007165);synaptic transmission (0007268);cation transport (0006812);ion transmembrane transport (0034220)	0042391;0065008;0065007;0008150;0006936;0003012;0003008;0044707;0032501;0044699;0006810;0051234;0051179;0007165;0050794;0050789;0051716;0044763;0009987;0050896;0007154;0044700;0023052;0007268;0007267;0019226;0035637;0050877;0006811;0044765;0006812;0034220;0055085	acetylcholine-activated cation-selective channel activity (0004889);acetylcholine receptor activity (0015464);protein binding (0005515)	0004889;0005231;0005230;0015276;0022834;0022836;0015267;0022803;0022857;0005215;0003674;0022839;0005216;0015075;0022891;0022892;0022838;0005261;0008324;0015464;0004888;0038023;0004871;0060089;0004872;0030594;0005515;0005488	acetylcholine-gated channel complex (0005892);cell junction (0030054);postsynaptic membrane (0045211)	0005892;0034702;0043234;0032991;0005575;0044425;0016020;0016021;0031224;0043235;0044459;0044464;0005623;0005886;0071944;0005887;0031226;0030054;0045211;0097060;0044456;0045202		Up	Up				7.88	9.78	9.75		7.86	7.89	9.38	10.17	9.93	9.57
A_11_P051466	SPP1	secreted phosphoprotein 1	478471	XM_535649;XM_003434023;XM_003434024;XM_003640102	ENSCAFG00000009569	ENSCAFT00000039662;ENSCAFT00000039667	E2R161_CANFA;E2R161;E2R1Y6_CANFA;E2R1Y6	cell adhesion (0007155);ossification (0001503);response to vitamin D (0033280);neutrophil chemotaxis (0030593);positive regulation of cell-substrate adhesion (0010811)	0007155;0022610;0008150;0044763;0009987;0044699;0001503;0044707;0032501;0033280;0014070;0010033;0042221;0050896;0033273;0007584;0031667;0009991;0009605;0033993;0097305;1901700;0030593;0071621;0030595;0050900;0002376;0016477;0048870;0006928;0040011;0051674;0051179;0060326;0006935;0042330;0070887;0051716;0010811;0010810;0030155;0050794;0050789;0065007;0045785;0048522;0048518	extracellular matrix binding (0050840)	0050840;0005488;0003674	extracellular space (0005615);cytoplasm (0005737);apical part of cell (0045177)	0005615;0044421;0005575;0005576;0005737;0044424;0044464;0005623;0005622;0045177		Up	Up	Up			6.77	10.04	11.36		6.66	6.89	9.90	10.18	10.16	12.57
A_11_P051471	SPP1	secreted phosphoprotein 1	478471	XM_535649;XM_003434023;XM_003434024;XM_003640102	ENSCAFG00000009569	ENSCAFT00000039662;ENSCAFT00000039667	E2R161_CANFA;E2R161;E2R1Y6_CANFA;E2R1Y6	cell adhesion (0007155);ossification (0001503);response to vitamin D (0033280);neutrophil chemotaxis (0030593);positive regulation of cell-substrate adhesion (0010811)	0007155;0022610;0008150;0044763;0009987;0044699;0001503;0044707;0032501;0033280;0014070;0010033;0042221;0050896;0033273;0007584;0031667;0009991;0009605;0033993;0097305;1901700;0030593;0071621;0030595;0050900;0002376;0016477;0048870;0006928;0040011;0051674;0051179;0060326;0006935;0042330;0070887;0051716;0010811;0010810;0030155;0050794;0050789;0065007;0045785;0048522;0048518	extracellular matrix binding (0050840)	0050840;0005488;0003674	extracellular space (0005615);cytoplasm (0005737);apical part of cell (0045177)	0005615;0044421;0005575;0005576;0005737;0044424;0044464;0005623;0005622;0045177		Up	Up	Up			6.72	10.35	11.43		6.60	6.84	10.22	10.47	10.11	12.76
A_11_P0000026828	GPNMB	glycoprotein (transmembrane) nmb	482355	XM_539472	ENSCAFG00000002753	ENSCAFT00000004386;ENSCAFT00000004389	E2QUR7_CANFA;E2QUR7;E2QUR6	bone mineralization (0030282);cell adhesion (0007155);negative regulation of cell proliferation (0008285);osteoblast differentiation (0001649)	0030282;0031214;0009888;0048856;0032502;0008150;0048513;0048731;0007275;0044707;0032501;0044699;0001503;0007155;0022610;0044763;0009987;0008285;0042127;0050794;0050789;0065007;0048523;0048519;0001649;0030154;0048869	heparin binding (0008201);integrin binding (0005178)	0008201;0005539;0097367;0005488;0003674;0043168;0043167;1901681;0005178;0005102;0005515;0032403	integral to plasma membrane (0005887);melanosome (0042470);cytoplasmic vesicle membrane (0030659)	0005887;0016021;0031224;0044425;0005575;0016020;0031226;0044459;0044464;0005623;0005886;0071944;0042470;0048770;0016023;0031410;0031982;0043226;0043229;0044424;0005622;0044444;0005737;0031988;0043231;0043227;0030659;0012506;0031090;0044422;0044433;0044446		Up	Up		Chen2000_Up;Haslett2002_Up;Pescatori2007_Up		7.43	10.54	10.74		7.28	7.58	9.67	11.42	10.44	11.05
A_11_P126571	GPNMB	glycoprotein (transmembrane) nmb	482355	XM_539472	ENSCAFG00000002753	ENSCAFT00000004386;ENSCAFT00000004389	E2QUR7_CANFA;E2QUR7;E2QUR6	bone mineralization (0030282);cell adhesion (0007155);negative regulation of cell proliferation (0008285);osteoblast differentiation (0001649)	0030282;0031214;0009888;0048856;0032502;0008150;0048513;0048731;0007275;0044707;0032501;0044699;0001503;0007155;0022610;0044763;0009987;0008285;0042127;0050794;0050789;0065007;0048523;0048519;0001649;0030154;0048869	heparin binding (0008201);integrin binding (0005178)	0008201;0005539;0097367;0005488;0003674;0043168;0043167;1901681;0005178;0005102;0005515;0032403	integral to plasma membrane (0005887);melanosome (0042470);cytoplasmic vesicle membrane (0030659)	0005887;0016021;0031224;0044425;0005575;0016020;0031226;0044459;0044464;0005623;0005886;0071944;0042470;0048770;0016023;0031410;0031982;0043226;0043229;0044424;0005622;0044444;0005737;0031988;0043231;0043227;0030659;0012506;0031090;0044422;0044433;0044446		Up	Up		Chen2000_Up;Haslett2002_Up;Pescatori2007_Up		6.74	10.08	10.32		6.67	6.81	9.10	11.06	10.28	10.37
A_11_P050061	-	-	-	-	-	-	-	-	-	-	-	-	-		Up	Up				7.39	9.42	10.20		7.55	7.23	8.89	9.94	9.73	10.67
A_11_P0000019666	CTSS;CTSK	cathepsin S;cathepsin K	403400;608843	NM_001002938;NM_001033996	ENSCAFG00000012086;ENSCAFG00000012093	ENSCAFT00000019176;ENSCAFT00000019202	CATS_CANFA;Q8HY81;CATK_CANFA;Q3ZKN1;G1K2A7_CANFA;G1K2A7;F1PAK0	proteolysis (0006508);adaptive immune response (0002250);antigen processing and presentation of exogenous peptide antigen via MHC class I, TAP-independent (0002480);antigen processing and presentation of exogenous peptide antigen via MHC class II (0019886);cellular response to thyroid hormone stimulus (0097067);innate immune response (0045087);toll-like receptor signaling pathway (0002224);bone r…	0006508;0019538;0043170;0071704;0008152;0008150;0044238;0002250;0006955;0002376;0050896;0002480;0042590;0002474;0048002;0019882;0002478;0019884;0019886;0002495;0002504;0097067;0032870;0009725;0009719;0010033;0042221;0071310;0070887;0051716;0044763;0009987;0044699;0071495;0097066;0045087;0006952;0006950;0002224;0002221;0002758;0002218;0002253;0050778;0002684;0002682;0050789;0065007;0048518;0048584…	cysteine-type endopeptidase activity (0004197);protein binding (0005515)	0008234;0070011;0008233;0016787;0003824;0003674;0004197;0004175;0005515;0005488	endolysosome lumen (0036021);early endosome lumen (0031905);cell surface (0009986);endoplasmic reticulum (0005783);extracellular space (0005615);nucleus (0005634);plant-type vacuole (0000325);plasma membrane (0005886);cell wall (0005618);chloroplast (0009507);cytoplasmic membrane-bounded vesicle (0016023)	0005764;0000323;0005773;0043231;0043227;0043226;0005575;0043229;0044424;0044464;0005623;0005622;0044444;0005737;0036021;0031904;0044440;0044446;0044422;0005768;0070013;0043233;0031974;0043202;0005775;0044437;0036019;0005576;0016020;0031905;0005769;0009986;0005783;0005615;0044421;0005634;0000325;0005886;0071944;0005618;0030312;0009507;0009536;0016023;0031410;0031982;0031988		Up	Up		Chen2000_Up;Haslett2002_Up;Pescatori2007_Up		7.37	9.60	10.44		7.44	7.30	9.07	10.14	9.63	11.25
A_11_P127081	MPEG1	macrophage expressed 1	475960	XM_533169	ENSCAFG00000007649	ENSCAFT00000012229	J9NTL2_CANFA;J9NTL2	biological_process (0008150)	8150	molecular_function (0003674)	3674	integral to membrane (0016021)	0016021;0031224;0044425;0005575;0016020		Up	Up		Haslett2003_Up		7.23	9.71	10.00		7.28	7.19	9.10	10.32	9.58	10.43
A_11_P0000020009	CCL2;CCL13;CCL8;CCL7	chemokine (C-C motif) ligand 2;chemokine (C-C motif) ligand 13;chemokine (C-C motif) ligand 8;chemokine (C-C motif) ligand 7	403981;445451;448792;491148	NM_001003297;NM_001003966;NM_001005255;NM_001010960	ENSCAFG00000018348;ENSCAFG00000018349;ENSCAFG00000023928;ENSCAFG00000024205	ENSCAFT00000029147;ENSCAFT00000029148;ENSCAFT00000029149;ENSCAFT00000037424	CCL2_CANFA;P52203;CCL13_CANFA;Q68Y88;CCL8_CANFA;Q68AY9;F1PSD4_CANFA;F1PSD4;Q5KSU7_CANFA;Q5KSU7;Q5I6F8;F1PSD3;F1PP92	-	-	-	-	-	-		Up	Up		Chen2000_Up		7.54	9.77	10.23		7.73	7.36	9.72	9.81	9.70	10.76
A_11_P050661	TNNT2	troponin T type 2 (cardiac)	403532	NM_001003012	ENSCAFG00000010798	ENSCAFT00000017179;ENSCAFT00000043795;ENSCAFT00000044289;ENSCAFT00000045400;ENSCAFT00000045480;ENSCAFT00000048240	E2R6V3_CANFA;E2R6V3;F1PLD1_CANFA;F1PLD1;J9NTF9_CANFA;J9NTF9;J9NVS0_CANFA;J9NVS0;J9NX82_CANFA;J9NX82;J9P6P7_CANFA;J9P6P7;J9P7S9_CANFA;J9P7S9;Q8HYB3_CANFA;Q8HYB3	ATP catabolic process (0006200);atrial cardiac muscle tissue morphogenesis (0055009);muscle filament sliding (0030049);negative regulation of ATPase activity (0032780);positive regulation of ATPase activity (0032781);regulation of heart contraction (0008016);response to calcium ion (0051592);sarcomere organization (0045214);ventricular cardiac muscle tissue morphogenesis (0055010);regulation of m…	0006200;0009154;0006195;0006163;0009117;0006753;0006796;0006793;0044237;0008152;0008150;0009987;0019637;0071704;0055086;0006139;0006725;0034641;0006807;0044238;0046483;1901360;0044281;0044710;0072521;1901564;0009166;1901292;0034655;0019439;0044248;0009056;0044270;0046700;1901361;1901575;0046434;0072523;1901565;0009150;0009259;0019693;1901135;0009261;1901136;0009169;0009128;0009125;0009123;0009126…	actin binding (0003779);structural constituent of cytoskeleton (0005200);tropomyosin binding (0005523);ATPase activity (0016887);troponin C binding (0030172);troponin I binding (0031013);protein binding, bridging (0030674)	0003779;0008092;0005515;0005488;0003674;0005200;0005198;0005523;0016887;0017111;0016462;0016818;0016817;0016787;0003824;0030172;0031013;0030674;0060090	troponin complex (0005861);cytosol (0005829)	0005861;0043234;0032991;0005575;0044430;0044446;0044422;0043226;0044424;0044464;0005623;0005622;0043229;0005856;0043232;0043228;0044449;0044444;0005737;0043292;0005865;0036379;0030016;0015629;0030017;0005829		Up	Up		Pescatori2007_Up		7.38	9.71	10.15		7.64	7.13	8.92	10.49	10.66	9.64
A_11_P0000023004	C1R	complement component 1, r subcomponent	477707	XM_534901	ENSCAFG00000014220	ENSCAFT00000022610;ENSCAFT00000022642	F1P903_CANFA;F1P903;F1PNG7_CANFA;F1PNG7	proteolysis (0006508);complement activation, classical pathway (0006958);innate immune response (0045087)	0006956;0002252;0002376;0008150;0002253;0050778;0002684;0002682;0050789;0065007;0048518;0048584;0048583;0050776;0006959;0006955;0050896;0072376;0019538;0043170;0071704;0008152;0044238;0044699;0006508;0006958;0002455;0016064;0019724;0002449;0002443;0002460;0002250;0045087;0006952;0006950	calcium ion binding (0005509);serine-type endopeptidase activity (0004252);protein binding (0005515)	0005509;0046872;0043169;0043167;0005488;0003674;0004252;0004175;0070011;0008233;0016787;0003824;0008236;0017171;0005515	extracellular region (0005576)	0005576;0005575		Up	Up		Chen2000_Up;Haslett2002_Up;Pescatori2007_Up		7.74	9.90	10.18		7.81	7.67	9.69	10.12	9.94	10.42
A_11_P0000016527	ENTPD4;LOXL2	ectonucleoside triphosphate diphosphohydrolase 4;lysyl oxidase-like 2	486117;486118	XM_543243;XM_543244	ENSCAFG00000009139;ENSCAFG00000009187	ENSCAFT00000014550;ENSCAFT00000014616	F1PKA6;E2RCV4	UDP catabolic process (0006256);CTP metabolic process (0046036);GTP catabolic process (0006184);ATP catabolic process (0006200);ADP catabolic process (0046032);GDP catabolic process (0046712);gonad morphogenesis (0035262);gonadal mesoderm development (0007506);positive regulation of protein glycosylation (0060050);regulation of cell migration (0030334);aging (0007568);cell adhesion (0007155);coll…	0006256;0009195;0009140;0009134;0009132;0006753;0006796;0006793;0044237;0008152;0008150;0009987;0019637;0071704;0055086;0006139;0006725;0034641;0006807;0044238;0046483;1901360;0044281;0044710;1901292;0034655;0019439;0044248;0009056;0044270;0046700;1901361;1901575;0046434;0009138;0009191;0009185;0009193;0009222;0006244;0006220;0009117;0072527;1901564;0009166;0072529;1901565;0009218;0009259;0019693…	uridine-diphosphatase activity (0045134);ATPase activity (0016887);CTPase activity (0043273);GTPase activity (0003924);guanosine-diphosphatase activity (0004382);adenosine-diphosphatase activity (0043262);copper ion binding (0005507);scavenger receptor activity (0005044);chromatin binding (0003682);electron carrier activity (0009055);methylated histone residue binding (0035064);oligosaccharide bi…	0045134;0017110;0016462;0016818;0016817;0016787;0003824;0003674;0016887;0017111;0043273;0003924;0004382;0043262;0005507;0046914;0046872;0043169;0043167;0005488;0016641;0016638;0016491;0005044;0038024;0004872;0003682;0009055;0035064;0042393;0005515;0070492;0030246;0004720;0003714;0003712;0000989;0000988	autophagic vacuole membrane (0000421);cytoplasmic vesicle (0031410);integral to Golgi membrane (0030173);perinuclear region of cytoplasm (0048471);basement membrane (0005604);chromosome (0005694);extracellular space (0005615);nucleus (0005634)	0000421;0005774;0031090;0016020;0005575;0044422;0043226;0043227;0044437;0044444;0044424;0044464;0005623;0005622;0005737;0044446;0043229;0005773;0043231;0005776;0031410;0031982;0030173;0031228;0031300;0031224;0044425;0044431;0005794;0000139;0012505;0031301;0016021;0048471;0005604;0044420;0031012;0044421;0005576;0005578;0005694;0043232;0043228;0005615;0005634		Up	Up		Pescatori2007_Up		8.02	9.92	10.16		8.19	7.85	9.56	10.28	9.98	10.33
A_11_P0000038710	-	-	-	-	ENSCAFG00000030258;ENSCAFG00000032358	ENSCAFT00000029302;ENSCAFT00000029354;ENSCAFT00000035838;ENSCAFT00000042933;ENSCAFT00000044573;ENSCAFT00000045554;ENSCAFT00000047255;ENSCAFT00000048072;ENSCAFT00000048204;ENSCAFT00000049335;ENSCAFT00000049715	J9NYW7;E2RCC8;E2RE31;J9NVC6;J9P482;J9NSV4;J9P182;J9P3B7;F1PKI5;J9NWX7;J9P9J6	-	-	protein binding (0005515)	0005515;0005488;0003674	integral to membrane (0016021)	0016021;0031224;0044425;0005575;0016020		Up	Up				7.78	9.78	10.45		7.59	7.96	9.39	10.16	9.70	11.19
A_11_P079922	LCP1	lymphocyte cytosolic protein 1 (L-plastin)	476921	XM_843311	ENSCAFG00000004491	ENSCAFT00000039304	E2QWN7_CANFA;E2QWN7	actin filament bundle assembly (0051017);regulation of intracellular protein transport (0033157);T cell activation involved in immune response (0002286);organ regeneration (0031100);response to wounding (0009611);female meiosis chromosome segregation (0016321);actin cortical patch localization (0051666);actin crosslink formation (0051764);ascospore formation (0030437);cytokinesis, actomyosin cont…	0051017;0022607;0016043;0071840;0008150;0044085;0061572;0007015;0071822;0043933;0030036;0007010;0006996;0044763;0009987;0044699;0030029;0033157;0032386;0051049;0032879;0050789;0065007;0060341;0050794;0051223;0070201;0032880;0002286;0002285;0002366;0002263;0001775;0002252;0002376;0006955;0050896;0045321;0046649;0042110;0031100;0031099;0044767;0032502;0048856;0048513;0048731;0007275;0044707;0032501…	calcium ion binding (0005509);identical protein binding (0042802);actin filament binding (0051015);protein binding, bridging (0030674)	0005509;0046872;0043169;0043167;0005488;0003674;0003779;0008092;0005515;0042802;0051015;0032403;0030674;0060090	actin filament (0005884);cytosol (0005829);phagocytic cup (0001891);cell junction (0030054);ruffle membrane (0032587);vacuole (0005773);actin cortical patch (0030479);actin filament bundle (0032432);cellular bud tip (0005934);mating projection tip (0043332);cell wall (0005618);actomyosin contractile ring (0005826)	0005884;0043234;0032991;0005575;0044430;0044446;0044422;0043226;0044424;0044464;0005623;0005622;0043229;0005856;0043232;0043228;0015629;0005829;0044444;0005737;0001891;0044459;0044425;0016020;0005886;0071944;0001726;0042995;0031252;0030054;0032587;0031253;0044463;0031256;0005773;0043231;0043227;0030479;0044448;0005938;0030864;0030863;0032432;0005934;0030427;0005933;0043332;0005937;0005618;0030312…		Up	Up				7.77	10.09	10.65		8.01	7.54	9.51	10.68	9.95	11.34
A_11_P0000033402	PRG4	proteoglycan 4	664716	XM_003434936	ENSCAFG00000013691	ENSCAFT00000021709	Q2EG92;F1PXD6	immune response (0006955);regulation of cell proliferation (0042127);negative regulation of interleukin-6 biosynthetic process (0045409);hematopoietic stem cell proliferation (0071425)	0006955;0002376;0008150;0050896;0042127;0050794;0050789;0065007;0045409;0042036;0010558;0009890;0009889;0019222;0009892;0048519;0010556;0060255;0010605;0031327;0031324;0031323;0048523;0031326;0042035;0001817;0051239;0051246;0080090;0051248;0045408;0032675;0071425;0072089;0008283;0044699;0030097;0048534;0044767;0032502;0048513;0048856;0048731;0007275;0044707;0032501;0002520	scavenger receptor activity (0005044);polysaccharide binding (0030247)	0005044;0038024;0004872;0003674;0030247;0001871;0005488;0030246	extracellular space (0005615)	0005615;0044421;0005575;0005576		Up	Up	Up			6.87	8.45	10.11		6.97	6.77	8.33	8.57	10.19	10.03
A_11_P143073	APOC1	apolipoprotein C-I	476437	NM_001197048	ENSCAFG00000004615	ENSCAFT00000007431	APOC1_CANFA;P56595	cholesterol efflux (0033344);cholesterol metabolic process (0008203);chylomicron remnant clearance (0034382);lipoprotein metabolic process (0042157);negative regulation of cholesterol transport (0032375);negative regulation of fatty acid biosynthetic process (0045717);negative regulation of lipoprotein lipase activity (0051005);negative regulation of phosphatidylcholine catabolic process (0010900…	0033344;0030301;0015918;0006869;0044765;0006810;0051234;0008150;0051179;0044699;0071702;0010876;0033036;0015850;0008203;0016125;0006066;0044281;0044710;0008152;1901615;0071704;0008202;0006629;0044238;1901360;0034382;0071830;0034381;0044707;0032501;0097006;0050789;0065007;0042157;0019538;0043170;0032375;0032372;0032369;0032368;0051049;0032879;0051051;0048519;0032371;0032374;0045717;0031327;0009890…	fatty acid binding (0005504);phospholipase inhibitor activity (0004859);phosphatidylcholine binding (0031210);phosphatidylcholine-sterol O-acyltransferase activator activity (0060228)	0005504;0008289;0005488;0003674;0033293;0031406;0043168;0043167;0043177;0036094;0004859;0055102;0004857;0030234;0031210;0005543;0043169;0043178;0050997;0060228;0008047	endoplasmic reticulum (0005783);high-density lipoprotein particle (0034364);very-low-density lipoprotein particle (0034361);chylomicron (0042627)	0005783;0043231;0043227;0043226;0005575;0043229;0044424;0044464;0005623;0005622;0044444;0005737;0034364;0034358;0032994;0032991;0044421;0005576;0005615;0034361;0034385;0042627		Up	Up		Chen2000_Up;Haslett2002_Up;Pescatori2007_Up		7.43	9.36	9.53		7.50	7.35	9.00	9.73	9.00	10.06
A_11_P0000020111	LOC448801;LOC100049001	mastin;tryptase	448801;100049001	NM_001005260;NM_001097555	ENSCAFG00000019593;ENSCAFG00000031939	ENSCAFT00000031142;ENSCAFT00000047008	TRYM_CANFA;P19236;Q66NX5;Q66NX6;F1Q464_CANFA;F1Q464;TRYT_CANFA;P15944	peptide cross-linking via chondroitin 4-sulfate glycosaminoglycan (0019800);proteolysis (0006508);extracellular matrix disassembly (0022617);inflammatory response (0006954)	0019800;0018149;0006464;0036211;0019538;0043170;0071704;0008152;0008150;0044238;0043412;0044267;0044260;0044237;0009987;0018209;0018193;0030204;0006790;0030203;0006022;1901135;1901564;0006807;0043436;0006082;0044281;0044710;0050654;0006029;0009100;0006508;0006952;0006950;0050896;0022617;0022411;0016043;0071840;0044763;0044699;0030198;0043062;0006954;0009611	heparin binding (0008201);serine-type endopeptidase activity (0004252);protein binding (0005515)	0008201;0005539;0097367;0005488;0003674;0043168;0043167;1901681;0004252;0004175;0070011;0008233;0016787;0003824;0008236;0017171;0005515	cytoplasm (0005737);extracellular matrix (0031012);extracellular space (0005615)	0005737;0044424;0044464;0005575;0005623;0005622;0031012;0005615;0044421;0005576		Up	Up		Pescatori2007_Up		7.48	9.33	9.45		7.61	7.34	8.70	9.96	9.42	9.48
A_11_P0000022362	LCP1	lymphocyte cytosolic protein 1 (L-plastin)	476921	XM_843311	ENSCAFG00000004491	ENSCAFT00000039304	E2QWN7_CANFA;E2QWN7	actin filament bundle assembly (0051017);regulation of intracellular protein transport (0033157);T cell activation involved in immune response (0002286);organ regeneration (0031100);response to wounding (0009611);female meiosis chromosome segregation (0016321);actin cortical patch localization (0051666);actin crosslink formation (0051764);ascospore formation (0030437);cytokinesis, actomyosin cont…	0051017;0022607;0016043;0071840;0008150;0044085;0061572;0007015;0071822;0043933;0030036;0007010;0006996;0044763;0009987;0044699;0030029;0033157;0032386;0051049;0032879;0050789;0065007;0060341;0050794;0051223;0070201;0032880;0002286;0002285;0002366;0002263;0001775;0002252;0002376;0006955;0050896;0045321;0046649;0042110;0031100;0031099;0044767;0032502;0048856;0048513;0048731;0007275;0044707;0032501…	calcium ion binding (0005509);identical protein binding (0042802);actin filament binding (0051015);protein binding, bridging (0030674)	0005509;0046872;0043169;0043167;0005488;0003674;0003779;0008092;0005515;0042802;0051015;0032403;0030674;0060090	actin filament (0005884);cytosol (0005829);phagocytic cup (0001891);cell junction (0030054);ruffle membrane (0032587);vacuole (0005773);actin cortical patch (0030479);actin filament bundle (0032432);cellular bud tip (0005934);mating projection tip (0043332);cell wall (0005618);actomyosin contractile ring (0005826)	0005884;0043234;0032991;0005575;0044430;0044446;0044422;0043226;0044424;0044464;0005623;0005622;0043229;0005856;0043232;0043228;0015629;0005829;0044444;0005737;0001891;0044459;0044425;0016020;0005886;0071944;0001726;0042995;0031252;0030054;0032587;0031253;0044463;0031256;0005773;0043231;0043227;0030479;0044448;0005938;0030864;0030863;0032432;0005934;0030427;0005933;0043332;0005937;0005618;0030312…		Up	Up				7.37	9.26	9.70		7.43	7.32	8.61	9.90	9.08	10.31
A_11_P0000020211	SLC11A1	solute carrier family 11 (proton-coupled divalent metal ion transporters), member 1	478909	NM_001013851	ENSCAFG00000014645	ENSCAFT00000023259;ENSCAFT00000043600	NRAM1_CANFA;Q9XT74;Q0PPT4;J9NSD7;F1P9P2	activation of protein kinase activity (0032147);antigen processing and presentation of peptide antigen (0048002);cadmium ion transmembrane transport (0070574);cellular cadmium ion homeostasis (0006876);cellular iron ion homeostasis (0006879);defense response to Gram-negative bacterium (0050829);defense response to protozoan (0042832);divalent metal ion export (0070839);inflammatory response (0006…	0055072;0055076;0055065;0055080;0050801;0048878;0042592;0065008;0065007;0008150;0032147;0045860;0001934;0001932;0031399;0032268;0031323;0019222;0050789;0050794;0051246;0060255;0080090;0042325;0019220;0051174;0031401;0032270;0031325;0009893;0048518;0048522;0051247;0010604;0042327;0045937;0010562;0033674;0043549;0051338;0050790;0065009;0051347;0043085;0044093;0045859;0048002;0019882;0002376;0070574…	manganese ion transmembrane transporter activity (0005384);metal ion:hydrogen antiporter activity (0051139);protein homodimerization activity (0042803);inorganic anion transmembrane transporter activity (0015103);metal ion binding (0046872)	0005384;0046915;0046873;0022890;0008324;0015075;0022891;0022857;0005215;0003674;0022892;0051139;0015299;0015078;0015077;0015298;0015297;0015291;0022804;0015491;0042803;0042802;0005515;0005488;0046983;0015103;0008509;0046872;0043169;0043167	cell outer membrane (0009279);integral to plasma membrane (0005887);late endosome membrane (0031902);lysosome (0005764);phagocytic vesicle membrane (0030670);tertiary granule membrane (0070821);cell surface (0009986);nucleus (0005634);endoplasmic reticulum membrane (0005789);fungal-type vacuole membrane (0000329)	0016021;0031224;0044425;0005575;0016020;0009279;0019867;0044462;0044464;0005623;0030312;0071944;0030313;0031975;0005887;0031226;0044459;0005886;0031902;0010008;0031090;0044422;0043226;0043227;0044440;0044444;0044424;0005622;0005737;0044446;0043229;0005768;0043231;0005770;0005764;0000323;0005773;0030670;0030666;0030659;0012506;0031988;0031982;0044433;0031410;0016023;0030139;0045335;0070821;0030667…		Up	Up				7.28	9.36	9.84		7.28	7.28	8.90	9.81	9.11	10.57
A_11_P198188	-	-	-	-	-	-	-	-	-	-	-	-	-		Up	Up				7.38	9.48	9.85		7.34	7.42	9.36	9.61	10.09	9.62
A_11_P163343	SOGA2	SOGA family member 2	490545	XM_547667	ENSCAFG00000018683	ENSCAFT00000029651;ENSCAFT00000045245;ENSCAFT00000047993	E2QVR3_CANFA;E2QVR3;F6XTS6_CANFA;F6XTS6;J9NTJ3_CANFA;J9NTJ3;J9NYR1_CANFA;J9NYR1	regulation of autophagy (0010506)	0010506;0031329;0009894;0019222;0050789;0065007;0008150;0031323;0050794	molecular_function (0003674)	3674	extracellular space (0005615)	0005615;0044421;0005575;0005576		Up	Up				8.76	9.91	10.03		8.94	8.59	9.58	10.23	9.94	10.12
A_11_P0000024654	CMTM3	CKLF-like MARVEL transmembrane domain containing 3	100686160	XM_003434697	ENSCAFG00000020416	ENSCAFT00000032517	F1P6V3_CANFA;F1P6V3	chemotaxis (0006935)	0006935;0042221;0050896;0008150;0042330;0009605;0040011	cytokine activity (0005125)	0005125;0005102;0005515;0005488;0003674	integral to membrane (0016021);extracellular space (0005615)	0016021;0031224;0044425;0005575;0016020;0005615;0044421;0005576		Up	Up		Haslett2003_Up		8.72	9.94	10.10		8.88	8.57	9.66	10.22	9.79	10.40
A_11_P207763	CD44	CD44 molecule (Indian blood group)	403939;100688143	NM_001197022;XM_003432338	ENSCAFG00000006889	ENSCAFT00000011067;ENSCAFT00000011070;ENSCAFT00000043407	F1PTZ5_CANFA;F1PTZ5;F1PTZ7_CANFA;F1PTZ7;J9P423_CANFA;J9P423;B4XHB8	branching involved in prostate gland morphogenesis (0060442);branching involved in ureteric bud morphogenesis (0001658);carbohydrate metabolic process (0005975);cartilage development (0051216);cell-matrix adhesion (0007160);cellular response to fibroblast growth factor stimulus (0044344);extracellular matrix organization (0030198);hyaluronan catabolic process (0030214);interferon-gamma-mediated s…	0007155;0022610;0008150;0044763;0009987;0044699;0060442;0060740;0002009;0048729;0009653;0032502;0048856;0044767;0009888;0060429;0003006;0022414;0000003;0060512;0009887;0048513;0048731;0007275;0044707;0032501;0022612;0048732;0030850;0048608;0061458;0001655;0061138;0001763;0001658;0048754;0060562;0035239;0035295;0060675;0001657;0072001;0005975;0044238;0008152;0071704;0051216;0061448;0001501;0007160…	hyaluronic acid binding (0005540);collagen binding (0005518);hyalurononglucosaminidase activity (0004415);transmembrane signaling receptor activity (0004888);epidermal growth factor receptor binding (0005154);protein kinase binding (0019901);cytokine binding (0019955);phosphoprotein binding (0051219)	0005540;0005539;0097367;0005488;0003674;0005518;0005515;0004415;0015929;0004553;0016798;0016787;0003824;0004888;0038023;0004871;0060089;0004872;0005154;0070851;0005102;0019901;0019900;0019899;0019955;0051219	basolateral plasma membrane (0016323);external side of plasma membrane (0009897);integral to plasma membrane (0005887);Golgi apparatus (0005794);nucleus (0005634);apical plasma membrane (0016324);protein complex (0043234)	0016020;0005575;0016323;0044459;0044425;0044464;0005623;0005886;0071944;0009986;0009897;0005887;0016021;0031224;0031226;0005794;0043231;0043227;0043226;0043229;0044424;0005622;0044444;0005737;0005634;0016324;0045177;0043234;0032991		Up	Up		Pescatori2007_Up		8.72	9.91	10.06		8.71	8.72	9.67	10.14	9.60	10.53
A_11_P103341	CLIC4	chloride intracellular channel 4	487367	XM_544493	ENSCAFG00000012914	ENSCAFT00000015199;ENSCAFT00000020505	E2RGI4_CANFA;E2RGI4;L7N0B7	angiogenesis (0001525);branching morphogenesis of an epithelial tube (0048754);cellular response to calcium ion (0071277);endothelial cell morphogenesis (0001886);fertilization (0009566);keratinocyte differentiation (0030216);multicellular organism growth (0035264);negative regulation of cell migration (0030336);retina vasculature morphogenesis in camera-type eye (0061299);vacuolar acidification …	0001525;0044767;0032502;0008150;0044699;0048646;0009653;0048856;0048514;0001568;0001944;0048731;0007275;0044707;0032501;0072358;0072359;0048754;0061138;0001763;0002009;0048729;0009888;0060429;0060562;0035239;0035295;0071277;0051592;0010038;0010035;0042221;0050896;0071248;0071241;0070887;0051716;0044763;0009987;0001886;0003382;0000904;0000902;0032989;0016043;0071840;0048869;0048468;0030154;0002064…	voltage-gated chloride channel activity (0005247);protein complex binding (0032403)	0005247;0005254;0005253;0005216;0015075;0022891;0022857;0005215;0003674;0022892;0022838;0015267;0022803;0008509;0015108;0015103;0008308;0005244;0022832;0022836;0022839;0005515;0005488;0032403	apical part of cell (0045177);cell surface (0009986);cell-cell junction (0005911);centrosome (0005813);cytosol (0005829);microvillus (0005902);midbody (0030496);mitochondrion (0005739);nuclear matrix (0016363);perinuclear region of cytoplasm (0048471);plasma membrane (0005886);chloride channel complex (0034707);actin cytoskeleton (0015629);cytoplasmic vesicle membrane (0030659);endoplasmic reticu…	0045177;0044464;0005575;0005623;0009986;0005911;0030054;0005813;0005815;0044430;0044446;0044422;0043226;0044424;0005622;0043229;0005856;0043232;0043228;0015630;0005829;0044444;0005737;0005902;0042995;0030496;0005739;0043231;0043227;0016363;0044428;0005634;0034399;0031981;0070013;0043233;0031974;0048471;0005886;0016020;0071944;0034707;0034702;0043234;0032991;0044425;0016021;0031224;0015629;0030659…		Up	Up		Haslett2002_Up;Pescatori2007_Up		8.80	9.89	10.17		9.05	8.54	9.64	10.14	10.06	10.27
A_11_P065701	FKBP11	FK506 binding protein 11, 19 kDa	608951	XM_846112;XM_003433549	ENSCAFG00000008795	ENSCAFT00000013968	F1P9T5_CANFA;F1P9T5	protein folding (0006457);protein peptidyl-prolyl isomerization (0000413);cellular response to estrogen stimulus (0071391)	0006457;0044267;0019538;0043170;0071704;0008152;0008150;0044238;0044260;0044237;0009987;0000413;0018208;0018193;0006464;0036211;0043412;0042221;0050896;0071391;0043627;0048545;0009725;0009719;0010033;0014070;0033993;0071383;0032870;0071310;0070887;0051716;0044763;0044699;0071495;0071396;0071407	peptidyl-prolyl cis-trans isomerase activity (0003755);FK506 binding (0005528)	0003755;0016859;0016853;0003824;0003674;0005528;0005527;0008144;0005488;0097159;1901363	integral to membrane (0016021)	0016020;0005575;0016021;0031224;0044425		Up	Up				8.74	9.80	10.15		8.57	8.91	9.55	10.05	9.71	10.58
A_11_P052771	LOC100686502;CKB	creatine kinase B-type-like;creatine kinase, brain	100686502;100855552	XM_003435103;XM_003639211	ENSCAFG00000001991;ENSCAFG00000018277	ENSCAFT00000003153;ENSCAFT00000029035	KCRB_CANFA;P05124	brain development (0007420);cellular chloride ion homeostasis (0030644);cellular nitrogen compound metabolic process (0034641);creatine metabolic process (0006600);phosphorylation (0016310);phosphocreatine metabolic process (0006603)	0007420;0044767;0032502;0008150;0044699;0048513;0048856;0048731;0007275;0044707;0032501;0007417;0007399;0030644;0030320;0030002;0006873;0050801;0048878;0042592;0065008;0065007;0055082;0019725;0044763;0009987;0055081;0055083;0055064;0034641;0006807;0008152;0044237;0006600;0006575;0006520;0019752;0043436;0006082;0044281;0044710;0071704;0044238;1901564;1901605;0016310;0006796;0006793;0006603;0006599…	ATP binding (0005524);creatine kinase activity (0004111);protein binding (0005515)	0005524;0032550;0001883;0001882;0036094;0005488;0003674;0097159;0097367;1901363;0032549;0032559;0030554;0017076;0000166;1901265;0032555;0032553;0035639;0043168;0043167;0004111;0016301;0016772;0016740;0003824;0016775;0005515	mitochondrion (0005739);cytosol (0005829);plasma membrane (0005886)	0005739;0043231;0043227;0043226;0005575;0043229;0044424;0044464;0005623;0005622;0044444;0005737;0005829;0005886;0016020;0071944		Up	Up		Pescatori2007_Up		8.69	9.79	9.89		8.48	8.90	9.44	10.13	9.93	9.86
A_11_P0000014494	-	-	-	-	-	-	-	-	-	-	-	-	-		Up	Up				8.61	9.81	10.00		8.73	8.49	9.29	10.32	10.26	9.75
A_11_P0000017324	FUCA2	fucosidase, alpha-L- 2, plasma	484016	XM_541133	ENSCAFG00000000309	ENSCAFT00000000476	F1P8G4	fucose metabolic process (0006004);defense response to bacterium (0042742);glycosaminoglycan catabolic process (0006027);glycoside catabolic process (0016139)	0006004;0019318;0005996;0044723;0005975;0044238;0008152;0008150;0071704;0042742;0006952;0006950;0050896;0009617;0051707;0009607;0051704;0006027;0006026;0006022;0043170;1901135;1901564;0006807;0009057;1901575;0009056;1901136;1901565;0030203;0016139;0016137;1901657;0044710;1901658	alpha-L-fucosidase activity (0004560);fucose binding (0042806)	0004560;0015928;0004553;0016798;0016787;0003824;0003674;0042806;0048029;0030246;0005488	extracellular region (0005576);lysosome (0005764)	0005576;0005575;0005764;0000323;0005773;0043231;0043227;0043226;0043229;0044424;0044464;0005623;0005622;0044444;0005737		Up	Up				8.58	9.79	9.94		8.16	8.99	10.12	9.46	9.96	9.91
A_11_P0000016677	-	-	-	-	-	-	-	-	-	-	-	-	-		Up	Up				8.55	9.77	9.92		8.66	8.43	9.71	9.83	9.57	10.27
A_11_P146238	PLVAP	plasmalemma vesicle associated protein	484837	XM_541953	ENSCAFG00000015337	ENSCAFT00000024343;ENSCAFT00000048848	E2RJM9_CANFA;E2RJM9;J9NV39_CANFA;J9NV39	-	-	protein homodimerization activity (0042803)	0042803;0042802;0005515;0005488;0003674;0046983	caveola (0005901);integral to membrane (0016021);perinuclear region of cytoplasm (0048471)	0005737;0044424;0044464;0005575;0005623;0005622;0005901;0044459;0044425;0016020;0005886;0071944;0045121;0016021;0031224;0048471;0044444		Up					8.77	9.88	9.68		8.55	9.00	9.86	9.91	9.87	9.49
A_11_P0000022891	LOC100686488	glutathione S-transferase theta-2B-like	100686488	XM_003433436	ENSCAFG00000014043	ENSCAFT00000022293	E2RPC2_CANFA;E2RPC2	glutathione derivative biosynthetic process (1901687);xenobiotic metabolic process (0006805);glutathione metabolic process (0006749)	1901687;1901576;0009058;0008152;0008150;0071704;1901685;0044710;0044281;0006805;0044237;0009987;0071466;0009410;0042221;0050896;0070887;0051716;0044763;0044699;0006749;0006518;0043603;0034641;0006807;1901564;0006575;0006520;0019752;0043436;0006082;0044238;0006790	glutathione transferase activity (0004364);protein binding (0005515)	0004364;0016765;0016740;0003824;0003674;0005515;0005488	cytosol (0005829);nucleolus (0005730)	0005829;0044444;0044424;0044464;0005575;0005623;0005622;0005737;0005634;0043231;0043227;0043226;0043229;0005730;0043232;0043228;0044428;0044446;0044422;0031981;0070013;0043233;0031974		Up					8.88	9.99	9.87		9.12	8.64	9.89	10.08	9.62	10.11
A_11_P0000040876	CLIC4	chloride intracellular channel 4	487367	XM_544493	ENSCAFG00000012914	ENSCAFT00000015199;ENSCAFT00000020505	E2RGI4_CANFA;E2RGI4;L7N0B7	angiogenesis (0001525);branching morphogenesis of an epithelial tube (0048754);cellular response to calcium ion (0071277);endothelial cell morphogenesis (0001886);fertilization (0009566);keratinocyte differentiation (0030216);multicellular organism growth (0035264);negative regulation of cell migration (0030336);retina vasculature morphogenesis in camera-type eye (0061299);vacuolar acidification …	0001525;0044767;0032502;0008150;0044699;0048646;0009653;0048856;0048514;0001568;0001944;0048731;0007275;0044707;0032501;0072358;0072359;0048754;0061138;0001763;0002009;0048729;0009888;0060429;0060562;0035239;0035295;0071277;0051592;0010038;0010035;0042221;0050896;0071248;0071241;0070887;0051716;0044763;0009987;0001886;0003382;0000904;0000902;0032989;0016043;0071840;0048869;0048468;0030154;0002064…	voltage-gated chloride channel activity (0005247);protein complex binding (0032403)	0005247;0005254;0005253;0005216;0015075;0022891;0022857;0005215;0003674;0022892;0022838;0015267;0022803;0008509;0015108;0015103;0008308;0005244;0022832;0022836;0022839;0005515;0005488;0032403	apical part of cell (0045177);cell surface (0009986);cell-cell junction (0005911);centrosome (0005813);cytosol (0005829);microvillus (0005902);midbody (0030496);mitochondrion (0005739);nuclear matrix (0016363);perinuclear region of cytoplasm (0048471);plasma membrane (0005886);chloride channel complex (0034707);actin cytoskeleton (0015629);cytoplasmic vesicle membrane (0030659);endoplasmic reticu…	0045177;0044464;0005575;0005623;0009986;0005911;0030054;0005813;0005815;0044430;0044446;0044422;0043226;0044424;0005622;0043229;0005856;0043232;0043228;0015630;0005829;0044444;0005737;0005902;0042995;0030496;0005739;0043231;0043227;0016363;0044428;0005634;0034399;0031981;0070013;0043233;0031974;0048471;0005886;0016020;0071944;0034707;0034702;0043234;0032991;0044425;0016021;0031224;0015629;0030659…		Up	Up		Haslett2002_Up;Pescatori2007_Up		8.45	9.57	9.93		8.49	8.41	9.25	9.89	9.86	10.00
A_11_P175567	EEF1A1	eukaryotic translation elongation factor 1 alpha 1	403506	NM_001197116	ENSCAFG00000002656	ENSCAFT00000004182	F2Z4P4_CANFA;F2Z4P4;Q866G8	GTP catabolic process (0006184);regulation of transcription, DNA-dependent (0006355);transcription, DNA-dependent (0006351);determination of adult lifespan (0008340);cytoplasmic translational elongation (0002182);mycelium development (0043581);embryo development ending in birth or egg hatching (0009792);growth (0040007);nematode larval development (0002119);apoptotic process (0006915);gamete gene…	0006184;0009154;0006195;0006163;0009117;0006753;0006796;0006793;0044237;0008152;0008150;0009987;0019637;0071704;0055086;0006139;0006725;0034641;0006807;0044238;0046483;1901360;0044281;0044710;0072521;1901564;0009166;1901292;0034655;0019439;0044248;0009056;0044270;0046700;1901361;1901575;0046434;0072523;1901565;0009150;0009259;0019693;1901135;0009261;1901136;0009207;0009146;0009143;0009141;0009144…	GTP binding (0005525);GTPase activity (0003924);translation elongation factor activity (0003746);protein kinase binding (0019901);GDP binding (0019003);actin binding (0003779)	0005525;0032550;0001883;0001882;0036094;0005488;0003674;0097159;0097367;1901363;0032549;0032561;0019001;0017076;0000166;1901265;0032555;0032553;0035639;0043168;0043167;0003924;0017111;0016462;0016818;0016817;0016787;0003824;0003746;0008135;0003723;0003676;0005515;0019901;0019900;0019899;0019003;0003779;0008092	cytosol (0005829);eukaryotic translation elongation factor 1 complex (0005853);nucleus (0005634);plasma membrane (0005886);lipid particle (0005811);microtubule associated complex (0005875);mitochondrion (0005739);ribosome (0005840)	0005737;0044424;0044464;0005575;0005623;0005622;0005829;0044444;0005853;0043234;0032991;0005634;0043231;0043227;0043226;0043229;0005886;0016020;0071944;0005811;0005875;0044430;0044446;0044422;0005856;0043232;0043228;0015630;0005739;0005840;0030529		Up	Up		Chen2000_Up;Haslett2002_Up;Haslett2003_Up;Pescatori2007_Up		8.50	9.56	9.83		8.65	8.35	9.39	9.74	9.58	10.09
A_11_P060456	SELM	selenoprotein M	611981	NM_001115014	-	-	-	biological_process (0008150)	8150	molecular_function (0003674)	3674	endoplasmic reticulum (0005783);Golgi apparatus (0005794);perinuclear region of cytoplasm (0048471);nucleolus (0005730)	0005783;0043231;0043227;0043226;0005575;0043229;0044424;0044464;0005623;0005622;0044444;0005737;0005794;0005634;0048471;0005730;0043232;0043228;0044428;0044446;0044422;0031981;0070013;0043233;0031974		Up	Up				8.54	9.56	9.84		8.45	8.63	9.56	9.56	9.69	10.00
A_11_P0000025576	UPP1;LOC100856638	uridine phosphorylase 1;uridine phosphorylase 1-like	480772;100856638	XM_537889	ENSCAFG00000014262;ENSCAFG00000032173	ENSCAFT00000044370	H9GWE2	cellular response to glucose starvation (0042149);nucleotide catabolic process (0009166);pyrimidine nucleoside salvage (0043097);UMP salvage (0044206);thymidine metabolic process (0046104);uracil catabolic process (0006212);uridine catabolic process (0006218)	0042149;0009267;0031669;0031667;0009991;0009605;0050896;0008150;0031668;0007154;0044763;0009987;0044699;0051716;0071496;0033554;0006950;0042594;0009166;0009117;0006753;0006796;0006793;0044237;0008152;0019637;0071704;0055086;0006139;0006725;0034641;0006807;0044238;0046483;1901360;0044281;0044710;1901292;0034655;0019439;0044248;0009056;0044270;0046700;1901361;1901575;0046434;0006206;0009112;1901564…	uridine phosphorylase activity (0004850);thymidine phosphorylase activity (0009032)	0004850;0016763;0016757;0016740;0003824;0003674;0009032	cytosol (0005829)	0005829;0044444;0044424;0044464;0005575;0005623;0005622;0005737		Up	Up				8.21	9.71	10.19		8.18	8.24	9.55	9.87	9.73	10.65
A_11_P0000015239	ARL4C	ADP-ribosylation factor-like 4C	100685179	XM_003433356	ENSCAFG00000012001	ENSCAFT00000019059	-	endocytic recycling (0032456);small GTPase mediated signal transduction (0007264);GTP catabolic process (0006184);intracellular protein transport (0006886)	0032456;0016192;0006810;0051234;0008150;0051179;0016197;0044765;0044699;0046907;0051649;0051641;0044763;0009987;0007264;0035556;0007165;0050794;0050789;0065007;0051716;0050896;0007154;0044700;0023052;0006184;0009154;0006195;0006163;0009117;0006753;0006796;0006793;0044237;0008152;0019637;0071704;0055086;0006139;0006725;0034641;0006807;0044238;0046483;1901360;0044281;0044710;0072521;1901564;0009166…	alpha-tubulin binding (0043014);GTP binding (0005525);GTPase activity (0003924)	0043014;0015631;0008092;0005515;0005488;0003674;0005525;0032550;0001883;0001882;0036094;0097159;0097367;1901363;0032549;0032561;0019001;0017076;0000166;1901265;0032555;0032553;0035639;0043168;0043167;0003924;0017111;0016462;0016818;0016817;0016787;0003824	cytoplasm (0005737);filopodium (0030175);plasma membrane (0005886);nucleus (0005634)	0005737;0044424;0044464;0005575;0005623;0005622;0030175;0042995;0005886;0016020;0071944;0005634;0043231;0043227;0043226;0043229		Up	Up				8.40	9.73	10.12		8.14	8.65	9.39	10.06	9.91	10.33
A_11_P183118	SIRPA	signal-regulatory protein alpha	609452	XM_846710	ENSCAFG00000025524	ENSCAFT00000010889	F1PK00	actin filament organization (0007015);cell-matrix adhesion (0007160);phagocytosis, engulfment (0006911);phagocytosis, recognition (0006910);positive regulation of phagocytosis (0050766);blood coagulation (0007596);leukocyte migration (0050900)	0007015;0071822;0043933;0016043;0071840;0008150;0030036;0007010;0006996;0044763;0009987;0044699;0030029;0007160;0031589;0007155;0022610;0006928;0006911;0010324;0044802;0061024;0006909;0006897;0016192;0006810;0051234;0051179;0044765;0006910;0008037;0044707;0032501;0050766;0045807;0030100;0051128;0050789;0065007;0060627;0050794;0051049;0032879;0051050;0048518;0051130;0050764;0016477;0048870;0040011…	SH3 domain binding (0017124);protein phosphorylated amino acid binding (0045309)	0005515;0005488;0003674;0017124;0019904;0045309;0051219	integral to plasma membrane (0005887)	0016021;0031224;0044425;0005575;0016020;0005886;0044464;0005623;0071944;0005887;0031226;0044459		Up	Up				8.33	9.71	10.05		8.48	8.17	9.49	9.92	9.61	10.49
A_11_P086601	MBOAT2	membrane bound O-acyltransferase domain containing 2	475658	XM_532866	ENSCAFG00000003348	ENSCAFT00000005369;ENSCAFT00000005372	F1PWT7;F1PWT5	germ cell migration (0008354);lipid modification (0030258);plasma membrane organization (0007009);sperm individualization (0007291);phosphatidylethanolamine biosynthetic process (0006646);phosphatidylcholine acyl-chain remodeling (0036151);phosphatidylethanolamine acyl-chain remodeling (0036152);triglyceride biosynthetic process (0019432);intra-Golgi vesicle-mediated transport (0006891);autophagy…	0008354;0016477;0048870;0006928;0044763;0009987;0008150;0044699;0040011;0051674;0051179;0022412;0048610;0000003;0032504;0032501;0007276;0044702;0022414;0048609;0019953;0030258;0044255;0006629;0044238;0008152;0044710;0071704;0044237;0007009;0044802;0061024;0016043;0071840;0007291;0003006;0032502;0007349;0044767;0048646;0009653;0048856;0007275;0044707;0007286;0002064;0048468;0048869;0030154;0030855…	lysophospholipid acyltransferase activity (0071617);1-acylglycerophosphocholine O-acyltransferase activity (0047184);1-acylglycerol-3-phosphate O-acyltransferase activity (0003841)	0071617;0016747;0016746;0016740;0003824;0003674;0047184;0008374;0003841;0016411	integral to membrane (0016021);endoplasmic reticulum membrane (0005789);plasma membrane (0005886);extracellular region (0005576);ribosome (0005840)	0016021;0031224;0044425;0005575;0016020;0005789;0031090;0044422;0043226;0043227;0044432;0044444;0044424;0044464;0005623;0005622;0005737;0044446;0043229;0005783;0043231;0042175;0012505;0005886;0071944;0005576;0005840;0030529;0032991;0043232;0043228		Up	Up				8.51	9.55	10.24		8.08	8.94	9.15	9.95	10.63	9.84
A_11_P0000016689	MXRA8	matrix-remodelling associated 8	489592	XM_546712	ENSCAFG00000019269	ENSCAFT00000030593	E2QZ11	biological_process (0008150)	8150	protein binding (0005515)	0003674;0005515;0005488	integral to membrane (0016021)	0016021;0031224;0044425;0005575;0016020		Up	Up		Haslett2002_Up		8.49	9.68	10.04		8.83	8.16	9.70	9.66	9.94	10.15
A_11_P148188	SAT1	spermidine/spermine N1-acetyltransferase 1	480865	XM_537982	ENSCAFG00000029284	ENSCAFT00000043714	J9P6S9	angiogenesis (0001525);regulation of cell proliferation (0042127)	0001525;0044767;0032502;0008150;0044699;0048646;0009653;0048856;0048514;0001568;0001944;0048731;0007275;0044707;0032501;0072358;0072359;0042127;0050794;0050789;0065007	N-acetyltransferase activity (0008080);protein binding (0005515)	0008080;0016407;0016747;0016746;0016740;0003824;0003674;0016410;0005515;0005488	intracellular (0005622)	0005622;0044464;0005575;0005623		Up	Up				8.55	9.72	10.10		8.81	8.30	9.38	10.07	9.70	10.50
A_11_P162713	SCPEP1	serine carboxypeptidase 1	480566	XM_537688	ENSCAFG00000017404	ENSCAFT00000027582;ENSCAFT00000047887	J9NRZ7;F1PSP6	proteolysis (0006508);retinoic acid metabolic process (0042573);systemic acquired resistance (0009627);response to endoplasmic reticulum stress (0034976)	0006508;0019538;0043170;0071704;0008152;0008150;0044238;0042573;0001523;0016101;0006721;0006720;0044255;0006629;0044710;0044237;0009987;0032787;0019752;0043436;0006082;0044281;0034754;0042445;0010817;0065008;0065007;0009627;0009814;0045087;0006952;0006950;0050896;0006955;0002376;0051707;0009607;0051704;0034976;0033554;0051716;0044763;0044699	serine-type carboxypeptidase activity (0004185)	0004185;0004180;0008238;0070011;0008233;0016787;0003824;0003674;0070008;0008236;0017171	cytosol (0005829);extracellular region (0005576)	0005829;0044444;0044424;0044464;0005575;0005623;0005622;0005737;0005576		Up	Up				8.53	9.73	10.11		8.55	8.51	9.27	10.20	9.96	10.27
A_11_P0000025953	PVALB	parvalbumin	481278	XM_538399;XM_003431505	ENSCAFG00000001525	ENSCAFT00000035372	E2R5U6	cytosolic calcium ion homeostasis (0051480)	0051480;0006874;0006875;0030003;0006873;0050801;0048878;0042592;0065008;0065007;0008150;0055082;0019725;0044763;0009987;0044699;0055080;0055065;0055074;0072507;0072503	calcium ion binding (0005509);protein homodimerization activity (0042803);protein heterodimerization activity (0046982)	0005509;0046872;0043169;0043167;0005488;0003674;0042803;0042802;0005515;0046983;0046982	axon (0030424);cytoplasm (0005737);nucleus (0005634);protein complex (0043234)	0030424;0043005;0042995;0044464;0005575;0005623;0097458;0005737;0044424;0005622;0005634;0043231;0043227;0043226;0043229;0043234;0032991		Up	Up	Down			7.93	10.35	9.17		7.65	8.22	10.56	10.15	8.08	10.25
A_11_P165173	CIDEA	cell death-inducing DFFA-like effector a	490559	XM_547681	ENSCAFG00000018828	ENSCAFT00000036541	E2RQL5_CANFA;E2RQL5	apoptotic DNA fragmentation (0006309);lipid metabolic process (0006629);lipid storage (0019915);negative regulation of apoptotic process (0043066);negative regulation of cytokine secretion (0050710);negative regulation of lipid catabolic process (0050995);negative regulation of transforming growth factor beta receptor signaling pathway (0030512);negative regulation of tumor necrosis factor produc…	0006309;0000737;0006308;0006259;0044260;0043170;0071704;0008152;0008150;0044237;0009987;0090304;0006139;0006725;0034641;0006807;0044238;0046483;1901360;0034655;0019439;0044248;0009056;0044270;0046700;1901361;1901575;0044265;0009057;0090305;0030262;0006921;0022411;0016043;0071840;0044763;0044699;0097194;0006915;0012501;0008219;0016265;0006629;0044710;0019915;0010876;0033036;0051179;0043066;0042981…	protein homodimerization activity (0042803)	0042803;0042802;0005515;0005488;0003674;0046983	lipid particle (0005811);mitochondrial envelope (0005740);nucleus (0005634)	0005811;0044444;0044424;0044464;0005575;0005623;0005622;0005737;0005740;0031967;0031975;0044446;0044422;0043226;0043229;0043227;0044429;0005739;0043231;0005634		Up	Up				7.96	10.19	9.35		8.38	7.54	9.82	10.56	9.35	9.35
A_11_P0000041971	CIDEA	cell death-inducing DFFA-like effector a	490559	XM_547681	ENSCAFG00000018828	ENSCAFT00000036541	E2RQL5_CANFA;E2RQL5	apoptotic DNA fragmentation (0006309);lipid metabolic process (0006629);lipid storage (0019915);negative regulation of apoptotic process (0043066);negative regulation of cytokine secretion (0050710);negative regulation of lipid catabolic process (0050995);negative regulation of transforming growth factor beta receptor signaling pathway (0030512);negative regulation of tumor necrosis factor produc…	0006309;0000737;0006308;0006259;0044260;0043170;0071704;0008152;0008150;0044237;0009987;0090304;0006139;0006725;0034641;0006807;0044238;0046483;1901360;0034655;0019439;0044248;0009056;0044270;0046700;1901361;1901575;0044265;0009057;0090305;0030262;0006921;0022411;0016043;0071840;0044763;0044699;0097194;0006915;0012501;0008219;0016265;0006629;0044710;0019915;0010876;0033036;0051179;0043066;0042981…	protein homodimerization activity (0042803)	0042803;0042802;0005515;0005488;0003674;0046983	lipid particle (0005811);mitochondrial envelope (0005740);nucleus (0005634)	0005811;0044444;0044424;0044464;0005575;0005623;0005622;0005737;0005740;0031967;0031975;0044446;0044422;0043226;0043229;0043227;0044429;0005739;0043231;0005634		Up	Up				8.00	10.18	9.31		8.41	7.59	9.91	10.44	9.28	9.34
A_11_P0000022617	PI3	peptidase inhibitor 3, skin-derived	477241	XM_534433	ENSCAFG00000009641	ENSCAFT00000015319	D3DMB4_CANFA;D3DMB4;B0FF11	copulation (0007620);negative regulation of endopeptidase activity (0010951)	0010466;0051346;0043086;0044092;0065009;0065007;0008150;0050790;0019222;0050789;0051336;0052547;0007620;0007618;0044703;0022414;0000003;0051704;0010951;0052548	serine-type endopeptidase inhibitor activity (0004867)	0030414;0004857;0030234;0003674;0061134;0004867;0004866;0061135	proteinaceous extracellular matrix (0005578)	0005576;0005575;0005578;0031012;0044421		Up	Up				8.09	10.17	9.90		7.80	8.38	9.39	10.95	9.42	10.37
A_11_P0000021815	SMOC2	SPARC related modular calcium binding 2	476270	NM_001177803	ENSCAFG00000000868;ENSCAFG00000029591	ENSCAFT00000001348;ENSCAFT00000001349;ENSCAFT00000044693	E2QT27_CANFA;E2QT27;F1PST8_CANFA;F1PST8;F6UVL4_CANFA;F6UVL4;D5IGF6;D5IGF5	signal transduction (0007165);extracellular matrix organization (0030198);positive regulation of cell-substrate adhesion (0010811);determination of adult lifespan (0008340);germ-line stem cell maintenance (0030718);positive regulation of BMP signaling pathway (0030513)	0007165;0050794;0050789;0065007;0008150;0051716;0044763;0009987;0044699;0050896;0007154;0044700;0023052;0030198;0043062;0016043;0071840;0010811;0010810;0030155;0045785;0048522;0048518;0008340;0044707;0032501;0010259;0007568;0044767;0032502;0007275;0030718;0019827;0045596;0045595;0050793;0048523;0048519;0051093;0048864;0048468;0048856;0048869;0030154;0048863;0030513;0030510;0090092;0009966;0010646…	calcium ion binding (0005509);heparin binding (0008201);heparan sulfate proteoglycan binding (0043395)	0005509;0046872;0043169;0043167;0005488;0003674;0008201;0005539;0097367;0043168;1901681;0043395;0043394;0001948;0005515	basement membrane (0005604);interstitial matrix (0005614);external side of plasma membrane (0009897)	0005578;0031012;0005575;0044421;0005576;0005604;0044420;0005614;0009897;0044459;0044425;0016020;0044464;0005623;0005886;0071944;0009986		Up	Up				8.49	10.26	9.91		8.88	8.10	10.22	10.29	10.62	9.20
A_11_P138336	MFAP4	microfibrillar-associated protein 4	489531	XM_546650	ENSCAFG00000030269	ENSCAFT00000048232	J9NYC0_CANFA;J9NYC0	cell adhesion (0007155);extracellular matrix organization (0030198)	0007155;0022610;0008150;0044763;0009987;0044699;0030198;0043062;0016043;0071840	molecular_function (0003674)	3674	microfibril (0001527)	0001527;0043205;0044420;0005575;0031012;0044421;0005576;0005578		Up	Up				8.42	10.07	9.85		8.76	8.08	10.04	10.11	9.60	10.11
A_11_P050487	MYH8;MYH4;MYH13;MYH3;MYH2;MYH1	myosin, heavy chain 8, skeletal muscle, perinatal;myosin, heavy chain 4, skeletal muscle;myosin, heavy chain 13, skeletal muscle;myosin, heavy chain 3, skeletal muscle, embryonic;myosin, heavy chain 2, skeletal muscle, adult;myosin, heavy chain 1, skeletal muscle, adult	403808;479502;489503;489504;608242;100135061	NM_001076794;NM_001076795;NM_001077235;NM_001113712;NM_001113717;XM_003639035	ENSCAFG00000017460;ENSCAFG00000017522;ENSCAFG00000017575;ENSCAFG00000023094;ENSCAFG00000030337	ENSCAFT00000027662;ENSCAFT00000027778;ENSCAFT00000027797;ENSCAFT00000027819;ENSCAFT00000027824;ENSCAFT00000027887;ENSCAFT00000044626;ENSCAFT00000045017	MYH8_CANFA;Q076A4;MYH4_CANFA;Q076A5;F1PQU7_CANFA;F1PQU7;J9PA32_CANFA;J9PA32;Q076A8_CANFA;Q076A8;F1PMI9;MYH1_CANFA;Q076A6;MYH2_CANFA;Q076A7;F1PMJ2_CANFA;F1PMJ2;J9P5Z0_CANFA;J9P5Z0	muscle filament sliding (0030049);plasma membrane repair (0001778);response to activity (0014823);0016044;somite specification (0001757);cellular response to starvation (0009267);muscle organ development (0007517);Fc-gamma receptor signaling pathway involved in phagocytosis (0038096);innate immune response (0045087);myosin filament assembly (0031034);striated muscle contraction (0006941);ATP cata…	0030049;0033275;0070252;0030048;0006928;0044763;0009987;0008150;0044699;0030029;0006936;0003012;0003008;0044707;0032501;0001778;0007009;0044802;0061024;0016043;0071840;0042060;0009611;0006950;0050896;0014823;0016044;0001757;0007379;0007389;0032502;0007275;0035282;0003002;0009880;0009790;0044767;0048856;0001756;0009952;0048646;0009653;0043009;0009792;0061053;0009267;0031669;0031667;0009991;0009605…	ATP binding (0005524);structural constituent of muscle (0008307);actin binding (0003779);calmodulin binding (0005516);microfilament motor activity (0000146);double-stranded RNA binding (0003725);ATPase activity (0016887);structural constituent of ribosome (0003735)	0005524;0032550;0001883;0001882;0036094;0005488;0003674;0097159;0097367;1901363;0032549;0032559;0030554;0017076;0000166;1901265;0032555;0032553;0035639;0043168;0043167;0003774;0017111;0016462;0016818;0016817;0016787;0003824;0008307;0005198;0003779;0008092;0005515;0005516;0000146;0003725;0003723;0003676;0016887;0003735	focal adhesion (0005925);myosin filament (0032982);nucleolus (0005730);cytosol (0005829);muscle myosin complex (0005859);A band (0031672);actomyosin contractile ring (0005826);Golgi apparatus (0005794);intercalated disc (0014704);membrane (0016020);ribosome (0005840)	0005925;0005924;0005912;0070161;0030054;0005575;0030055;0030016;0043292;0043232;0043228;0043226;0043229;0044424;0044464;0005623;0005622;0044444;0005737;0032982;0016459;0043234;0032991;0044430;0044446;0044422;0005856;0015629;0005730;0044428;0005634;0043231;0043227;0031981;0070013;0043233;0031974;0005829;0005859;0016460;0044449;0031672;0030017;0005826;0032155;0032153;0044448;0005938;0071944;0070938…		Up			Chen2000_Up;Haslett2002_Up;Pescatori2007_Up		8.59	10.19	9.22		8.44	8.75	10.03	10.34	8.73	9.71
A_11_P0000021816	DSE	dermatan sulfate epimerase	476271	XM_533477	ENSCAFG00000000886	ENSCAFT00000001378	E2QT03_CANFA;E2QT03;F6UT89_CANFA;F6UT89	dermatan sulfate biosynthetic process (0030208);carbohydrate metabolic process (0005975);chondroitin sulfate biosynthetic process (0030206);heparan sulfate proteoglycan biosynthetic process (0015012)	0030208;0006024;0006023;0006022;0043170;0071704;0008152;0008150;1901135;1901564;0006807;0009059;1901576;0009058;0044710;1901137;1901566;0030203;0030205;0006790;0044237;0009987;0032787;0019752;0043436;0006082;0044281;0050655;0006029;0009100;0019538;0044238;0044260;0044272;0044249;0072330;0046394;0016053;0044283;0044711;0050651;0030166;0009101;0034645;0005975;0030206;0030204;0050654;0050650;0015012…	chondroitin-glucuronate 5-epimerase activity (0047757)	0047757;0016857;0016854;0016853;0003824;0003674	endoplasmic reticulum (0005783);integral to membrane (0016021);Golgi membrane (0000139)	0005783;0043231;0043227;0043226;0005575;0043229;0044424;0044464;0005623;0005622;0044444;0005737;0005794;0016021;0031224;0044425;0016020;0000139;0031090;0044422;0044431;0044446;0012505		Up	Up				8.29	9.89	9.71		8.18	8.40	9.77	10.01	9.80	9.63
A_11_P210488	EFHD1	EF-hand domain family, member D1	486164	XM_543290	ENSCAFG00000029937	ENSCAFT00000048406	J9NW26	mesoderm development (0007498);neuron projection development (0031175)	0007498;0009888;0048856;0032502;0008150;0031175;0030030;0016043;0071840;0044763;0009987;0044699;0048666;0048468;0044767;0048869;0030154;0030182;0048699;0022008;0007399;0048731;0007275;0044707;0032501	calcium ion binding (0005509)	0005509;0046872;0043169;0043167;0005488;0003674	mitochondrial inner membrane (0005743);plasma membrane (0005886);muscle tendon junction (0005927)	0005743;0019866;0031090;0016020;0005575;0044422;0043226;0043227;0044424;0044464;0005623;0005622;0031967;0031975;0044446;0043229;0031966;0044429;0044444;0005737;0005739;0043231;0005740;0005886;0071944;0005927;0005924;0005912;0070161;0030054;0030055		Up	Up				8.24	9.74	9.80		8.21	8.27	9.47	10.02	10.03	9.57
A_11_P138561	ETV5	ets variant 5	607474	XM_844784	ENSCAFG00000008751;ENSCAFG00000013420	ENSCAFT00000013908;ENSCAFT00000021321	E2RMJ9_CANFA;E2RMJ9	cellular response to oxidative stress (0034599);male germ-line stem cell division (0048133);neuromuscular synaptic transmission (0007274);positive regulation of glial cell proliferation (0060252);positive regulation of neuron differentiation (0045666);positive regulation of transcription, DNA-dependent (0045893);regulation of branching involved in mammary gland duct morphogenesis (0060762);regula…	0007610;0050896;0008150;0034599;0006979;0006950;0033554;0051716;0044763;0009987;0044699;0070887;0042221;0048133;0042078;0008356;0051301;0017145;0022412;0048610;0000003;0032504;0032501;0007281;0003006;0022414;0032502;0048468;0044767;0048856;0048869;0030154;0007276;0044702;0048609;0019953;0007283;0048232;0007274;0007268;0007267;0007154;0044700;0023052;0019226;0035637;0044707;0050877;0003008;0060252…	sequence-specific DNA binding (0043565);sequence-specific DNA binding transcription factor activity (0003700);transcription regulatory region DNA binding (0044212)	0043565;0003677;0003676;0097159;0005488;0003674;1901363;0003700;0001071;0044212;0000975;0001067	nucleus (0005634)	0005634;0043231;0043227;0043226;0005575;0043229;0044424;0044464;0005623;0005622		Up					8.55	9.71	9.51		8.48	8.61	9.47	9.94	9.67	9.34
A_11_P123506	FAM184B	family with sequence similarity 184, member B	479080	XM_536227	ENSCAFG00000015078	ENSCAFT00000023933;ENSCAFT00000023934	F1PU07;F1PU06	biological_process (0008150)	8150	DNA binding (0003677)	0003674;0003677;0003676;0097159;0005488;1901363	cellular_component (0005575)	5575		Up	Up				8.37	9.86	9.53		8.45	8.29	9.43	10.29	9.94	9.13
A_11_P113656	TYROBP	TYRO protein tyrosine kinase binding protein	476477	NM_001197117	ENSCAFG00000006697	ENSCAFT00000010780;ENSCAFT00000048228	D3GGD1_CANFA;D3GGD1;E2QTY2_CANFA;E2QTY2;F6USD0_CANFA;F6USD0;J9NVP9_CANFA;J9NVP9	axon guidance (0007411);cellular defense response (0006968);innate immune response (0045087);integrin-mediated signaling pathway (0007229);intracellular signal transduction (0035556);macrophage activation involved in immune response (0002281);neutrophil activation involved in immune response (0002283);regulation of immune response (0050776);regulation of osteoclast development (2001204);phosphory…	0007411;0097485;0006928;0044763;0009987;0008150;0044699;0006935;0042221;0050896;0042330;0009605;0040011;0048812;0048858;0030030;0016043;0071840;0032990;0032989;0009653;0032502;0048856;0044767;0048869;0000902;0031175;0048666;0048468;0030154;0030182;0048699;0022008;0007399;0048731;0007275;0044707;0032501;0007409;0048667;0000904;0061564;0006968;0006952;0006950;0045087;0006955;0002376;0007229;0007166…	kinase activity (0016301);receptor signaling protein activity (0005057);identical protein binding (0042802)	0016301;0016772;0016740;0003824;0003674;0005057;0004871;0060089;0005515;0005488;0042802	integral to plasma membrane (0005887)	0005887;0016021;0031224;0044425;0005575;0016020;0031226;0044459;0044464;0005623;0005886;0071944		Up	Up		Pescatori2007_Up		8.09	10.33	10.76		8.14	8.04	9.73	10.93	10.33	11.19
A_11_P0000020441	EFEMP1	EGF containing fibulin-like extracellular matrix protein 1	474604	XM_531834	ENSCAFG00000002919	ENSCAFT00000004675	E2R612_CANFA;E2R612	negative regulation of chondrocyte differentiation (0032331);peptidyl-tyrosine phosphorylation (0018108);regulation of transcription, DNA-dependent (0006355);extracellular matrix organization (0030198);visual perception (0007601);epidermal growth factor receptor signaling pathway (0007173)	0032331;0032330;0045595;0050793;0050789;0065007;0008150;0050794;0061035;2000026;0051239;0045596;0048523;0048519;0051093;0018108;0006468;0006464;0036211;0019538;0043170;0071704;0008152;0044238;0043412;0044267;0044260;0044237;0009987;0016310;0006796;0006793;0018212;0018193;0006355;0010468;0060255;0019222;2000112;0010556;0009889;0031326;0031323;2001141;0051252;0019219;0051171;0080090;0030198;0043062…	calcium ion binding (0005509);epidermal growth factor-activated receptor activity (0005006);epidermal growth factor receptor binding (0005154);growth factor activity (0008083)	0005509;0046872;0043169;0043167;0005488;0003674;0005006;0004714;0004713;0004672;0016301;0016772;0016740;0003824;0016773;0019199;0004888;0038023;0004871;0060089;0004872;0005154;0070851;0005102;0005515;0008083	extracellular space (0005615);proteinaceous extracellular matrix (0005578)	0031012;0005575;0005615;0044421;0005576;0005578		Up	Up		Pescatori2007_Up		8.22	10.37	10.79		8.22	8.23	10.29	10.45	10.52	11.06
A_11_P052641	HLA-DRB1;DLA-DQB1;LOC100856137	MHC class II DLA DRB1 beta chain;major histocompatibility complex, class II, DQ beta 1;HLA class II histocompatibility antigen, DQ beta 2 chain-like	474860;474862;100856137	NM_001014381;NM_001014768;XM_003639415	ENSCAFG00000000806;ENSCAFG00000000814	ENSCAFT00000001264;ENSCAFT00000001279;ENSCAFT00000047689	HB2D_CANFA;P18470;E2QRW6_CANFA;E2QRW6;F6V690_CANFA;F6V690;J9PB59_CANFA;J9PB59;O78116_CANFA;O78116;F1PTQ6_CANFA;F1PTQ6;G8XQQ3;D2Y3U8;D2Y3U9;Q5MBM1;Q5MBL9;Q5MBL7;Q5MBL5;Q5MBL6;O77852	antigen processing and presentation of exogenous peptide antigen via MHC class II (0019886);humoral immune response mediated by circulating immunoglobulin (0002455);interferon-gamma-mediated signaling pathway (0060333);T cell costimulation (0031295);T cell receptor signaling pathway (0050852);B cell affinity maturation (0002344);positive regulation of alpha-beta T cell activation (0046635);positi…	0002504;0019882;0002376;0008150;0006955;0050896;0019886;0002478;0019884;0048002;0002495;0002455;0006959;0016064;0019724;0002449;0002443;0002252;0002460;0002250;0002381;0002377;0002440;0060333;0019221;0007166;0007165;0050794;0050789;0065007;0051716;0044763;0009987;0044699;0007154;0044700;0023052;0071345;0034097;0010033;0042221;0071310;0070887;0071346;0034341;0045087;0006952;0006950;0031295;0031294…	MHC class II receptor activity (0032395);peptide antigen binding (0042605);toxic substance binding (0015643);ubiquitin protein ligase binding (0031625);protein heterodimerization activity (0046982);repressing transcription factor binding (0070491)	0032395;0004888;0038023;0004871;0060089;0003674;0004872;0042605;0003823;0005488;0042277;0033218;0015643;0008134;0005515;0031625;0044389;0019899;0046982;0046983;0070491	MHC class II protein complex (0042613);late endosome membrane (0031902);lysosomal membrane (0005765);clathrin-coated endocytic vesicle membrane (0030669);ER to Golgi transport vesicle membrane (0012507);Golgi membrane (0000139);integral to lumenal side of endoplasmic reticulum membrane (0071556);trans-Golgi network membrane (0032588);early endosome (0005769);external side of plasma membrane (0009…	0016021;0031224;0044425;0005575;0016020;0042613;0042611;0043234;0032991;0044459;0044464;0005623;0005886;0071944;0031902;0010008;0031090;0044422;0043226;0043227;0044440;0044444;0044424;0005622;0005737;0044446;0043229;0005768;0043231;0005770;0005765;0005774;0044437;0005773;0005764;0000323;0030669;0030665;0030662;0030659;0012506;0031988;0031982;0044433;0031410;0016023;0030135;0030136;0030666;0030139…		Up	Up		Chen2000_Up;Pescatori2007_Up		8.42	10.32	10.95		8.63	8.21	9.28	11.37	10.38	11.52
A_11_P155663	C1R	complement component 1, r subcomponent	477707	XM_534901	ENSCAFG00000014220	ENSCAFT00000022610;ENSCAFT00000022642	F1P903_CANFA;F1P903;F1PNG7_CANFA;F1PNG7	proteolysis (0006508);complement activation, classical pathway (0006958);innate immune response (0045087)	0006956;0002252;0002376;0008150;0002253;0050778;0002684;0002682;0050789;0065007;0048518;0048584;0048583;0050776;0006959;0006955;0050896;0072376;0019538;0043170;0071704;0008152;0044238;0044699;0006508;0006958;0002455;0016064;0019724;0002449;0002443;0002460;0002250;0045087;0006952;0006950	calcium ion binding (0005509);serine-type endopeptidase activity (0004252);protein binding (0005515)	0005509;0046872;0043169;0043167;0005488;0003674;0004252;0004175;0070011;0008233;0016787;0003824;0008236;0017171;0005515	extracellular region (0005576)	0005576;0005575		Up	Up		Chen2000_Up;Haslett2002_Up;Pescatori2007_Up		8.26	10.40	10.95		8.32	8.19	10.05	10.76	10.67	11.24
A_11_P116346	PPL	periplakin	490021	XM_547141	ENSCAFG00000019134	ENSCAFT00000030386;ENSCAFT00000044545	F1Q1I3_CANFA;F1Q1I3;J9NU37_CANFA;J9NU37	keratinization (0031424)	0031424;0032502;0008150;0044707;0032501;0044699;0030216;0009913;0030855;0030154;0048869;0044763;0009987;0060429;0009888;0048856;0008544;0043588;0048513;0048731;0007275	structural constituent of cytoskeleton (0005200);protein binding (0005515)	0005200;0005198;0003674;0005515;0005488	cytoskeleton (0005856);desmosome (0030057);mitochondrion (0005739);nucleus (0005634);extrinsic to plasma membrane (0019897)	0005856;0043232;0043228;0043226;0005575;0043229;0044424;0044464;0005623;0005622;0030057;0005911;0030054;0070161;0005739;0043231;0043227;0044444;0005737;0005634;0005886;0016020;0071944;0019897;0019898;0044425;0044459		Up	Up				8.43	10.04	10.58		8.77	8.09	9.82	10.26	11.06	10.09
A_11_P0000040989	SIRPA	signal-regulatory protein alpha	609452	XM_846710	ENSCAFG00000025524	ENSCAFT00000010889	F1PK00	actin filament organization (0007015);cell-matrix adhesion (0007160);phagocytosis, engulfment (0006911);phagocytosis, recognition (0006910);positive regulation of phagocytosis (0050766);blood coagulation (0007596);leukocyte migration (0050900)	0007015;0071822;0043933;0016043;0071840;0008150;0030036;0007010;0006996;0044763;0009987;0044699;0030029;0007160;0031589;0007155;0022610;0006928;0006911;0010324;0044802;0061024;0006909;0006897;0016192;0006810;0051234;0051179;0044765;0006910;0008037;0044707;0032501;0050766;0045807;0030100;0051128;0050789;0065007;0060627;0050794;0051049;0032879;0051050;0048518;0051130;0050764;0016477;0048870;0040011…	SH3 domain binding (0017124);protein phosphorylated amino acid binding (0045309)	0005515;0005488;0003674;0017124;0019904;0045309;0051219	integral to plasma membrane (0005887)	0016021;0031224;0044425;0005575;0016020;0005886;0044464;0005623;0071944;0005887;0031226;0044459		Up	Up				8.38	10.10	10.67		8.60	8.17	9.76	10.45	10.32	11.02
A_11_P166833	NCAM1	neural cell adhesion molecule 1	479435	NM_001010950	ENSCAFG00000013844	ENSCAFT00000022012;ENSCAFT00000022014;ENSCAFT00000022022	F1PMS8_CANFA;F1PMS8;F1PMU2_CANFA;F1PMU2;F1PMU4_CANFA;F1PMU4;Q5I2D5_CANFA;Q5I2D5	axon guidance (0007411);extracellular matrix organization (0030198);interferon-gamma-mediated signaling pathway (0060333);homotypic cell-cell adhesion (0034109);positive regulation of calcium-mediated signaling (0050850);regulation of exocyst assembly (0001928);aging (0007568);learning or memory (0007611);response to lead ion (0010288);response to fluoxetine (0014076);thalamus development (002179…	0007155;0022610;0008150;0044763;0009987;0044699;0007411;0097485;0006928;0006935;0042221;0050896;0042330;0009605;0040011;0048812;0048858;0030030;0016043;0071840;0032990;0032989;0009653;0032502;0048856;0044767;0048869;0000902;0031175;0048666;0048468;0030154;0030182;0048699;0022008;0007399;0048731;0007275;0044707;0032501;0007409;0048667;0000904;0061564;0030198;0043062;0060333;0019221;0007166;0007165…	identical protein binding (0042802);heparin binding (0008201);phosphatase binding (0019902);LRR domain binding (0030275);cytoskeletal protein binding (0008092);fibroblast growth factor receptor binding (0005104)	0042802;0005515;0005488;0003674;0008201;0005539;0097367;0043168;0043167;1901681;0019902;0019899;0030275;0019904;0008092;0005104;0070851;0005102	anchored to membrane (0031225);external side of plasma membrane (0009897);extracellular region (0005576);Golgi membrane (0000139);integral to membrane (0016021);axon (0030424);growth cone (0030426);neuronal cell body (0043025)	0016020;0005575;0031225;0031224;0044425;0009897;0044459;0044464;0005623;0005886;0071944;0009986;0005576;0000139;0031090;0044422;0043226;0043227;0044431;0044444;0044424;0005622;0005737;0044446;0043229;0005794;0043231;0012505;0016021;0030424;0043005;0042995;0097458;0030426;0030427;0044463;0043025;0044297		Up	Up		Haslett2003_Up		8.04	10.14	10.69		8.10	7.99	9.70	10.59	10.90	10.48
A_11_P0000024116	CTSH	cathepsin H	479065	XM_536212	ENSCAFG00000014076	ENSCAFT00000036196	E2QV47;F6X9C1	antigen processing and presentation (0019882);bradykinin catabolic process (0010815);cellular response to thyroid hormone stimulus (0097067);dichotomous subdivision of terminal units involved in lung branching (0060448);ERK1 and ERK2 cascade (0070371);immune response-regulating signaling pathway (0002764);membrane protein proteolysis (0033619);metanephros development (0001656);negative regulation…	0019882;0002376;0008150;0010815;0043171;0006518;0043603;0034641;0006807;0008152;0044237;0009987;1901564;0071704;0044248;0009056;1901565;1901575;0097067;0032870;0009725;0009719;0050896;0010033;0042221;0071310;0070887;0051716;0044763;0044699;0071495;0097066;0060448;0060600;0002009;0048729;0009653;0032502;0048856;0044767;0009888;0060429;0061138;0001763;0044707;0032501;0060441;0048754;0060562;0035239…	aminopeptidase activity (0004177);cysteine-type endopeptidase activity (0004197);HLA-A specific activating MHC class I receptor activity (0030108);serine-type endopeptidase activity (0004252);thyroid hormone binding (0070324);cysteine-type endopeptidase activator activity involved in apoptotic process (0008656);kininogen binding (0030984);protein complex binding (0032403);protein self-association…	0004177;0008238;0070011;0008233;0016787;0003824;0003674;0004197;0004175;0008234;0030108;0032397;0032393;0004888;0038023;0004871;0060089;0004872;0016505;0016504;0008047;0030234;0061134;0004252;0008236;0017171;0070324;0042562;0005488;0005515;0008656;0043028;0030984;0032403;0043621	acrosomal vesicle (0001669);alveolar lamellar body (0097208);cytosol (0005829);extracellular space (0005615);lysosome (0005764);outer dense fiber (0001520);cilium axoneme (0035085)	0001669;0030141;0016023;0031410;0031982;0043226;0005575;0043229;0044424;0044464;0005623;0005622;0044444;0005737;0031988;0043231;0043227;0097223;0097208;0042599;0005829;0005615;0044421;0005576;0005764;0000323;0005773;0001520;0044447;0044422;0044463;0042995;0005930;0035085;0044441;0044446;0005929;0031514;0097014;0032838		Up	Up		Chen2000_Up		8.21	10.09	10.51		7.97	8.44	9.56	10.61	10.20	10.82
A_11_P124406	DAB2	Dab, mitogen-responsive phosphoprotein, homolog 2 (Drosophila)	479353	XM_536493	ENSCAFG00000018622	ENSCAFT00000029566;ENSCAFT00000050016	J9P987;E2RFW4	activation of JUN kinase activity (0007257);apoptotic process (0006915);cell morphogenesis involved in differentiation (0000904);cell proliferation (0008283);0016044;cellular response to transforming growth factor beta stimulus (0071560);clathrin coat assembly (0048268);endoderm development (0007492);excretion (0007588);in utero embryonic development (0001701);myeloid cell differentiation (003009…	0007257;0000187;0032147;0045860;0001934;0001932;0031399;0032268;0031323;0019222;0050789;0065007;0008150;0050794;0051246;0060255;0080090;0042325;0019220;0051174;0031401;0032270;0031325;0009893;0048518;0048522;0051247;0010604;0042327;0045937;0010562;0033674;0043549;0051338;0050790;0065009;0051347;0043085;0044093;0045859;0043406;0043405;0043408;0010627;0009966;0010646;0023051;0048583;0071900;0043410…	cargo receptor activity (0038024);clathrin adaptor activity (0035615);phosphatidylinositol-4,5-bisphosphate binding (0005546);SMAD binding (0046332);integrin binding (0005178);protein C-terminus binding (0008022);AP-2 adaptor complex binding (0035612);chromatin binding (0003682);DNA binding (0003677)	0038024;0004872;0003674;0035615;0030276;0005515;0005488;0030674;0060090;0005546;1901981;0035091;0005543;0008289;0043168;0043167;0046332;0005178;0005102;0032403;0008022;0035612;0003682;0003677;0003676;0097159;1901363	apical plasma membrane (0016324);clathrin coat of coated pit (0030132);clathrin-coated vesicle membrane (0030665);lysosomal membrane (0005765);nucleus (0005634);transforming growth factor beta receptor homodimeric complex (0070022);perinuclear region of cytoplasm (0048471)	0016324;0044459;0044425;0005575;0016020;0044464;0005623;0005886;0071944;0045177;0030132;0030118;0030117;0043234;0032991;0044444;0044424;0005622;0005737;0048475;0005905;0012505;0030665;0030662;0030659;0012506;0031090;0044422;0043226;0043227;0031988;0031982;0044433;0044446;0043229;0031410;0016023;0043231;0030135;0030136;0005765;0005774;0044437;0005773;0005764;0000323;0005634;0070022;0043235;0005887…		Up	Up		Chen2000_Up;Haslett2003_Up;Pescatori2007_Up		8.81	9.81	10.38		9.13	8.50	9.40	10.23	10.05	10.71
A_11_P0000041487	LAMA2	laminin, alpha 2	100683420	XM_003432522	ENSCAFG00000001106	ENSCAFT00000001697;ENSCAFT00000036090	F1PEZ5_CANFA;F1PEZ5;F1PVY5_CANFA;F1PVY5;Q6JDJ8	cell adhesion (0007155);regulation of cell adhesion (0030155);regulation of cell migration (0030334);regulation of embryonic development (0045995);axon guidance (0007411);extracellular matrix organization (0030198);muscle organ development (0007517);positive regulation of synaptic transmission, cholinergic (0032224);nematode larval development (0002119);embryo development ending in birth or egg h…	0007155;0022610;0008150;0044763;0009987;0044699;0030155;0050794;0050789;0065007;0030334;2000145;0040012;0051270;0032879;0045995;2000026;0050793;0051239;0007411;0097485;0006928;0006935;0042221;0050896;0042330;0009605;0040011;0048812;0048858;0030030;0016043;0071840;0032990;0032989;0009653;0032502;0048856;0044767;0048869;0000902;0031175;0048666;0048468;0030154;0030182;0048699;0022008;0007399;0048731…	structural molecule activity (0005198);receptor binding (0005102)	0005198;0003674;0005102;0005515;0005488	laminin-1 complex (0005606);sarcolemma (0042383);dendritic spine (0043197)	0005606;0043256;0043234;0032991;0005575;0044420;0031012;0044421;0005576;0005605;0005604;0005578;0042383;0005886;0016020;0044464;0005623;0071944;0043197;0044309;0043005;0042995;0097458;0044463;0030425		Up	Up		Pescatori2007_Up		8.83	9.89	10.37		9.08	8.58	9.89	9.89	10.66	10.08
A_11_P166048	DAB2	Dab, mitogen-responsive phosphoprotein, homolog 2 (Drosophila)	479353	XM_536493	ENSCAFG00000018622	ENSCAFT00000029566;ENSCAFT00000050016	J9P987;E2RFW4	activation of JUN kinase activity (0007257);apoptotic process (0006915);cell morphogenesis involved in differentiation (0000904);cell proliferation (0008283);0016044;cellular response to transforming growth factor beta stimulus (0071560);clathrin coat assembly (0048268);endoderm development (0007492);excretion (0007588);in utero embryonic development (0001701);myeloid cell differentiation (003009…	0007257;0000187;0032147;0045860;0001934;0001932;0031399;0032268;0031323;0019222;0050789;0065007;0008150;0050794;0051246;0060255;0080090;0042325;0019220;0051174;0031401;0032270;0031325;0009893;0048518;0048522;0051247;0010604;0042327;0045937;0010562;0033674;0043549;0051338;0050790;0065009;0051347;0043085;0044093;0045859;0043406;0043405;0043408;0010627;0009966;0010646;0023051;0048583;0071900;0043410…	cargo receptor activity (0038024);clathrin adaptor activity (0035615);phosphatidylinositol-4,5-bisphosphate binding (0005546);SMAD binding (0046332);integrin binding (0005178);protein C-terminus binding (0008022);AP-2 adaptor complex binding (0035612);chromatin binding (0003682);DNA binding (0003677)	0038024;0004872;0003674;0035615;0030276;0005515;0005488;0030674;0060090;0005546;1901981;0035091;0005543;0008289;0043168;0043167;0046332;0005178;0005102;0032403;0008022;0035612;0003682;0003677;0003676;0097159;1901363	apical plasma membrane (0016324);clathrin coat of coated pit (0030132);clathrin-coated vesicle membrane (0030665);lysosomal membrane (0005765);nucleus (0005634);transforming growth factor beta receptor homodimeric complex (0070022);perinuclear region of cytoplasm (0048471)	0016324;0044459;0044425;0005575;0016020;0044464;0005623;0005886;0071944;0045177;0030132;0030118;0030117;0043234;0032991;0044444;0044424;0005622;0005737;0048475;0005905;0012505;0030665;0030662;0030659;0012506;0031090;0044422;0043226;0043227;0031988;0031982;0044433;0044446;0043229;0031410;0016023;0043231;0030135;0030136;0005765;0005774;0044437;0005773;0005764;0000323;0005634;0070022;0043235;0005887…		Up	Up		Chen2000_Up;Haslett2003_Up;Pescatori2007_Up		8.84	9.96	10.47		9.06	8.61	9.67	10.25	10.04	10.90
A_11_P0000016638	RAB31	RAB31, member RAS oncogene family	608485	XM_845517	ENSCAFG00000018727	ENSCAFT00000029725	E2R5A5_CANFA;E2R5A5	cellular response to insulin stimulus (0032869);Golgi to plasma membrane protein transport (0043001);phagosome maturation (0090382);receptor internalization (0031623);regulated secretory pathway (0045055);small GTPase mediated signal transduction (0007264);GTP catabolic process (0006184);nucleocytoplasmic transport (0006913)	0032869;0032868;0043434;0009725;0009719;0050896;0008150;0010033;0042221;1901652;0010243;1901698;1901700;0071375;0032870;0071310;0070887;0051716;0044763;0009987;0044699;0071495;1901653;0071417;1901699;1901701;0043001;0006886;0015031;0045184;0051234;0051179;0008104;0033036;0071702;0006810;0046907;0051649;0051641;0034613;0070727;0006893;0006892;0048193;0016192;0044765;0016482;0090002;0090150;0072657…	GDP binding (0019003);GTP binding (0005525);GTPase activity (0003924)	0019003;0032550;0001883;0001882;0036094;0005488;0003674;0097159;0097367;1901363;0032549;0032561;0019001;0017076;0000166;1901265;0032555;0032553;0043168;0043167;0005525;0035639;0003924;0017111;0016462;0016818;0016817;0016787;0003824	early endosome (0005769);trans-Golgi network membrane (0032588);Golgi apparatus (0005794);phagocytic vesicle membrane (0030670);late endosome (0005770);nucleus (0005634)	0005769;0005768;0043231;0043227;0043226;0005575;0043229;0044424;0044464;0005623;0005622;0044444;0005737;0045335;0030139;0016023;0031410;0031982;0031988;0032588;0031090;0016020;0044422;0005802;0005794;0030670;0030666;0030659;0012506;0044433;0044446;0005770;0005634		Up	Up		Haslett2003_Up;Pescatori2007_Up		8.72	10.00	10.47		8.65	8.79	9.74	10.26	10.31	10.64
A_11_P150703	CDKN1A	cyclin-dependent kinase inhibitor 1A (p21, Cip1)	474890	XM_532125	ENSCAFG00000029853	ENSCAFT00000044360	J9NX85_CANFA;J9NX85;Q683K8	-	-	-	-	-	-		Up	Up		Pescatori2007_Up		8.31	10.09	10.26		7.83	8.79	9.65	10.53	10.38	10.14
A_11_P120406	-	-	-	-	-	-	-	-	-	-	-	-	-		Up	Up				8.28	10.06	10.28		8.24	8.32	9.53	10.59	9.96	10.61
A_11_P000001294	PPL	periplakin	490021	XM_547141	ENSCAFG00000019134	ENSCAFT00000030386;ENSCAFT00000044545	F1Q1I3_CANFA;F1Q1I3;J9NU37_CANFA;J9NU37	keratinization (0031424)	0031424;0032502;0008150;0044707;0032501;0044699;0030216;0009913;0030855;0030154;0048869;0044763;0009987;0060429;0009888;0048856;0008544;0043588;0048513;0048731;0007275	structural constituent of cytoskeleton (0005200);protein binding (0005515)	0005200;0005198;0003674;0005515;0005488	cytoskeleton (0005856);desmosome (0030057);mitochondrion (0005739);nucleus (0005634);extrinsic to plasma membrane (0019897)	0005856;0043232;0043228;0043226;0005575;0043229;0044424;0044464;0005623;0005622;0030057;0005911;0030054;0070161;0005739;0043231;0043227;0044444;0005737;0005634;0005886;0016020;0071944;0019897;0019898;0044425;0044459		Up	Up				8.42	9.91	10.43		8.60	8.25	9.72	10.10	10.93	9.93
A_11_P087546	-	-	-	-	-	-	-	-	-	-	-	-	-		Up	Up				8.44	9.95	10.32		8.91	7.97	9.63	10.26	9.94	10.69
A_11_P055506	LOC478952	complement factor H-like	478952	XM_536110	ENSCAFG00000010290	ENSCAFT00000016373;ENSCAFT00000016379;ENSCAFT00000046957	E2RK21_CANFA;E2RK21;F1PSB5_CANFA;F1PSB5;J9NTL7_CANFA;J9NTL7	complement activation, alternative pathway (0006957);regulation of complement activation (0030449);cellular response to interferon-gamma (0071346);cellular response to lipopolysaccharide (0071222);cellular response to hydrogen peroxide (0070301)	0006956;0002252;0002376;0008150;0002253;0050778;0002684;0002682;0050789;0065007;0048518;0048584;0048583;0050776;0006959;0006955;0050896;0072376;0019538;0043170;0071704;0008152;0044238;0044699;0006957;0045087;0006952;0006950;0030449;0002673;0050727;0031347;0080134;0032101;0002697;0002920;0070613;0010468;0060255;0019222;0051246;0080090;2000257;0071346;0034341;0034097;0010033;0042221;0071345;0071310…	heparan sulfate proteoglycan binding (0043395);heparin binding (0008201);complement component C3b binding (0001851)	0043395;0043168;0043167;0005488;0003674;0043394;0001948;0005515;0097367;1901681;0008201;0005539;0001851;0001846;0001848	extracellular space (0005615);cytoplasm (0005737);nucleus (0005634);plasma membrane (0005886)	0005615;0044421;0005575;0005576;0005737;0044424;0044464;0005623;0005622;0005634;0043231;0043227;0043226;0043229;0005886;0016020;0071944		Up	Up		Chen2000_Up;Haslett2002_Up;Pescatori2007_Up		8.70	10.02	10.25		8.95	8.45	9.80	10.24	10.27	10.23
A_11_P218983	CXCL14	chemokine (C-X-C motif) ligand 14	610078	XM_847477	ENSCAFG00000001084	ENSCAFT00000001652	E2RCZ4	cell-cell signaling (0007267);chemotaxis (0006935);immune response (0006955);inner ear development (0048839);signal transduction (0007165)	0007267;0007154;0044763;0009987;0008150;0044699;0044700;0023052;0006935;0042221;0050896;0042330;0009605;0040011;0006955;0002376;0048839;0044767;0032502;0048856;0043583;0007423;0048513;0048731;0007275;0044707;0032501;0007165;0050794;0050789;0065007;0051716	chemokine activity (0008009)	0008009;0005125;0005102;0005515;0005488;0003674;0042379;0001664;0005126	extracellular space (0005615);Golgi apparatus (0005794)	0005615;0044421;0005575;0005576;0005794;0043231;0043227;0043226;0043229;0044424;0044464;0005623;0005622;0044444;0005737		Up	Up		Pescatori2007_Up		8.52	10.11	10.35		8.56	8.49	10.06	10.16	10.58	10.12
A_11_P0000040568	ST3GAL5	ST3 beta-galactoside alpha-2,3-sialyltransferase 5	612022	XM_849749	ENSCAFG00000007653	ENSCAFT00000012243	E2R0E6_CANFA;E2R0E6	protein glycosylation (0006486);ganglioside biosynthetic process (0001574);sialylation (0097503)	0006486;0006464;0036211;0019538;0043170;0071704;0008152;0008150;0044238;0043412;0044267;0044260;0044237;0009987;0043413;0070085;0044723;0005975;0009101;0009100;1901135;0034645;0009059;1901576;0009058;0044249;1901137;0001574;0001573;0006672;0006665;0006643;0044255;0006629;0044710;1901564;0006807;0006687;0006664;0006688;0009247;0046467;0008610;0030148;1901566;0046513;0097503	lactosylceramide alpha-2,3-sialyltransferase activity (0047291);neolactotetraosylceramide alpha-2,3-sialyltransferase activity (0004513)	0047291;0008373;0016757;0016740;0003824;0003674;0004513	integral to Golgi membrane (0030173);integral to plasma membrane (0005887)	0030173;0031228;0031300;0031224;0044425;0005575;0016020;0044446;0044422;0043226;0044424;0044464;0005623;0005622;0043229;0031090;0043227;0044431;0044444;0005737;0005794;0043231;0000139;0012505;0031301;0016021;0005887;0031226;0044459;0005886;0071944		Up		Down			9.83	10.96	9.47		10.05	9.62	11.32	10.60	9.56	9.39
A_11_P183038	GATM	glycine amidinotransferase (L-arginine:glycine amidinotransferase)	414733	XM_544663	ENSCAFG00000013733	ENSCAFT00000021782	F1Q3D6_CANFA;F1Q3D6	cellular nitrogen compound metabolic process (0034641);creatine biosynthetic process (0006601);embryo development (0009790);response to mercury ion (0046689);response to nutrient (0007584);response to oxidative stress (0006979);response to peptide hormone stimulus (0043434);tissue regeneration (0042246)	0034641;0006807;0008152;0008150;0044237;0009987;0006601;0006600;0006575;0006520;0019752;0043436;0006082;0044281;0044710;0071704;0044238;1901564;1901605;0042398;0008652;0046394;0016053;0044249;0009058;0044283;0044711;1901576;1901566;1901607;0009790;0044767;0032502;0044699;0048856;0007275;0044707;0032501;0046689;0010038;0010035;0042221;0050896;0007584;0031667;0009991;0009605;0006979;0006950;0043434…	hydrolase activity, acting on carbon-nitrogen (but not peptide) bonds, in linear amidines (0016813);glycine amidinotransferase activity (0015068);protein serine/threonine kinase activity (0004674)	0016813;0016810;0016787;0003824;0003674;0015068;0015067;0016741;0016740;0016769;0004674;0004672;0016301;0016772;0016773	mitochondrial inner membrane (0005743);mitochondrial intermembrane space (0005758)	0005737;0044424;0044464;0005575;0005623;0005622;0005743;0019866;0031090;0016020;0044422;0043226;0043227;0031967;0031975;0044446;0043229;0031966;0044429;0044444;0005739;0043231;0005740;0005758;0031970;0031974		Up		Down			9.40	11.21	9.11		8.84	9.96	11.46	10.95	9.18	9.04
A_11_P138566	GATM	glycine amidinotransferase (L-arginine:glycine amidinotransferase)	414733	XM_544663	ENSCAFG00000013733	ENSCAFT00000021782	F1Q3D6_CANFA;F1Q3D6	cellular nitrogen compound metabolic process (0034641);creatine biosynthetic process (0006601);embryo development (0009790);response to mercury ion (0046689);response to nutrient (0007584);response to oxidative stress (0006979);response to peptide hormone stimulus (0043434);tissue regeneration (0042246)	0034641;0006807;0008152;0008150;0044237;0009987;0006601;0006600;0006575;0006520;0019752;0043436;0006082;0044281;0044710;0071704;0044238;1901564;1901605;0042398;0008652;0046394;0016053;0044249;0009058;0044283;0044711;1901576;1901566;1901607;0009790;0044767;0032502;0044699;0048856;0007275;0044707;0032501;0046689;0010038;0010035;0042221;0050896;0007584;0031667;0009991;0009605;0006979;0006950;0043434…	hydrolase activity, acting on carbon-nitrogen (but not peptide) bonds, in linear amidines (0016813);glycine amidinotransferase activity (0015068);protein serine/threonine kinase activity (0004674)	0016813;0016810;0016787;0003824;0003674;0015068;0015067;0016741;0016740;0016769;0004674;0004672;0016301;0016772;0016773	mitochondrial inner membrane (0005743);mitochondrial intermembrane space (0005758)	0005737;0044424;0044464;0005575;0005623;0005622;0005743;0019866;0031090;0016020;0044422;0043226;0043227;0031967;0031975;0044446;0043229;0031966;0044429;0044444;0005739;0043231;0005740;0005758;0031970;0031974		Up		Down			9.66	11.42	9.31		9.18	10.15	11.63	11.22	9.42	9.20
A_11_P0000014701	BGLAP;LOC612152	bone gamma-carboxyglutamate (gla) protein;uncharacterized LOC612152	403762;612152	XM_547536;XM_849882	ENSCAFG00000016847;ENSCAFG00000028647	ENSCAFT00000026667;ENSCAFT00000026668	F1PDX0_CANFA;F1PDX0;F1PDW9;P81455;OSTCN_CANFA;Q9TT28	regulation of bone mineralization (0030500);bone development (0060348);bone mineralization (0030282);cell adhesion (0007155);cell aging (0007569);cellular response to growth factor stimulus (0071363);cellular response to vitamin D (0071305);odontogenesis (0042476);osteoblast development (0002076);regulation of bone resorption (0045124);regulation of osteoclast differentiation (0045670);response t…	0001649;0030154;0048869;0032502;0008150;0044763;0009987;0044699;0001503;0044707;0032501;0030500;0030278;0051239;0050789;0065007;0070167;2000026;0050793;0033280;0014070;0010033;0042221;0050896;0033273;0007584;0031667;0009991;0009605;0033993;0097305;1901700;0060348;0044767;0048856;0001501;0048731;0007275;0030282;0031214;0009888;0048513;0007155;0022610;0007569;0007568;0071363;0070848;0071310;0070887…	calcium ion binding (0005509);hydroxyapatite binding (0046848);structural constituent of bone (0008147);transcription coactivator activity (0003713);leucine zipper domain binding (0043522)	0005509;0046872;0043169;0043167;0005488;0003674;0046848;0008147;0005198;0003713;0003712;0000989;0000988;0005515;0043522;0030275;0019904	dendrite (0030425);extracellular space (0005615);Golgi apparatus (0005794);membrane-bounded vesicle (0031988);perikaryon (0043204);rough endoplasmic reticulum (0005791);cytosol (0005829);MIS12/MIND type complex (0000444);transcription factor complex (0005667);nucleus (0005634)	0005576;0005575;0030425;0043005;0042995;0044464;0005623;0097458;0005615;0044421;0005794;0043231;0043227;0043226;0043229;0044424;0005622;0044444;0005737;0031988;0031982;0043204;0043025;0044297;0005791;0005783;0005829;0000444;0043234;0032991;0044427;0044446;0044422;0005694;0043232;0043228;0000777;0000776;0000775;0032993;0000779;0000793;0005667;0005634		Up	Up				8.87	10.45	10.48		8.94	8.80	10.08	10.81	10.21	10.75
A_11_P224678	CXCL14	chemokine (C-X-C motif) ligand 14	610078	XM_847477	ENSCAFG00000001084	ENSCAFT00000001652	E2RCZ4	cell-cell signaling (0007267);chemotaxis (0006935);immune response (0006955);inner ear development (0048839);signal transduction (0007165)	0007267;0007154;0044763;0009987;0008150;0044699;0044700;0023052;0006935;0042221;0050896;0042330;0009605;0040011;0006955;0002376;0048839;0044767;0032502;0048856;0043583;0007423;0048513;0048731;0007275;0044707;0032501;0007165;0050794;0050789;0065007;0051716	chemokine activity (0008009)	0008009;0005125;0005102;0005515;0005488;0003674;0042379;0001664;0005126	extracellular space (0005615);Golgi apparatus (0005794)	0005615;0044421;0005575;0005576;0005794;0043231;0043227;0043226;0043229;0044424;0044464;0005623;0005622;0044444;0005737		Up	Up		Pescatori2007_Up		8.75	10.35	10.56		8.83	8.66	10.34	10.36	10.83	10.30
A_11_P089071	FBLN1	fibulin 1	474468	XM_531698	ENSCAFG00000000804	ENSCAFT00000001257	F1PLV6	embryo implantation (0007566);extracellular matrix organization (0030198);modulation by virus of host morphology or physiology (0019048);embryonic medial fin morphogenesis (0035122);mesenchymal cell migration (0090497);skin morphogenesis (0043589);heart development (0007507);positive regulation of locomotion (0040017);positive regulation of peptidase activity (0010952)	0007566;0044702;0022414;0008150;0000003;0044699;0007275;0032502;0044707;0032501;0007565;0044703;0044706;0051704;0030198;0043062;0016043;0071840;0044763;0009987;0019048;0016032;0044403;0044419;0044764;0044003;0051701;0051817;0035821;0065008;0065007;0035122;0035113;0035107;0009653;0048856;0044767;0048736;0048598;0009790;0035141;0033334;0033333;0033338;0090497;0001667;0016477;0048870;0006928;0040011…	calcium ion binding (0005509);extracellular matrix structural constituent (0005201);peptidase activator activity (0016504);protein binding (0005515)	0005509;0046872;0043169;0043167;0005488;0003674;0005201;0005198;0016504;0008047;0030234;0061134;0005515	basement membrane (0005604);extracellular space (0005615)	0005604;0044420;0005575;0031012;0044421;0005576;0005578;0005615		Up	Up		Pescatori2007_Up		8.78	10.42	10.85		9.08	8.48	10.17	10.68	10.97	10.73
A_11_P0000021819	MAN1A1	mannosidase, alpha, class 1A, member 1	476275	XM_533481	ENSCAFG00000000945	ENSCAFT00000045686	Q6JDJ4;J9P4A6	post-translational protein modification (0043687);protein N-linked glycosylation via asparagine (0018279);N-glycan processing (0006491);response to cytokinin stimulus (0009735);proteasomal ubiquitin-dependent protein catabolic process (0043161);proteasome assembly (0043248);root hair elongation (0048767);response to misfolded protein (0051788)	0043687;0006464;0036211;0019538;0043170;0071704;0008152;0008150;0044238;0043412;0044267;0044260;0044237;0009987;0018279;0006487;0006486;0043413;0070085;0044723;0005975;0009101;0009100;1901135;0034645;0009059;1901576;0009058;0044249;1901137;0018196;0018193;0006491;0009311;0048364;0044767;0032502;0044699;0048513;0048856;0048731;0007275;0044707;0032501;0022622;0009735;0009725;0009719;0050896;0010033…	calcium ion binding (0005509);mannosyl-oligosaccharide 1,2-alpha-mannosidase activity (0004571)	0005509;0046872;0043169;0043167;0005488;0003674;0004571;0015924;0004559;0015923;0004553;0016798;0016787;0003824	endoplasmic reticulum (0005783);endoplasmic reticulum-Golgi intermediate compartment (0005793);Golgi membrane (0000139);integral to membrane (0016021);endosome (0005768);trans-Golgi network (0005802);plasma membrane (0005886)	0005783;0043231;0043227;0043226;0005575;0043229;0044424;0044464;0005623;0005622;0044444;0005737;0005793;0000139;0031090;0016020;0044422;0044431;0044446;0005794;0012505;0016021;0031224;0044425;0005768;0005802;0005886;0071944		Up	Up				9.01	10.49	10.84		9.08	8.93	10.18	10.79	11.00	10.68
A_11_P0000041729	LRP1	low density lipoprotein receptor-related protein 1	481124	XM_538245	ENSCAFG00000000178	ENSCAFT00000000295;ENSCAFT00000049824	E2R4Q1_CANFA;E2R4Q1;J9P315_CANFA;J9P315	aorta morphogenesis (0035909);apoptotic cell clearance (0043277);beta-amyloid clearance (0097242);cholesterol metabolic process (0008203);negative regulation of platelet-derived growth factor receptor-beta signaling pathway (2000587);negative regulation of smooth muscle cell migration (0014912);negative regulation of Wnt receptor signaling pathway (0030178);phototransduction, visible light (00076…	0035909;0048844;0048514;0009653;0032502;0008150;0048856;0044767;0044699;0001568;0001944;0048731;0007275;0044707;0032501;0072358;0072359;0060840;0035904;0043277;0006909;0006897;0016192;0006810;0051234;0051179;0044765;0097242;0008203;0016125;0006066;0044281;0044710;0008152;1901615;0071704;0008202;0006629;0044238;1901360;2000587;0010642;0009968;0009966;0010646;0050794;0050789;0065007;0023051;0048583…	calcium ion binding (0005509);apolipoprotein binding (0034185);lipoprotein particle receptor binding (0070325);lipoprotein transporter activity (0042954);protein complex binding (0032403);protease binding (0002020);low-density lipoprotein receptor activity (0005041)	0005509;0046872;0043169;0043167;0005488;0003674;0034185;0005515;0070325;0005102;0042954;0008565;0022892;0005215;0032403;0004872;0002020;0019899;0005041;0030228;0038024	coated pit (0005905);endocytic vesicle membrane (0030666);integral to plasma membrane (0005887);nucleus (0005634);lysosomal membrane (0005765);clathrin-coated vesicle (0030136);dendrite (0030425);endosome (0005768);neuronal cell body (0043025);perinuclear region of cytoplasm (0048471)	0016021;0031224;0044425;0005575;0016020;0005905;0044464;0005623;0012505;0030666;0030659;0012506;0031090;0044422;0043226;0043227;0031988;0031982;0044433;0044444;0044424;0005622;0005737;0044446;0043229;0031410;0016023;0043231;0030139;0005887;0031226;0044459;0005886;0071944;0005634;0005765;0005774;0044437;0005773;0005764;0000323;0030136;0030135;0030425;0043005;0042995;0097458;0005768;0043025;0044297…		Up	Up				8.96	10.53	10.69		9.06	8.85	10.05	11.00	10.40	10.99
A_11_P0000019508	ICAM1;ICAM5	intercellular adhesion molecule 1;intercellular adhesion molecule 5, telencephalin	403975;484958	NM_001003291;XM_542074	ENSCAFG00000017872;ENSCAFG00000031460	ENSCAFT00000028356;ENSCAFT00000028361	F1PB95_CANFA;F1PB95;E2RM70_CANFA;E2RM70	adhesion to symbiont (0051856);cell adhesion mediated by integrin (0033627);cell aging (0007569);cellular response to alkaloid (0071312);cellular response to glucose stimulus (0071333);cellular response to hypoxia (0071456);cellular response to interleukin-1 (0071347);cellular response to lipopolysaccharide (0071222);cellular response to nutrient levels (0031669);cellular response to tumor necros…	0016337;0007155;0022610;0008150;0044763;0009987;0044699;0051856;0051702;0044419;0051704;0044403;0051825;0033627;0007569;0007568;0044767;0032502;0071312;0043279;0010243;0009719;0050896;0010033;0042221;1901698;0071417;0071310;0070887;0051716;0071495;1901699;0071333;0001678;0042593;0033500;0048878;0042592;0065008;0065007;0055082;0019725;0009749;0009746;0034284;0009743;1901700;0071331;0071326;0071322…	transmembrane signaling receptor activity (0004888);virus receptor activity (0001618);integrin binding (0005178)	0004888;0038023;0004871;0060089;0003674;0004872;0001618;0005178;0005102;0005515;0005488;0032403	external side of plasma membrane (0009897);extracellular space (0005615);immunological synapse (0001772);integral to plasma membrane (0005887)	0016020;0005575;0009897;0044459;0044425;0044464;0005623;0005886;0071944;0009986;0005615;0044421;0005576;0001772;0005887;0016021;0031224;0031226		Up	Up		Chen2000_Up		8.63	10.46	10.26		8.57	8.68	10.26	10.67	9.70	10.82
A_11_P054921	LOC486474;LOC607582;LOC608238;LOC608248;LOC607364;LOC100687054	immunoglobulin lambda-like polypeptide 5-like;Ig lambda chain V-I region BL2-like	486474;607582;608238;608248;607364;100856278;100687054	XM_543600;XM_844320;XM_850728;XM_003639925;XM_003433438	ENSCAFG00000029236;ENSCAFG00000030739;ENSCAFG00000031806;ENSCAFG00000028850;ENSCAFG00000031786;ENSCAFG00000032057;ENSCAFG00000029493;ENSCAFG00000014139	ENSCAFT00000022447;ENSCAFT00000037110;ENSCAFT00000036942;ENSCAFT00000037674;ENSCAFT00000045631;ENSCAFT00000021631;ENSCAFT00000022445;ENSCAFT00000038874;ENSCAFT00000044516	J9PAW5_CANFA;J9PAW5;F1PL50;F1PSX2;H9GWR8;L7N0F2;F1PH61;J9NSQ1;L7N0F1_CANFA;L7N0F1	biological_process (0008150)	8150	antigen binding (0003823);protein binding (0005515)	0003823;0005488;0003674;0005515	integral to membrane (0016021)	0016020;0005575;0016021;0031224;0044425		Up	Up				8.42	10.57	10.23		8.23	8.61	9.70	11.44	9.72	10.75
A_11_P0000023062	RBP4	retinol binding protein 4, plasma	477775	XM_534969	ENSCAFG00000007893	ENSCAFT00000012608	Q7M3A1;F1Q4D9	cardiac muscle tissue development (0048738);detection of light stimulus involved in visual perception (0050908);embryonic organ morphogenesis (0048562);embryonic retina morphogenesis in camera-type eye (0060059);embryonic skeletal system development (0048706);female genitalia morphogenesis (0048807);gluconeogenesis (0006094);glucose homeostasis (0042593);heart trabecula formation (0060347);lung d…	0048738;0014706;0060537;0009888;0048856;0032502;0008150;0007507;0044767;0044699;0048513;0048731;0007275;0044707;0032501;0072358;0072359;0050908;0009584;0009583;0009416;0009314;0009628;0050896;0009581;0009605;0051606;0009582;0050962;0050906;0007600;0050877;0003008;0050953;0007601;0048562;0009887;0009653;0048598;0009790;0048568;0060059;0060042;0048593;0048592;0001654;0007423;0043010;0060041;0048706…	retinal binding (0016918);retinol binding (0019841);retinol transporter activity (0034632);protein heterodimerization activity (0046982);receptor binding (0005102);protein domain specific binding (0019904)	0016918;0005501;0019840;0008289;0005488;0003674;0019842;0036094;0019841;0034632;0005319;0022892;0005215;0051183;0005515;0046982;0046983;0005102;0019904	cytosol (0005829);extracellular space (0005615);protein complex (0043234);clathrin-coated vesicle (0030136);yolk plasma (0060418)	0005829;0044444;0044424;0044464;0005575;0005623;0005622;0005737;0005615;0044421;0005576;0043234;0032991;0030136;0030135;0016023;0031410;0031982;0043226;0043229;0031988;0043231;0043227;0060418;0060417		Up	Up				8.71	10.74	10.39		8.98	8.45	10.48	11.01	10.22	10.57
A_11_P0000026216	GLIPR2	GLI pathogenesis-related 2	100856258	XM_003639360	ENSCAFG00000030686	ENSCAFT00000049610	J9NX46	biological_process (0008150)	8150	molecular_function (0003674)	3674	extracellular region (0005576);Golgi membrane (0000139)	0005576;0005575;0000139;0031090;0016020;0044422;0043226;0043227;0044431;0044444;0044424;0044464;0005623;0005622;0005737;0044446;0043229;0005794;0043231;0012505		Up	Up		Haslett2003_Up		8.96	10.61	10.48		8.98	8.94	10.23	10.99	10.18	10.78
A_11_P149568	ANGPTL2	angiopoietin-like 2	480720	XM_537840	ENSCAFG00000020166	ENSCAFT00000032115	E2RB01_CANFA;E2RB01	angiogenesis (0001525)	0007275;0032502;0008150;0044707;0032501;0044699;0001525;0044767;0048646;0009653;0048856;0048514;0001568;0001944;0048731;0072358;0072359	receptor binding (0005102)	0005102;0005515;0005488;0003674	extracellular space (0005615)	0005615;0044421;0005575;0005576		Up	Up				8.97	10.86	10.49		9.12	8.81	10.79	10.93	10.12	10.85
A_11_P110966	DSE	dermatan sulfate epimerase	476271	XM_533477	ENSCAFG00000000886	ENSCAFT00000001378	E2QT03_CANFA;E2QT03;F6UT89_CANFA;F6UT89	dermatan sulfate biosynthetic process (0030208);carbohydrate metabolic process (0005975);chondroitin sulfate biosynthetic process (0030206);heparan sulfate proteoglycan biosynthetic process (0015012)	0030208;0006024;0006023;0006022;0043170;0071704;0008152;0008150;1901135;1901564;0006807;0009059;1901576;0009058;0044710;1901137;1901566;0030203;0030205;0006790;0044237;0009987;0032787;0019752;0043436;0006082;0044281;0050655;0006029;0009100;0019538;0044238;0044260;0044272;0044249;0072330;0046394;0016053;0044283;0044711;0050651;0030166;0009101;0034645;0005975;0030206;0030204;0050654;0050650;0015012…	chondroitin-glucuronate 5-epimerase activity (0047757)	0047757;0016857;0016854;0016853;0003824;0003674	endoplasmic reticulum (0005783);integral to membrane (0016021);Golgi membrane (0000139)	0005783;0043231;0043227;0043226;0005575;0043229;0044424;0044464;0005623;0005622;0044444;0005737;0005794;0016021;0031224;0044425;0016020;0000139;0031090;0044422;0044431;0044446;0012505		Up	Up				8.84	10.25	10.18		8.73	8.94	10.20	10.30	10.33	10.04
A_11_P0000013960	C3H4orf48	chromosome 3 open reading frame, human C4orf48	610645	XM_848182	ENSCAFG00000032611	ENSCAFT00000045743	J9P9W0	biological_process (0008150)	8150	molecular_function (0003674)	3674	extracellular region (0005576)	0005576;0005575		Up	Up				9.02	10.17	10.12		9.09	8.96	10.07	10.28	10.12	10.12
A_11_P151828	LOC100686488	glutathione S-transferase theta-2B-like	100686488	XM_003433436	ENSCAFG00000014043	ENSCAFT00000022293	E2RPC2_CANFA;E2RPC2	glutathione derivative biosynthetic process (1901687);xenobiotic metabolic process (0006805);glutathione metabolic process (0006749)	1901687;1901576;0009058;0008152;0008150;0071704;1901685;0044710;0044281;0006805;0044237;0009987;0071466;0009410;0042221;0050896;0070887;0051716;0044763;0044699;0006749;0006518;0043603;0034641;0006807;1901564;0006575;0006520;0019752;0043436;0006082;0044238;0006790	glutathione transferase activity (0004364);protein binding (0005515)	0004364;0016765;0016740;0003824;0003674;0005515;0005488	cytosol (0005829);nucleolus (0005730)	0005829;0044444;0044424;0044464;0005575;0005623;0005622;0005737;0005634;0043231;0043227;0043226;0043229;0005730;0043232;0043228;0044428;0044446;0044422;0031981;0070013;0043233;0031974		Up	Up				8.91	10.05	10.07		9.25	8.57	9.95	10.16	9.94	10.20
A_11_P0000024670	ELN	elastin	607775	XM_854315	ENSCAFG00000028947	ENSCAFT00000044007	J9NW15	extracellular matrix organization (0030198);skeletal muscle tissue development (0007519);regulation of actin filament polymerization (0030833);stress fiber assembly (0043149)	0030198;0043062;0016043;0071840;0008150;0044763;0009987;0044699;0007519;0014706;0060537;0009888;0048856;0032502;0060538;0007517;0048513;0048731;0007275;0044707;0032501;0061061;0044767;0030833;0008064;0030832;0032535;0090066;0065008;0065007;0032956;0032970;0050794;0050789;0051493;0033043;0051128;0032271;0043254;0044087;0043149;0051017;0022607;0044085;0061572;0007015;0071822;0043933;0030036;0007010…	protein binding (0005515);extracellular matrix binding (0050840)	0005515;0005488;0003674;0050840	mitochondrion (0005739);elastic fiber (0071953)	0005739;0043231;0043227;0043226;0005575;0043229;0044424;0044464;0005623;0005622;0044444;0005737;0071953;0044420;0031012		Up					9.13	10.37	9.75		9.02	9.25	10.22	10.52	9.46	10.03
A_11_P164928	JAM3	junctional adhesion molecule 3	489271	XM_546389	ENSCAFG00000009810	ENSCAFT00000015578	F1P9K6_CANFA;F1P9K6	adaptive immune response (0002250);angiogenesis (0001525);blood coagulation (0007596);cell-matrix adhesion (0007160);establishment of cell polarity (0030010);leukocyte migration involved in inflammatory response (0002523);myelination (0042552);myeloid progenitor cell differentiation (0002318);neutrophil homeostasis (0001780);regulation of actin cytoskeleton organization by cell-cell adhesion (009…	0002250;0006955;0002376;0008150;0050896;0001525;0044767;0032502;0044699;0048646;0009653;0048856;0048514;0001568;0001944;0048731;0007275;0044707;0032501;0072358;0072359;0007596;0007599;0050878;0065008;0065007;0050817;0042060;0009611;0006950;0007160;0031589;0007155;0022610;0044763;0009987;0030010;0007163;0050900;0016477;0048870;0006928;0040011;0051674;0051179;0002523;0006954;0006952;0042552;0008366…	integrin binding (0005178);protein homodimerization activity (0042803);protein heterodimerization activity (0046982)	0005178;0005102;0005515;0005488;0003674;0032403;0042803;0042802;0046983;0046982	cell-cell contact zone (0044291);desmosome (0030057);extracellular space (0005615);integral to membrane (0016021);paranodal junction (0033010);plasma membrane (0005886);Schmidt-Lanterman incisure (0043220);tight junction (0005923);cell surface (0009986)	0044291;0005911;0030054;0005575;0030057;0070161;0005615;0044421;0005576;0016021;0031224;0044425;0016020;0033010;0005886;0044464;0005623;0071944;0043220;0043218;0043209;0005923;0070160;0043296;0009986		Up	Up				9.06	10.43	10.11		8.89	9.23	10.22	10.63	10.06	10.16
A_11_P000003692	-	-	-	-	-	-	-	-	-	-	-	-	-		Up					9.60	10.70	10.44		9.34	9.85	10.74	10.67	10.53	10.35
A_11_P125682	EZR	ezrin	484056	XM_541173	ENSCAFG00000000661	ENSCAFT00000001022	E2RSI6_CANFA;E2RSI6	actin filament bundle assembly (0051017);establishment or maintenance of apical/basal cell polarity (0035088);leukocyte cell-cell adhesion (0007159);membrane to membrane docking (0022614);axon guidance (0007411);cytoskeletal anchoring at plasma membrane (0007016);epithelial cell differentiation (0030855);regulation of cell shape (0008360);receptor internalization (0031623);filopodium assembly (00…	0051017;0022607;0016043;0071840;0008150;0044085;0061572;0007015;0071822;0043933;0030036;0007010;0006996;0044763;0009987;0044699;0030029;0035088;0061245;0007163;0007159;0016337;0007155;0022610;0022614;0022406;0007411;0097485;0006928;0006935;0042221;0050896;0042330;0009605;0040011;0048812;0048858;0030030;0032990;0032989;0009653;0032502;0048856;0044767;0048869;0000902;0031175;0048666;0048468;0030154…	actin filament binding (0051015);cell adhesion molecule binding (0050839);protein domain specific binding (0019904);structural molecule activity (0005198)	0051015;0003779;0008092;0005515;0005488;0003674;0032403;0050839;0019904;0005198	actin filament (0005884);apical plasma membrane (0016324);cytosol (0005829);extrinsic to membrane (0019898);filopodium (0030175);focal adhesion (0005925);microtubule basal body (0005932);nucleolus (0005730);uropod (0001931);basolateral plasma membrane (0016323);cortical cytoskeleton (0030863);microvillus membrane (0031528);ruffle membrane (0032587);T-tubule (0030315);cell body (0044297);microspik…	0005884;0043234;0032991;0005575;0044430;0044446;0044422;0043226;0044424;0044464;0005623;0005622;0043229;0005856;0043232;0043228;0015629;0016324;0044459;0044425;0016020;0005886;0071944;0045177;0005829;0044444;0005737;0019898;0030175;0042995;0005925;0005924;0005912;0070161;0030054;0030055;0005932;0005815;0015630;0044463;0005902;0005730;0044428;0005634;0043231;0043227;0031981;0070013;0043233;0031974…		Up	Up		Chen2000_Up;Haslett2002_Up;Pescatori2007_Up		9.46	10.47	10.52		9.56	9.37	10.45	10.50	10.36	10.68
A_11_P0000032832	-	-	-	-	-	-	-	-	-	-	-	-	-		Up	Up				9.24	10.27	10.33		9.22	9.25	10.17	10.38	10.13	10.53
A_11_P187913	SNX30	sorting nexin family member 30	481672	XM_538794	ENSCAFG00000003059	ENSCAFT00000004915	F1Q3P2	cell communication (0007154);CVT pathway (0032258);early endosome to Golgi transport (0034498);piecemeal microautophagy of nucleus (0034727);mitochondrion degradation (0000422)	0007154;0044763;0009987;0008150;0044699;0032258;0006623;0006605;0006886;0015031;0045184;0051234;0051179;0008104;0033036;0071702;0006810;0046907;0051649;0051641;0034613;0070727;0044765;0007034;0016482;0072666;0072594;0033365;0072665;0034498;0042147;0016192;0016197;0048193;0034727;0016237;0006914;0044248;0009056;0008152;0044237;0010324;0044802;0061024;0016043;0071840;0044804;0000422	phosphatidylinositol-3-phosphate binding (0032266);protein binding (0005515)	0032266;1901981;0035091;0005543;0008289;0005488;0003674;0043168;0043167;0005515	endosome membrane (0010008);cytosol (0005829);early endosome (0005769);extrinsic to membrane (0019898);pre-autophagosomal structure (0000407);autophagic vacuole (0005776);Golgi apparatus (0005794)	0005737;0044424;0044464;0005575;0005623;0005622;0010008;0031090;0016020;0044422;0043226;0043227;0044440;0044444;0044446;0043229;0005768;0043231;0005829;0005769;0019898;0044425;0000407;0005776;0005773;0005794		Up	Up				9.18	10.31	10.39		9.16	9.21	10.18	10.45	10.27	10.50
A_11_P192628	ZFHX3	zinc finger homeobox 3	489729	XM_845999	ENSCAFG00000020243	ENSCAFT00000032240	E2RBC5	muscle organ development (0007517);negative regulation of myoblast differentiation (0045662);negative regulation of transcription from RNA polymerase II promoter (0000122);positive regulation of myoblast differentiation (0045663);transcription from RNA polymerase II promoter (0006366);cell cycle arrest (0007050);brain development (0007420);regulation of neuron differentiation (0045664);cytoskelet…	0007517;0048513;0048856;0032502;0008150;0048731;0007275;0044707;0032501;0044699;0061061;0044767;0045662;0045661;0048742;0010830;0065007;0060284;0045595;0050793;0050789;0050794;0051148;0045596;0048523;0048519;0051093;0051147;0000122;0006357;0006355;0010468;0060255;0019222;2000112;0010556;0009889;0031326;0031323;2001141;0051252;0019219;0051171;0080090;0045892;0010629;0010605;0009892;0051253;0045934…	RNA polymerase II distal enhancer sequence-specific DNA binding transcription factor activity (0003705);sequence-specific DNA binding (0043565);transcription regulatory region DNA binding (0044212);zinc ion binding (0008270);enzyme binding (0019899);actin binding (0003779)	0003705;0000981;0003700;0001071;0003674;0043565;0003677;0003676;0097159;0005488;1901363;0044212;0000975;0001067;0008270;0046914;0046872;0043169;0043167;0019899;0005515;0003779;0008092	mitochondrion (0005739);transcription factor complex (0005667);nucleus (0005634)	0005739;0043231;0043227;0043226;0005575;0043229;0044424;0044464;0005623;0005622;0044444;0005737;0005667;0043234;0032991;0005634		Up	Up				9.20	10.35	10.46		9.21	9.19	10.31	10.39	10.78	10.15
A_11_P177923	-	-	-	-	-	-	-	-	-	-	-	-	-		Up	Up				9.07	10.27	10.65		9.22	8.92	9.93	10.61	10.57	10.72
A_11_P128278	EEF1A1	eukaryotic translation elongation factor 1 alpha 1	403506	NM_001197116	ENSCAFG00000002656	ENSCAFT00000004182	F2Z4P4_CANFA;F2Z4P4;Q866G8	GTP catabolic process (0006184);regulation of transcription, DNA-dependent (0006355);transcription, DNA-dependent (0006351);determination of adult lifespan (0008340);cytoplasmic translational elongation (0002182);mycelium development (0043581);embryo development ending in birth or egg hatching (0009792);growth (0040007);nematode larval development (0002119);apoptotic process (0006915);gamete gene…	0006184;0009154;0006195;0006163;0009117;0006753;0006796;0006793;0044237;0008152;0008150;0009987;0019637;0071704;0055086;0006139;0006725;0034641;0006807;0044238;0046483;1901360;0044281;0044710;0072521;1901564;0009166;1901292;0034655;0019439;0044248;0009056;0044270;0046700;1901361;1901575;0046434;0072523;1901565;0009150;0009259;0019693;1901135;0009261;1901136;0009207;0009146;0009143;0009141;0009144…	GTP binding (0005525);GTPase activity (0003924);translation elongation factor activity (0003746);protein kinase binding (0019901);GDP binding (0019003);actin binding (0003779)	0005525;0032550;0001883;0001882;0036094;0005488;0003674;0097159;0097367;1901363;0032549;0032561;0019001;0017076;0000166;1901265;0032555;0032553;0035639;0043168;0043167;0003924;0017111;0016462;0016818;0016817;0016787;0003824;0003746;0008135;0003723;0003676;0005515;0019901;0019900;0019899;0019003;0003779;0008092	cytosol (0005829);eukaryotic translation elongation factor 1 complex (0005853);nucleus (0005634);plasma membrane (0005886);lipid particle (0005811);microtubule associated complex (0005875);mitochondrion (0005739);ribosome (0005840)	0005737;0044424;0044464;0005575;0005623;0005622;0005829;0044444;0005853;0043234;0032991;0005634;0043231;0043227;0043226;0043229;0005886;0016020;0071944;0005811;0005875;0044430;0044446;0044422;0005856;0043232;0043228;0015630;0005739;0005840;0030529		Up	Up		Chen2000_Up;Haslett2002_Up;Haslett2003_Up;Pescatori2007_Up		9.18	10.20	10.51		9.38	8.98	9.91	10.48	10.26	10.77
A_11_P139061	-	-	-	-	-	-	-	-	-	-	-	-	-		Up	Up				10.70	11.86	12.55		10.95	10.44	11.52	12.20	12.78	12.31
A_11_P158048	TUBA1C	tubulin, alpha 1c	100856405	XM_003639960	ENSCAFG00000008661	ENSCAFT00000016566	E2RNQ2	protein polymerization (0051258);GTP catabolic process (0006184);centrosome duplication (0051298);mitotic spindle assembly checkpoint (0007094);mitotic spindle organization (0007052);'de novo' posttranslational protein folding (0051084);cell division (0051301);establishment or maintenance of cell polarity regulating cell shape (0071963);mitochondrion distribution (0048311);cellular response to gr…	0007017;0044763;0009987;0008150;0044699;0051258;0043623;0006461;0065003;0022607;0016043;0071840;0044085;0043933;0071822;0070271;0034622;0006184;0009154;0006195;0006163;0009117;0006753;0006796;0006793;0044237;0008152;0019637;0071704;0055086;0006139;0006725;0034641;0006807;0044238;0046483;1901360;0044281;0044710;0072521;1901564;0009166;1901292;0034655;0019439;0044248;0009056;0044270;0046700;1901361…	GTP binding (0005525);GTPase activity (0003924);structural constituent of cytoskeleton (0005200);protein binding (0005515)	0005525;0032550;0001883;0001882;0036094;0005488;0003674;0097159;0097367;1901363;0032549;0032561;0019001;0017076;0000166;1901265;0032555;0032553;0035639;0043168;0043167;0003924;0017111;0016462;0016818;0016817;0016787;0003824;0005200;0005198;0005515	tubulin complex (0045298);cell wall (0005618);cytosol (0005829);nucleolus (0005730);plasma membrane (0005886);plasmodesma (0009506);vacuolar membrane (0005774);chloroplast stroma (0009570);kinetochore microtubule (0005828);nuclear microtubule (0005880);polar microtubule (0005827);spindle pole body (0005816);astral microtubule (0000235)	0005737;0044424;0044464;0005575;0005623;0005622;0005874;0043234;0032991;0044430;0044446;0044422;0043226;0043229;0005856;0043232;0043228;0015630;0005881;0044444;0045298;0005618;0030312;0071944;0005829;0005730;0044428;0005634;0043231;0043227;0031981;0070013;0043233;0031974;0005886;0016020;0009506;0005911;0030054;0055044;0005773;0005774;0031090;0044437;0009507;0009536;0009570;0009532;0044435;0044434…		Up	Up		Pescatori2007_Up		10.63	11.95	12.35		10.66	10.60	11.61	12.29	11.86	12.84
A_11_P0000039091	SERPING1	serpin peptidase inhibitor, clade G (C1 inhibitor), member 1	475966	XM_533173	ENSCAFG00000007838	ENSCAFT00000012508	F1PYX9	negative regulation of complement activation, lectin pathway (0001869)	0001869;0001868;0030449;0002673;0050727;0031347;0080134;0048583;0050789;0065007;0008150;0032101;0002697;0002682;0002920;0050776;0070613;0010468;0060255;0019222;0051246;0080090;2000257;0045088;0045824;0031348;0048585;0048519;0050777;0002683;0045916;0002698;0002921;0010955;0051248;0010605;0009892;2000258	serine-type endopeptidase inhibitor activity (0004867);protein binding (0005515)	0004867;0004866;0030414;0004857;0030234;0003674;0061134;0061135;0005515;0005488	extracellular space (0005615)	0005615;0044421;0005575;0005576		Up	Up				10.55	12.06	12.35		10.52	10.58	12.04	12.08	11.99	12.71
A_11_P0000035103	LOC100686390	uncharacterized LOC100686390	100686390	XR_134550	ENSCAFG00000029702	-	-	-	-	-	-	-	-		Up					11.06	12.16	11.90		11.08	11.04	11.90	12.43	11.77	12.02
A_11_P190178	NBL1;MINOS1	neuroblastoma 1, DAN family BMP antagonist;mitochondrial inner membrane organizing system 1	487403;612968	XM_544529;XM_847985	ENSCAFG00000015137;ENSCAFG00000024530	ENSCAFT00000024030	J9NYN5_CANFA;J9NYN5;F1PRH2	determination of dorsal identity (0048263);negative regulation of monocyte chemotaxis (0090027);neuron projection morphogenesis (0048812);positive regulation of neuron differentiation (0045666);sequestering of BMP in extracellular matrix (0035582);semicircular canal formation (0060876)	0048263;0009953;0003002;0007389;0032502;0008150;0044707;0032501;0044699;0007275;0048262;0009855;0009799;0090027;0002689;0002686;0002683;0002682;0050789;0065007;0048519;0002685;0030334;2000145;0040012;0051270;0032879;0050794;0030336;2000146;0040013;0051271;0048523;0002688;0050920;0032101;0048583;0050795;0050922;0032102;0048585;0048521;0090025;0048812;0048858;0030030;0016043;0071840;0044763;0009987…	BMP binding (0036122);morphogen activity (0016015)	0036122;0019955;0005515;0005488;0003674;0016015	extracellular region (0005576);integral to membrane (0016021);mitochondrial inner membrane (0005743)	0005576;0005575;0005739;0043231;0043227;0043226;0043229;0044424;0044464;0005623;0005622;0044444;0005737;0016021;0031224;0044425;0016020;0005743;0019866;0031090;0044422;0031967;0031975;0044446;0031966;0044429;0005740		Up	Up		Chen2000_Up		10.87	12.21	12.20		11.08	10.67	12.02	12.39	12.09	12.31
A_11_P0000021614	EFEMP2	EGF containing fibulin-like extracellular matrix protein 2	476020	XM_533229	ENSCAFG00000013195	ENSCAFT00000020951	E2RNX7_CANFA;E2RNX7	blood coagulation (0007596);extracellular matrix organization (0030198)	0007596;0007599;0050878;0044707;0032501;0008150;0044699;0065008;0065007;0050817;0042060;0009611;0006950;0050896;0030198;0043062;0016043;0071840;0044763;0009987	calcium ion binding (0005509);extracellular matrix structural constituent (0005201);transmembrane signaling receptor activity (0004888);protein binding (0005515)	0005509;0046872;0043169;0043167;0005488;0003674;0005201;0005198;0004888;0038023;0004871;0060089;0004872;0005515	membrane (0016020);basement membrane (0005604)	0016020;0005575;0005604;0044420;0031012;0044421;0005576;0005578		Up	Up		Pescatori2007_Up		10.76	12.31	12.16		10.65	10.88	12.03	12.58	11.85	12.48
A_11_P0000032977	UFSP1	UFM1-specific peptidase 1 (non-functional)	608352	XM_845353	ENSCAFG00000023538	-	E2RQV6	proteolysis (0006508);regulation of transcription, DNA-dependent (0006355);cell proliferation (0008283);primary miRNA processing (0031053);neuronal stem cell maintenance (0097150)	0006508;0019538;0043170;0071704;0008152;0008150;0044238;0006355;0010468;0060255;0019222;0050789;0065007;2000112;0010556;0009889;0031326;0031323;0050794;2001141;0051252;0019219;0051171;0080090;0008283;0044699;0031053;0034470;0006396;0016070;0044260;0044237;0009987;0090304;0006139;0006725;0034641;0006807;0046483;1901360;0010467;0034660;0035196;0070918;0031050;0071359;0043331;0014070;0010033;0042221…	thiolester hydrolase activity (0016790);UFM1 hydrolase activity (0071567);DNA binding (0003677);protein binding (0005515)	0016790;0016788;0016787;0003824;0003674;0071567;0019783;0008234;0070011;0008233;0003677;0003676;0097159;0005488;1901363;0005515	nucleoplasm (0005654);cytoplasm (0005737)	0005575;0005654;0044428;0044446;0044422;0043226;0044424;0044464;0005623;0005622;0043229;0005634;0043231;0043227;0031981;0070013;0043233;0031974;0005737		Up					10.77	11.86	11.67		10.83	10.71	11.64	12.07	11.85	11.49
A_11_P000002202	CXCL12	chemokine (C-X-C motif) ligand 12	449622	NM_001128097	ENSCAFG00000007026	ENSCAFT00000011264;ENSCAFT00000046148;ENSCAFT00000047408	Q3LSL4_CANFA;Q3LSL4;J9NVD8;F1PNB2;J9P3H1	immune response (0006955);ameboidal cell migration (0001667);blood circulation (0008015);brain development (0007420);cell adhesion (0007155);cellular calcium ion homeostasis (0006874);chemokine-mediated signaling pathway (0070098);G-protein coupled receptor signaling pathway (0007186);germ cell development (0007281);germ cell migration (0008354);induction of positive chemotaxis (0050930);motor ne…	0006955;0002376;0008150;0050896;0001667;0016477;0048870;0006928;0044763;0009987;0044699;0040011;0051674;0051179;0008015;0003013;0003008;0044707;0032501;0007420;0044767;0032502;0048513;0048856;0048731;0007275;0007417;0007399;0007155;0022610;0006874;0006875;0030003;0006873;0050801;0048878;0042592;0065008;0065007;0055082;0019725;0055080;0055065;0055074;0072507;0072503;0070098;0019221;0007166;0007165…	chemokine activity (0008009);CXCR chemokine receptor binding (0045236);growth factor activity (0008083)	0008009;0005125;0005102;0005515;0005488;0003674;0042379;0001664;0005126;0045236;0008083	external side of plasma membrane (0009897);extracellular space (0005615)	0005576;0005575;0009897;0044459;0044425;0016020;0044464;0005623;0005886;0071944;0009986;0005615;0044421		Up	Up		Chen2000_Up;Haslett2002_Up;Pescatori2007_Up		10.62	11.68	11.73		10.78	10.46	11.44	11.93	11.53	11.94
A_11_P0000017123	ENHO	energy homeostasis associated	100688608	XM_003431566	ENSCAFG00000032571	ENSCAFT00000048724	J9P9K8	biological_process (0008150)	8150	molecular_function (0003674)	3674	extracellular region (0005576)	0005576;0005575		Up	Up				10.22	12.12	11.62		10.50	9.94	12.39	11.86	11.39	11.84
A_11_P177778	CKAP4	cytoskeleton-associated protein 4	481295	XM_538416	ENSCAFG00000001875	ENSCAFT00000002969	F1PEI2_CANFA;F1PEI2	biological_process (0008150)	8150	molecular_function (0003674)	3674	cytoskeleton (0005856);endoplasmic reticulum membrane (0005789);integral to membrane (0016021);lipid particle (0005811);perinuclear region of cytoplasm (0048471);plasma membrane (0005886);cell surface (0009986)	0005856;0043232;0043228;0043226;0005575;0043229;0044424;0044464;0005623;0005622;0005783;0043231;0043227;0044444;0005737;0005789;0031090;0016020;0044422;0044425;0044432;0044446;0042175;0012505;0016021;0031224;0005811;0048471;0005886;0071944;0009986		Up	Up		Chen2000_Up;Haslett2002_Up;Pescatori2007_Up		10.03	11.63	11.79		9.80	10.26	11.30	11.96	11.19	12.38
A_11_P0000019897	RRBP1	ribosome binding protein 1 homolog 180kDa (dog)	403809	NM_001003179	ENSCAFG00000005479	ENSCAFT00000008825;ENSCAFT00000038540	RRBP1_CANFA;Q28298;E2RAB2_CANFA;E2RAB2;E2RL02_CANFA;E2RL02	protein transport (0015031);signal transduction (0007165)	0015031;0045184;0051234;0008150;0051179;0008104;0033036;0071702;0006810;0007165;0050794;0050789;0065007;0051716;0044763;0009987;0044699;0050896;0007154;0044700;0023052	-	-	integral to endoplasmic reticulum membrane (0030176)	0030176;0031227;0031300;0031224;0044425;0005575;0016020;0044446;0044422;0043226;0044424;0044464;0005623;0005622;0043229;0031090;0043227;0044432;0044444;0005737;0005783;0043231;0005789;0042175;0012505;0031301;0016021		Up	Up				10.40	11.60	11.66		10.67	10.13	11.31	11.88	11.37	11.96
A_11_P0000040625	GADD45A	growth arrest and DNA-damage-inducible, alpha	100855728	XM_003639101;XM_003639102	ENSCAFG00000029474	ENSCAFT00000046905	J9JHW5_CANFA;J9JHW5	apoptotic process (0006915);cell cycle arrest (0007050);cellular response to ionizing radiation (0071479);cellular response to mechanical stimulus (0071260);centrosome cycle (0007098);DNA repair (0006281);negative regulation of protein kinase activity (0006469);positive regulation of reactive oxygen species metabolic process (2000379);regulation of cyclin-dependent protein serine/threonine kinase…	0051726;0050794;0050789;0065007;0008150;0006950;0050896;0006915;0012501;0008219;0016265;0044699;0044763;0009987;0007050;0022402;0007049;0045786;0048523;0048519;0071479;0010212;0009314;0009628;0071478;0071214;0051716;0071260;0009612;0009605;0071496;0007098;0051297;0031023;0006996;0016043;0071840;0000226;0007010;0007017;0006281;0006259;0044260;0043170;0071704;0008152;0044237;0090304;0006139;0006725…	core promoter binding (0001047);protein binding (0005515);structural constituent of ribosome (0003735)	0001047;0044212;0000975;0001067;0003676;0097159;0005488;0003674;1901363;0003677;0005515;0003735;0005198	nucleus (0005634);ribosome (0005840)	0005634;0043231;0043227;0043226;0005575;0043229;0044424;0044464;0005623;0005622;0005840;0030529;0032991;0043232;0043228;0044444;0005737		Up	Up		Pescatori2007_Up		10.35	11.86	11.75		10.29	10.41	11.81	11.91	11.35	12.14
A_11_P0000018363	TGFBR2	transforming growth factor, beta receptor II (70/80kDa)	477039	XM_534237	ENSCAFG00000005449	ENSCAFT00000008766	F1PNA9_CANFA;F1PNA9	signal transduction by phosphorylation (0023014);transforming growth factor beta receptor signaling pathway (0007179);activation of protein kinase activity (0032147);aging (0007568);brain development (0007420);bronchus morphogenesis (0060434);cartilage development (0051216);common-partner SMAD protein phosphorylation (0007182);digestive tract development (0048565);embryo implantation (0007566);em…	0023014;0007165;0050794;0050789;0065007;0008150;0051716;0044763;0009987;0044699;0050896;0007154;0044700;0023052;0016310;0006796;0006793;0044237;0008152;0007179;0007178;0007167;0007166;0071560;0071363;0070848;0010033;0042221;0071310;0070887;0071495;0009719;0071559;0032147;0045860;0001934;0001932;0031399;0032268;0031323;0019222;0051246;0060255;0080090;0042325;0019220;0051174;0031401;0032270;0031325…	ATP binding (0005524);metal ion binding (0046872);receptor signaling protein serine/threonine kinase activity (0004702);transforming growth factor beta receptor activity, type II (0005026);glycosaminoglycan binding (0005539);SMAD binding (0046332);transforming growth factor beta binding (0050431);type I transforming growth factor beta receptor binding (0034713);type III transforming growth factor…	0005524;0032550;0001883;0001882;0036094;0005488;0003674;0097159;0097367;1901363;0032549;0032559;0030554;0017076;0000166;1901265;0032555;0032553;0035639;0043168;0043167;0046872;0043169;0004702;0004674;0004672;0016301;0016772;0016740;0003824;0016773;0005057;0004871;0060089;0005026;0005024;0004675;0019199;0004888;0038023;0004872;0005539;0046332;0005515;0050431;0019838;0019955;0034713;0005160;0005126…	caveola (0005901);cytosol (0005829);external side of plasma membrane (0009897);transforming growth factor beta receptor homodimeric complex (0070022)	0016021;0031224;0044425;0005575;0016020;0043235;0043234;0032991;0005901;0044459;0044464;0005623;0005886;0071944;0045121;0005829;0044444;0044424;0005622;0005737;0009897;0009986;0070022;0005887;0031226		Up	Up		Chen2000_Up;Pescatori2007_Up		10.42	11.51	11.96		10.57	10.26	11.29	11.74	11.89	12.04
A_11_P096276	ARPC1B	actin related protein 2/3 complex, subunit 1B, 41kDa	479744	XM_536872	ENSCAFG00000015081	ENSCAFT00000023944	E2RMT4_CANFA;E2RMT4	regulation of actin filament polymerization (0030833);cellular component movement (0006928);actin filament organization (0007015)	0030833;0008064;0030832;0032535;0016043;0071840;0008150;0044763;0009987;0044699;0090066;0065008;0065007;0032956;0032970;0050794;0050789;0051493;0033043;0051128;0032271;0043254;0044087;0006928;0007015;0071822;0043933;0030036;0007010;0006996;0030029	structural constituent of cytoskeleton (0005200);actin binding (0003779);nucleotide binding (0000166)	0005200;0005198;0003674;0003779;0008092;0005515;0005488;0000166;0036094;1901265;0097159;1901363	cytosol (0005829);Arp2/3 protein complex (0005885);nucleus (0005634)	0005856;0043232;0043228;0043226;0005575;0043229;0044424;0044464;0005623;0005622;0005829;0044444;0005737;0005885;0043234;0032991;0044430;0044446;0044422;0015629;0005634;0043231;0043227		Up	Up		Chen2000_Up;Haslett2002_Up;Pescatori2007_Up		10.42	11.69	12.15		10.64	10.20	11.21	12.17	11.89	12.40
A_11_P142758	CD99	CD99 molecule	609832	XM_847176	ENSCAFG00000011080	ENSCAFT00000017630;ENSCAFT00000048412	F1Q0A1;J9PA14	cell adhesion (0007155)	0007155;0022610;0008150;0044763;0009987;0044699	-	-	cytoplasm (0005737);integral to plasma membrane (0005887)	0005737;0044424;0044464;0005575;0005623;0005622;0005887;0016021;0031224;0044425;0016020;0031226;0044459;0005886;0071944		Up	Up		Chen2000_Up;Haslett2002_Up;Pescatori2007_Up		10.49	11.75	12.01		10.62	10.37	11.47	12.02	11.60	12.43
A_11_P0000019946	DCN	decorin	403904	NM_001003228	ENSCAFG00000006142	ENSCAFT00000009945	PGS2_CANFA;Q29393	peptide cross-linking via chondroitin 4-sulfate glycosaminoglycan (0019800);aging (0007568);carbohydrate metabolic process (0005975);chondroitin sulfate biosynthetic process (0030206);chondroitin sulfate catabolic process (0030207);dermatan sulfate biosynthetic process (0030208);extracellular matrix organization (0030198);kidney development (0001822);organ morphogenesis (0009887);placenta develop…	0019800;0018149;0006464;0036211;0019538;0043170;0071704;0008152;0008150;0044238;0043412;0044267;0044260;0044237;0009987;0018209;0018193;0030204;0006790;0030203;0006022;1901135;1901564;0006807;0043436;0006082;0044281;0044710;0050654;0006029;0009100;0007568;0044767;0032502;0044699;0005975;0030206;0006024;0006023;0009059;1901576;0009058;1901137;1901566;0044272;0044249;0050650;0030166;0009101;0034645…	extracellular matrix binding (0050840);glycosaminoglycan binding (0005539);collagen binding (0005518);protein N-terminus binding (0047485)	0050840;0005488;0003674;0005539;0097367;0005518;0005515;0047485	extracellular space (0005615);collagen type VI (0005589);Golgi lumen (0005796);lysosomal lumen (0043202)	0005615;0044421;0005575;0005576;0005578;0031012;0005589;0030934;0005581;0044420;0005796;0044431;0044444;0044424;0044464;0005623;0005622;0005737;0044446;0044422;0043226;0043229;0005794;0043231;0043227;0070013;0043233;0031974;0043202;0005775;0044437;0005773;0005764;0000323		Up	Up		Pescatori2007_Up		10.45	11.73	12.04		10.80	10.10	11.31	12.15	11.77	12.30
A_11_P053801	TIMP1	TIMP metallopeptidase inhibitor 1	403816	NM_001003182	ENSCAFG00000015155	ENSCAFT00000024055	TIMP1_CANFA;P81546;Q9TQS5;Q6QLW9;F1PQS2	erythrocyte maturation (0043249);aging (0007568);extracellular matrix disassembly (0022617);negative regulation of apoptotic process (0043066);negative regulation of membrane protein ectodomain proteolysis (0051045);negative regulation of trophoblast cell migration (1901164);platelet activation (0030168);platelet degranulation (0002576);positive regulation of cell proliferation (0008284);response…	0043249;0048469;0021700;0044767;0032502;0008150;0044699;0048869;0044763;0009987;0048468;0048856;0030154;0048821;0061515;0030099;0030097;0048534;0048513;0048731;0007275;0044707;0032501;0002520;0002376;0030218;0034101;0002262;0048872;0042592;0065008;0065007;0007568;0022617;0022411;0016043;0071840;0030198;0043062;0043066;0042981;0043067;0010941;0050794;0050789;0043069;0060548;0048523;0048519;0051045…	metal ion binding (0046872);metalloendopeptidase inhibitor activity (0008191);protease binding (0002020)	0046872;0043169;0043167;0005488;0003674;0008191;0004866;0030414;0004857;0030234;0061134;0061135;0048551;0010576;0005515;0002020;0019899	basement membrane (0005604);platelet alpha granule lumen (0031093);collagen (0005581)	0005576;0005575;0005604;0044420;0031012;0044421;0005578;0031093;0034774;0060205;0031983;0043233;0031974;0044422;0043226;0031988;0031982;0044433;0044444;0044424;0044464;0005623;0005622;0005737;0044446;0043229;0031410;0016023;0043231;0043227;0030141;0031091;0005581		Up	Up		Pescatori2007_Up		9.74	11.90	12.20		9.74	9.73	11.70	12.11	11.58	12.82
A_11_P164083	FBLN2	fibulin 2	484634	XM_541748;XM_003432767	ENSCAFG00000004406	ENSCAFT00000007096;ENSCAFT00000043118	F1PRU3_CANFA;F1PRU3;J9P2K0_CANFA;J9P2K0	positive regulation of cell-substrate adhesion (0010811);extracellular matrix organization (0030198);cell adhesion (0007155)	0010811;0010810;0030155;0050794;0050789;0065007;0008150;0045785;0048522;0048518;0030198;0043062;0016043;0071840;0044763;0009987;0044699;0007155;0022610	calcium ion binding (0005509);extracellular matrix binding (0050840);extracellular matrix structural constituent (0005201);protein binding (0005515)	0005509;0046872;0043169;0043167;0005488;0003674;0050840;0005201;0005198;0005515	proteinaceous extracellular matrix (0005578)	0005576;0005575;0005578;0031012;0044421		Up	Up		Chen2000_Up		10.18	11.74	12.06		10.46	9.91	11.56	11.92	12.08	12.04
A_11_P152483	FBN1	fibrillin 1	478293	XM_856613	ENSCAFG00000014548	ENSCAFT00000023394	F1PIA3_CANFA;F1PIA3	-	-	-	-	-	-		Up	Up		Chen2000_Up;Pescatori2007_Up		10.21	12.02	12.15		10.50	9.92	11.55	12.48	11.80	12.50
A_11_P109191	ABHD2	abhydrolase domain containing 2	479037	XM_844639	ENSCAFG00000011583	ENSCAFT00000018377	E2QZS6_CANFA;E2QZS6	negative regulation of cell migration (0030336);response to wounding (0009611);chaeta development (0022416);lipid metabolic process (0006629);wing disc development (0035220)	0030336;0030334;2000145;0040012;0050789;0065007;0008150;0051270;0032879;0050794;2000146;0040013;0048519;0051271;0048523;0009611;0006950;0050896;0022416;0007423;0044767;0032502;0044699;0048513;0048856;0048731;0007275;0044707;0032501;0006629;0044238;0008152;0044710;0071704;0035220;0007444	carboxylesterase activity (0004091);lipase activity (0016298);methyl indole-3-acetate esterase activity (0080030);methyl jasmonate esterase activity (0080032);methyl salicylate esterase activity (0080031);retinyl-palmitate esterase activity (0050253)	0004091;0052689;0016788;0016787;0003824;0003674;0016298;0080030;0080032;0080031;0050253	integral to membrane (0016021)	0016021;0031224;0044425;0005575;0016020		Up	Up				9.33	10.45	11.02		9.27	9.39	10.24	10.66	11.00	11.04
A_11_P0000040548	LHFPL2	lipoma HMGIC fusion partner-like 2	610427	XM_847935	ENSCAFG00000032175	ENSCAFT00000045487	J9P9A6	biological_process (0008150)	8150	molecular_function (0003674)	3674	integral to membrane (0016021)	0016021;0031224;0044425;0005575;0016020		Up	Up				9.30	10.90	10.99		9.36	9.24	10.46	11.35	10.64	11.35
A_11_P149893	TGFBI	transforming growth factor, beta-induced, 68kDa	481519	XM_538640	ENSCAFG00000001091	ENSCAFT00000001665;ENSCAFT00000044191	J9P2W2;F1PW10	angiogenesis (0001525);cell adhesion (0007155);cell proliferation (0008283);extracellular matrix organization (0030198);negative regulation of cell adhesion (0007162);visual perception (0007601);chondrocyte differentiation (0002062);muscle fiber development (0048747);cellular response to xenobiotic stimulus (0071466)	0001525;0044767;0032502;0008150;0044699;0048646;0009653;0048856;0048514;0001568;0001944;0048731;0007275;0044707;0032501;0072358;0072359;0007155;0022610;0044763;0009987;0008283;0030198;0043062;0016043;0071840;0007162;0030155;0050794;0050789;0065007;0048523;0048519;0050896;0007601;0050953;0007600;0050877;0003008;0002062;0030154;0048869;0051216;0061448;0009888;0001501;0048513;0048747;0055002;0055001…	extracellular matrix binding (0050840);integrin binding (0005178)	0050840;0005488;0003674;0005178;0005102;0005515;0032403	extracellular space (0005615);extracellular vesicular exosome (0070062);plasma membrane (0005886);basement membrane (0005604)	0005615;0044421;0005575;0005576;0070062;0031988;0031982;0043226;0065010;0043227;0043230;0005886;0016020;0044464;0005623;0071944;0005578;0031012;0005604;0044420		Up	Up		Chen2000_Up;Haslett2003_Up;Pescatori2007_Up		9.14	11.08	10.93		9.30	8.97	10.67	11.49	11.01	10.84
A_11_P0000029111	CFD	complement factor D (adipsin)	485095	XM_542213	ENSCAFG00000028817	ENSCAFT00000046170	J9P5F0_CANFA;J9P5F0	proteolysis (0006508);complement activation, alternative pathway (0006957);platelet activation (0030168);platelet degranulation (0002576);Notch signaling pathway (0007219)	0006508;0019538;0043170;0071704;0008152;0008150;0044238;0006957;0006956;0002252;0002376;0002253;0050778;0002684;0002682;0050789;0065007;0048518;0048584;0048583;0050776;0006959;0006955;0050896;0072376;0044699;0045087;0006952;0006950;0030168;0001775;0044763;0009987;0007596;0007599;0050878;0044707;0032501;0065008;0050817;0042060;0009611;0002576;0006887;0016192;0006810;0051234;0051179;0032940;0046903…	serine-type endopeptidase activity (0004252)	0004252;0004175;0070011;0008233;0016787;0003824;0003674;0008236;0017171	extracellular space (0005615);platelet alpha granule lumen (0031093)	0005576;0005575;0005615;0044421;0031093;0034774;0060205;0031983;0043233;0031974;0044422;0043226;0031988;0031982;0044433;0044444;0044424;0044464;0005623;0005622;0005737;0044446;0043229;0031410;0016023;0043231;0043227;0030141;0031091		Up	Up		Chen2000_Up		9.62	10.85	10.72		9.72	9.53	10.67	11.03	10.50	10.94
A_11_P0000025101	TUBB6	tubulin, beta 6 class V	480213	XM_855340	ENSCAFG00000018832	ENSCAFT00000029904	E2QYC2_CANFA;E2QYC2	microtubule-based process (0007017);protein polymerization (0051258);GTP catabolic process (0006184);'de novo' posttranslational protein folding (0051084)	0007017;0044763;0009987;0008150;0044699;0051258;0043623;0006461;0065003;0022607;0016043;0071840;0044085;0043933;0071822;0070271;0034622;0006184;0009154;0006195;0006163;0009117;0006753;0006796;0006793;0044237;0008152;0019637;0071704;0055086;0006139;0006725;0034641;0006807;0044238;0046483;1901360;0044281;0044710;0072521;1901564;0009166;1901292;0034655;0019439;0044248;0009056;0044270;0046700;1901361…	GTP binding (0005525);GTPase activity (0003924);structural constituent of cytoskeleton (0005200)	0005525;0032550;0001883;0001882;0036094;0005488;0003674;0097159;0097367;1901363;0032549;0032561;0019001;0017076;0000166;1901265;0032555;0032553;0035639;0043168;0043167;0003924;0017111;0016462;0016818;0016817;0016787;0003824;0005200;0005198	cytoplasm (0005737);microtubule (0005874);plasma membrane (0005886)	0005737;0044424;0044464;0005575;0005623;0005622;0005874;0043234;0032991;0044430;0044446;0044422;0043226;0043229;0005856;0043232;0043228;0015630;0005886;0016020;0071944		Up	Up		Pescatori2007_Up		9.53	10.86	10.97		9.77	9.30	10.49	11.24	10.68	11.26
A_11_P171628	COL5A2	collagen, type V, alpha 2	478836	XM_535998	ENSCAFG00000014837	ENSCAFT00000023545	F1PG08_CANFA;F1PG08	axon guidance (0007411);cellular response to amino acid stimulus (0071230);collagen catabolic process (0030574);collagen fibril organization (0030199);extracellular matrix disassembly (0022617);eye morphogenesis (0048592);skeletal system development (0001501);skin development (0043588);ossification (0001503)	0007411;0097485;0006928;0044763;0009987;0008150;0044699;0006935;0042221;0050896;0042330;0009605;0040011;0048812;0048858;0030030;0016043;0071840;0032990;0032989;0009653;0032502;0048856;0044767;0048869;0000902;0031175;0048666;0048468;0030154;0030182;0048699;0022008;0007399;0048731;0007275;0044707;0032501;0007409;0048667;0000904;0061564;0071230;0043200;0001101;0010243;0009719;0010033;1901698;1901700…	extracellular matrix structural constituent (0005201);metal ion binding (0046872);SMAD binding (0046332)	0005201;0005198;0003674;0046872;0043169;0043167;0005488;0046332;0005515	collagen type V (0005588);endoplasmic reticulum lumen (0005788);cell wall (0005618)	0005581;0044420;0005575;0031012;0044421;0005576;0005578;0005588;0005583;0005788;0044432;0044444;0044424;0044464;0005623;0005622;0005737;0044446;0044422;0043226;0043229;0005783;0043231;0043227;0070013;0043233;0031974;0005618;0030312;0071944		Up	Up		Chen2000_Up;Pescatori2007_Up		9.67	10.82	10.96		9.63	9.70	10.45	11.19	10.59	11.32
A_11_P194518	SDF2L1	stromal cell-derived factor 2-like 1	608633	XM_845717	ENSCAFG00000015309	ENSCAFT00000024310	E2RJV6	biological_process (0008150)	8150	molecular_function (0003674)	3674	membrane (0016020);endoplasmic reticulum lumen (0005788)	0016020;0005575;0005788;0044432;0044444;0044424;0044464;0005623;0005622;0005737;0044446;0044422;0043226;0043229;0005783;0043231;0043227;0070013;0043233;0031974		Up	Up				9.59	10.82	10.86		9.50	9.67	10.65	11.00	10.36	11.36
A_11_P174253	CDC25B	cell division cycle 25B	485790	XM_542913;XM_845093;XM_855719	ENSCAFG00000006175	ENSCAFT00000009996;ENSCAFT00000010002	E2R246_CANFA;E2R246;F1PYX3	peptidyl-tyrosine dephosphorylation (0035335);cell division (0051301);female meiosis I (0007144);G2/M transition of mitotic cell cycle (0000086);mitosis (0007067);oocyte maturation (0001556);positive regulation of cell proliferation (0008284);positive regulation of cytokinesis (0032467);positive regulation of mitotic cell cycle (0045931);positive regulation of protein kinase activity (0045860);pr…	0035335;0006470;0006464;0036211;0019538;0043170;0071704;0008152;0008150;0044238;0043412;0044267;0044260;0044237;0009987;0016311;0006796;0006793;0051301;0044763;0044699;0007144;0007127;0022402;0007049;0048610;0000003;0007126;0051321;0007143;0000086;0044772;0044770;0000278;0007067;0000280;0048285;0006996;0016043;0071840;0001556;0003006;0022414;0032502;0022412;0032504;0032501;0048469;0021700;0044767…	protein tyrosine phosphatase activity (0004725);protein kinase binding (0019901)	0004725;0004721;0016791;0042578;0016788;0016787;0003824;0003674;0005515;0005488;0019901;0019900;0019899	centrosome (0005813);cytosol (0005829);nucleoplasm (0005654);spindle pole (0000922)	0005622;0044464;0005575;0005623;0005813;0005815;0044430;0044446;0044422;0043226;0044424;0043229;0005856;0043232;0043228;0015630;0005829;0044444;0005737;0005654;0044428;0005634;0043231;0043227;0031981;0070013;0043233;0031974;0000922;0043234;0032991;0005819		Up	Up		Chen2000_Up		9.48	10.98	11.16		9.95	9.02	10.48	11.49	11.06	11.25
A_11_P215973	PTPN18	protein tyrosine phosphatase, non-receptor type 18 (brain-derived)	606794	XM_534544	ENSCAFG00000030121	ENSCAFT00000047407	J9P502	peptidyl-tyrosine dephosphorylation (0035335)	0006470;0006464;0036211;0019538;0043170;0071704;0008152;0008150;0044238;0043412;0044267;0044260;0044237;0009987;0016311;0006796;0006793;0035335	non-membrane spanning protein tyrosine phosphatase activity (0004726);protein binding (0005515)	0004726;0004725;0004721;0016791;0042578;0016788;0016787;0003824;0003674;0005515;0005488	cytoplasm (0005737);nucleus (0005634)	0005737;0044424;0044464;0005575;0005623;0005622;0005634;0043231;0043227;0043226;0043229		Up	Up				9.70	10.89	11.16		9.82	9.59	10.69	11.10	10.79	11.54
A_11_P151793	FOLR2;FOLR1	folate receptor 2 (fetal);folate receptor 1 (adult)	476816;609612	XM_534020;XM_846900	ENSCAFG00000005768;ENSCAFG00000005777	ENSCAFT00000009303;ENSCAFT00000009313	E2QXF0_CANFA;E2QXF0;E2QXC4_CANFA;E2QXC4	folic acid transport (0015884);posttranslational protein targeting to membrane (0006620);cell death (0008219);folic acid metabolic process (0046655);receptor-mediated endocytosis (0006898)	0015884;0006835;0046942;0015711;0006820;0006811;0044765;0006810;0051234;0008150;0051179;0044699;0071702;0015849;0051180;0051181;0072337;0006865;0071705;0006620;0006612;0006605;0006886;0015031;0045184;0008104;0033036;0046907;0051649;0051641;0044763;0009987;0034613;0070727;0090150;0072657;0044802;0061024;0016043;0071840;0045047;0016482;0072599;0072594;0033365;0070972;0008219;0016265;0046655;0006760…	folic acid binding (0005542);folic acid transporter activity (0008517);receptor activity (0004872)	0005542;0019842;0036094;0005488;0003674;0072341;0016597;0031406;0043168;0043167;0043177;0097159;1901363;0008517;0051183;0005215;0051184;0004872	extracellular region (0005576);intracellular (0005622);integral to plasma membrane (0005887);anchored to plasma membrane (0046658);brush border membrane (0031526)	0031225;0031224;0044425;0005575;0016020;0005576;0005886;0044464;0005623;0071944;0005622;0005887;0016021;0031226;0044459;0046658;0031526;0031253;0044463;0042995;0005903		Up	Up		Pescatori2007_Up		9.72	10.82	11.19		9.63	9.82	10.44	11.20	10.77	11.62
A_11_P157123	KLF5	Kruppel-like factor 5 (intestinal)	612788	XM_843983	ENSCAFG00000005037	ENSCAFT00000008095	E2RNV6_CANFA;E2RNV6	angiogenesis (0001525);microvillus assembly (0030033);positive regulation of transcription, DNA-dependent (0045893);skeletal muscle cell differentiation (0035914);transcription from RNA polymerase II promoter (0006366);negative regulation of transcription from RNA polymerase II promoter (0000122);regulation of microvillus assembly (0032534);intestinal epithelial cell development (0060576);cellula…	0001525;0044767;0032502;0008150;0044699;0048646;0009653;0048856;0048514;0001568;0001944;0048731;0007275;0044707;0032501;0072358;0072359;0030033;0030031;0022607;0016043;0071840;0044085;0030030;0044763;0009987;0032528;0045893;0006355;0010468;0060255;0019222;0050789;0065007;2000112;0010556;0009889;0031326;0031323;0050794;2001141;0051252;0019219;0051171;0080090;0010557;0009891;0009893;0048518;0010604…	DNA binding (0003677);sequence-specific DNA binding transcription factor activity (0003700);zinc ion binding (0008270);protein binding (0005515)	0003677;0003676;0097159;0005488;0003674;1901363;0003700;0001071;0008270;0046914;0046872;0043169;0043167;0005515	Golgi apparatus (0005794);nucleolus (0005730);nucleoplasm (0005654)	0005794;0043231;0043227;0043226;0005575;0043229;0044424;0044464;0005623;0005622;0044444;0005737;0005634;0005730;0043232;0043228;0044428;0044446;0044422;0031981;0070013;0043233;0031974;0005654		Up	Up		Haslett2003_Up		9.80	11.56	11.59		9.80	9.79	11.31	11.81	11.32	11.86
A_11_P174863	TGFBR3	transforming growth factor, beta receptor III	490163;612378	XM_547284;XM_863639	ENSCAFG00000020179	ENSCAFT00000032134	F1PIG0_CANFA;F1PIG0	blastocyst development (0001824);BMP signaling pathway (0030509);cardiac epithelial to mesenchymal transition (0060317);cardiac muscle cell proliferation (0060038);cell growth (0016049);cell migration (0016477);definitive erythrocyte differentiation (0060318);heart trabecula formation (0060347);immune response (0006955);intracellular protein kinase cascade (0007243);liver development (0001889);ne…	0001824;0044767;0032502;0008150;0044699;0048856;0001701;0043009;0009792;0009790;0007275;0044707;0032501;0001568;0001944;0048731;0072358;0072359;0030509;0006357;0006355;0010468;0060255;0019222;0050789;0065007;2000112;0010556;0009889;0031326;0031323;0050794;2001141;0051252;0019219;0051171;0080090;0007178;0007167;0007166;0007165;0051716;0044763;0009987;0050896;0007154;0044700;0023052;0060317;0001837…	coreceptor activity (0015026);heparin binding (0008201);PDZ domain binding (0030165);SMAD binding (0046332);transforming growth factor beta binding (0050431);transforming growth factor beta receptor activity, type III (0070123);type II transforming growth factor beta receptor binding (0005114);fibroblast growth factor binding (0017134);activin binding (0048185)	0015026;0038023;0004871;0060089;0003674;0004872;0008201;0005539;0097367;0005488;0043168;0043167;1901681;0030165;0019904;0005515;0046332;0050431;0019838;0019955;0070123;0005024;0004675;0004674;0004672;0016301;0016772;0016740;0003824;0016773;0019199;0004888;0005114;0005160;0005126;0005102;0017134;0048185;0032403	endoplasmic reticulum (0005783);external side of plasma membrane (0009897);extracellular space (0005615);inhibin-betaglycan-ActRII complex (0034673);integral to plasma membrane (0005887);proteinaceous extracellular matrix (0005578)	0005576;0005575;0005783;0043231;0043227;0043226;0043229;0044424;0044464;0005623;0005622;0044444;0005737;0009897;0044459;0044425;0016020;0005886;0071944;0009986;0005615;0044421;0034673;0043234;0032991;0005887;0016021;0031224;0031226;0005578;0031012		Up	Up				9.74	11.35	11.45		9.84	9.65	11.14	11.55	11.65	11.25
A_11_P167518	ANGPTL2	angiopoietin-like 2	480720	XM_537840	ENSCAFG00000020166	ENSCAFT00000032115	E2RB01_CANFA;E2RB01	angiogenesis (0001525)	0007275;0032502;0008150;0044707;0032501;0044699;0001525;0044767;0048646;0009653;0048856;0048514;0001568;0001944;0048731;0072358;0072359	receptor binding (0005102)	0005102;0005515;0005488;0003674	extracellular space (0005615)	0005615;0044421;0005575;0005576		Up	Up				9.66	11.32	11.16		10.06	9.26	11.16	11.47	10.77	11.55
A_11_P060996	SDF2L1	stromal cell-derived factor 2-like 1	608633	XM_845717	ENSCAFG00000015309	ENSCAFT00000024310	E2RJV6	biological_process (0008150)	8150	molecular_function (0003674)	3674	membrane (0016020);endoplasmic reticulum lumen (0005788)	0016020;0005575;0005788;0044432;0044444;0044424;0044464;0005623;0005622;0005737;0044446;0044422;0043226;0043229;0005783;0043231;0043227;0070013;0043233;0031974		Up	Up				9.88	11.12	11.22		9.93	9.82	10.80	11.45	10.99	11.46
A_11_P187528	COL18A1	collagen, type XVIII, alpha 1	100687767	XM_003640094	ENSCAFG00000011817	ENSCAFT00000018820;ENSCAFT00000045964	F6Y3U7;J9P8D3	cell adhesion (0007155);angiogenesis (0001525);endothelial cell morphogenesis (0001886);positive regulation of cell migration (0030335);positive regulation of cell proliferation (0008284);positive regulation of endothelial cell apoptotic process (2000353);Wnt receptor signaling pathway (0016055);motor neuron axon guidance (0008045);collagen catabolic process (0030574);extracellular matrix disasse…	0007155;0022610;0008150;0044763;0009987;0044699;0001525;0044767;0032502;0048646;0009653;0048856;0048514;0001568;0001944;0048731;0007275;0044707;0032501;0072358;0072359;0001886;0003382;0000904;0000902;0032989;0016043;0071840;0048869;0048468;0030154;0002064;0030855;0060429;0009888;0001885;0045446;0003158;0030198;0043062;0030335;0030334;2000145;0040012;0050789;0065007;0051270;0032879;0050794;2000147…	structural molecule activity (0005198);metal ion binding (0046872);identical protein binding (0042802);carbohydrate binding (0030246)	0005198;0003674;0046872;0043169;0043167;0005488;0042802;0005515;0030246	basement membrane (0005604);extracellular space (0005615);endoplasmic reticulum lumen (0005788);collagen type XVIII (0030938)	0005581;0044420;0005575;0031012;0044421;0005576;0005578;0005604;0005615;0005788;0044432;0044444;0044424;0044464;0005623;0005622;0005737;0044446;0044422;0043226;0043229;0005783;0043231;0043227;0070013;0043233;0031974;0030938;0030934		Up	Up		Pescatori2007_Up		9.83	11.13	11.37		9.63	10.04	10.85	11.42	10.78	11.95
A_11_P0000041087	-	-	-	-	ENSCAFG00000020027	ENSCAFT00000031870	-	-	-	-	-	-	-		Up					10.25	11.60	11.00		10.16	10.33	11.74	11.47	11.33	10.67
A_11_P0000028477	CD37	CD37 molecule	484382	XM_541497	ENSCAFG00000003709	ENSCAFT00000005965;ENSCAFT00000045237	J9NTB7_CANFA;J9NTB7;E2QRV9	defense response to protozoan (0042832);negative regulation of cell proliferation (0008285);negative regulation of myeloid dendritic cell activation (0030886);positive regulation of immunoglobulin production (0002639);regulation of defense response to virus (0050688);regulation of humoral immune response (0002920)	0042832;0001562;0051707;0009607;0050896;0008150;0051704;0006952;0006950;0008285;0042127;0050794;0050789;0065007;0048523;0048519;0030886;0002695;0002683;0002682;0002694;0050865;0050866;0030885;0002639;0002637;0002700;0002697;0002702;0002699;0002684;0048518;0050688;0002831;0048583;0031347;0080134;0043900;0002920;0050776	protein binding (0005515)	0005515;0005488;0003674	integral to membrane (0016021);immunological synapse (0001772)	0016021;0031224;0044425;0005575;0016020;0001772;0044459;0044464;0005623;0005886;0071944		Up	Up				9.97	11.14	10.98		9.91	10.04	11.09	11.18	10.96	11.00
A_11_P150768	AZIN1	antizyme inhibitor 1	475058	XM_844213	ENSCAFG00000000643	ENSCAFT00000000990	E2RSL8_CANFA;E2RSL8	polyamine biosynthetic process (0006596);regulation of cellular amino acid metabolic process (0006521);small molecule metabolic process (0044281);negative regulation of catalytic activity (0043086)	0006596;0006595;0006576;0044106;0009308;1901564;0006807;0008152;0008150;0071704;0034641;0044237;0009987;0042401;0009309;0044271;0044249;0009058;1901566;1901576;0006521;0010565;0031323;0019222;0050789;0065007;0050794;0033238;0051171;0080090;0044281;0044710;0043086;0044092;0065009;0050790	catalytic activity (0003824);ornithine decarboxylase activator activity (0042978);ornithine decarboxylase inhibitor activity (0008073)	0003824;0003674;0042978;0008047;0030234;0042979;0004857;0008073	cytosol (0005829)	0005829;0044444;0044424;0044464;0005575;0005623;0005622;0005737		Up					9.91	10.98	10.75		9.82	10.00	10.89	11.07	10.71	10.78
A_11_P196633	COL12A1	collagen, type XII, alpha 1	481881	XM_539002	ENSCAFG00000002702	ENSCAFT00000004271;ENSCAFT00000049283	E2R322_CANFA;E2R322;F6XWS5_CANFA;F6XWS5;J9P6G0_CANFA;J9P6G0	cell adhesion (0007155);collagen catabolic process (0030574);collagen fibril organization (0030199);extracellular matrix disassembly (0022617);skeletal system development (0001501)	0007155;0022610;0008150;0044763;0009987;0044699;0030574;0009056;0008152;0032963;0044259;0043170;0071704;0044236;0044707;0032501;0044710;0044243;0030199;0030198;0043062;0016043;0071840;0022617;0022411;0001501;0048731;0048856;0032502;0007275	extracellular matrix structural constituent conferring tensile strength (0030020);protein binding (0005515)	0030020;0005201;0005198;0003674;0005515;0005488	collagen type XII (0005595);endoplasmic reticulum lumen (0005788);extracellular space (0005615);extracellular vesicular exosome (0070062)	0005595;0005593;0030934;0005581;0044420;0005575;0031012;0044421;0005576;0005578;0005788;0044432;0044444;0044424;0044464;0005623;0005622;0005737;0044446;0044422;0043226;0043229;0005783;0043231;0043227;0070013;0043233;0031974;0005615;0070062;0031988;0031982;0065010;0043230		Up	Up				8.52	10.72	10.97		8.56	8.47	10.29	11.16	11.31	10.63
A_11_P161958	LIPA	lipase A, lysosomal acid, cholesterol esterase	100856363	XM_003639926	ENSCAFG00000015721	ENSCAFT00000024907;ENSCAFT00000035174	E2QXS1_CANFA;E2QXS1;E2R455_CANFA;E2R455	cell morphogenesis (0000902);cell proliferation (0008283);cytokine production (0001816);homeostasis of number of cells within a tissue (0048873);inflammatory response (0006954);lung development (0030324);tissue remodeling (0048771);multicellular organism reproduction (0032504);ergosterol biosynthetic process (0006696);defense response to Gram-negative bacterium (0050829);lipid storage (0019915);m…	0016042;0006629;0044238;0008152;0008150;0044710;0071704;1901575;0009056;0000902;0032989;0009653;0032502;0048856;0016043;0071840;0044767;0044699;0048869;0044763;0009987;0008283;0001816;0044707;0032501;0048873;0001894;0060249;0042592;0065008;0065007;0048871;0048872;0006954;0006952;0006950;0050896;0009611;0030324;0048513;0048731;0007275;0030323;0035295;0060541;0048771;0006631;0032787;0019752;0043436…	sterol esterase activity (0004771);triglyceride lipase activity (0004806);retinyl-palmitate esterase activity (0050253)	0016788;0016787;0003824;0003674;0016298;0004771;0052689;0004806;0050253	lysosome (0005764);extracellular space (0005615);integral to membrane (0016021);lipid particle (0005811)	0005764;0000323;0005773;0043231;0043227;0043226;0005575;0043229;0044424;0044464;0005623;0005622;0044444;0005737;0005615;0044421;0005576;0016021;0031224;0044425;0016020;0005811		Up	Up		Haslett2002_Up;Pescatori2007_Up		8.87	10.84	10.97		9.18	8.55	10.07	11.62	10.65	11.29
A_11_P090776	C4A	complement component 4A (Rodgers blood group)	481722	XM_538843	ENSCAFG00000000701	ENSCAFT00000001104	F1PWR2_CANFA;F1PWR2;J9PAD1_CANFA;J9PAD1	negative regulation of endopeptidase activity (0010951);inflammatory response (0006954);complement activation, classical pathway (0006958);innate immune response (0045087);regulation of complement activation (0030449);positive regulation of smooth muscle contraction (0045987)	0010951;0010466;0051346;0043086;0044092;0065009;0065007;0008150;0050790;0019222;0050789;0051336;0052547;0052548;0006956;0002252;0002376;0002253;0050778;0002684;0002682;0048518;0048584;0048583;0050776;0006959;0006955;0050896;0072376;0019538;0043170;0071704;0008152;0044238;0044699;0006954;0006952;0006950;0009611;0006958;0002455;0016064;0019724;0002449;0002443;0002460;0002250;0045087;0030449;0002673…	endopeptidase inhibitor activity (0004866);protein binding (0005515)	0004866;0030414;0004857;0030234;0003674;0061134;0061135;0005515;0005488	extracellular space (0005615);plasma membrane (0005886)	0005615;0044421;0005575;0005576;0005886;0016020;0044464;0005623;0071944		Up	Up		Haslett2003_Up		8.89	10.66	11.11		8.99	8.79	10.50	10.83	10.76	11.46
A_11_P0000031434	COL8A1	collagen, type VIII, alpha 1	487950	XM_545072	ENSCAFG00000031675	ENSCAFT00000043713	J9JHM4_CANFA;J9JHM4	angiogenesis (0001525);camera-type eye morphogenesis (0048593);cell adhesion (0007155);collagen catabolic process (0030574);epithelial cell proliferation (0050673);extracellular matrix disassembly (0022617);positive regulation of cell-substrate adhesion (0010811)	0001525;0044767;0032502;0008150;0044699;0048646;0009653;0048856;0048514;0001568;0001944;0048731;0007275;0044707;0032501;0072358;0072359;0048593;0048592;0009887;0048513;0001654;0007423;0043010;0007155;0022610;0044763;0009987;0030574;0009056;0008152;0032963;0044259;0043170;0071704;0044236;0044710;0044243;0050673;0008283;0022617;0022411;0016043;0071840;0030198;0043062;0010811;0010810;0030155;0050794…	protein binding (0005515)	0005515;0005488;0003674	basement membrane (0005604);collagen type VIII (0005591);endoplasmic reticulum lumen (0005788)	0005581;0044420;0005575;0031012;0044421;0005576;0005578;0005604;0005591;0005598;0030935;0005788;0044432;0044444;0044424;0044464;0005623;0005622;0005737;0044446;0044422;0043226;0043229;0005783;0043231;0043227;0070013;0043233;0031974		Up	Up				8.76	10.73	11.15		8.91	8.60	10.52	10.94	11.04	11.25
A_11_P0000019738	-	-	-	-	-	-	-	-	-	-	-	-	-		Up	Up				8.08	11.16	11.33		8.36	7.80	10.47	11.85	11.90	10.76
[truncated: 245 more rows]
