# Supplementary material for: Differential Gene Expression Profiling of Dystrophic Dog Muscle after MuStem Cell Transplantation
Source: PLoS One. 2015 May 8;10(5):e0123336. doi: 10.1371/journal.pone.0123336 (PMC4425432; doi:10.1371/journal.pone.0123336)
Supplement: S2 File — “n” represents the total number of genes assigned using the Gene Ontology terms and in the considered group of genes. “nEXP” corresponds to the number of genes expected by chance. (XLSX) [file pone.0123336.s007.xlsx]

## Sheet: 20131119_HGT_LBH05_OURs_4Articl
Group	Gene Ontology domain	Gene Ontology Term	Entry (Probe identifier/Entrez Gene Identifier)	n	nEXP	p(BH)
GRMDversusHealthy_Down	biological_process	0008104 protein localization	A_11_P050776/606758;A_11_P053266/606758;A_11_P114341/606758;A_11_P114361/606758	1	6.88508442776735	0.5
GRMDversusHealthy_Down	biological_process	0033036 macromolecule localization	A_11_P078556/475631;A_11_P103101/478156;A_11_P163753/485653;A_11_P056141/478706;A_11_P0000032761/489585;A_11_P050776/606758;A_11_P053266/606758;A_11_P114341/606758;A_11_P114361/606758	6	8.3879	0.5
GRMDversusHealthy_Down	biological_process	0051179 localization	A_11_P180453/414755;A_11_P0000028225/609356;A_11_P101216/609356;A_11_P191218/482154;A_11_P0000040420/475436;A_11_P154598/475436;A_11_P078556/475631;A_11_P220518/475630;A_11_P0000039338/100855809;A_11_P103101/478156;A_11_P163753/485653;A_11_P0000019945/403897;A_11_P062392/478318;A_11_P141559/478318;A_11_P056141/478706;A_11_P0000023902/478798;A_11_P104401/610502;A_11_P0000032761/489585;A_11_P000002…	22	18.2744	0.5
GRMDversusHealthy_Down	biological_process	0008150 biological_process	A_11_P180453/414755;A_11_P0000028225/609356;A_11_P101216/609356;A_11_P0000020392/474544;A_11_P089796/474544;A_11_P0000039833/481389;A_11_P089781/611190;A_11_P000004361/609480;A_11_P169963/474804;A_11_P0000020870/100856581;A_11_P084561/100856581;A_11_P162453/100856581;A_11_P191218/482154;A_11_P0000040420/475436;A_11_P154598/475436;A_11_P0000026967/482514;A_11_P078556/475631;A_11_P220518/475630;A_1…	54	54	0.5
GRMDversusHealthy_Down	biological_process	0010631 epithelial cell migration	A_11_P191218/482154;A_11_P0000019945/403897	2	0.472795497185741	0.5
GRMDversusHealthy_Down	biological_process	0001667 ameboidal cell migration	A_11_P191218/482154;A_11_P0000019945/403897	2	0.920262664165103	0.5
GRMDversusHealthy_Down	biological_process	0016477 cell migration	A_11_P191218/482154;A_11_P0000019945/403897;A_11_P0000024600/479628;A_11_P101356/475499;A_11_P207398/475499	4	3.07317	0.5
GRMDversusHealthy_Down	biological_process	0048870 cell motility	A_11_P191218/482154;A_11_P0000019945/403897;A_11_P0000024600/479628;A_11_P101356/475499;A_11_P207398/475499	4	3.35178	0.5
GRMDversusHealthy_Down	biological_process	0006928 cellular component movement	A_11_P191218/482154;A_11_P0000019945/403897;A_11_P174498/477777;A_11_P0000024600/479628;A_11_P101356/475499;A_11_P207398/475499;A_11_P050776/606758;A_11_P053266/606758;A_11_P114341/606758;A_11_P114361/606758	6	5.50891	0.5
GRMDversusHealthy_Down	biological_process	44763	A_11_P180453/414755;A_11_P0000028225/609356;A_11_P101216/609356;A_11_P0000020392/474544;A_11_P089796/474544;A_11_P089781/611190;A_11_P191218/482154;A_11_P0000040420/475436;A_11_P154598/475436;A_11_P078556/475631;A_11_P220518/475630;A_11_P0000030828/487190;A_11_P149243/487190;A_11_P0000030832/607724;A_11_P079901/485448;A_11_P163753/485653;A_11_P0000019945/403897;A_11_P174498/477777;A_11_P000002313…	28	35.9114	0.5
GRMDversusHealthy_Down	biological_process	0009987 cellular process	A_11_P180453/414755;A_11_P0000028225/609356;A_11_P101216/609356;A_11_P0000020392/474544;A_11_P089796/474544;A_11_P089781/611190;A_11_P191218/482154;A_11_P0000040420/475436;A_11_P154598/475436;A_11_P0000026967/482514;A_11_P078556/475631;A_11_P220518/475630;A_11_P0000030828/487190;A_11_P149243/487190;A_11_P103101/478156;A_11_P0000030832/607724;A_11_P102776/478110;A_11_P075306/476562;A_11_P000002930…	44	43.2523	0.5
GRMDversusHealthy_Down	biological_process	44699	A_11_P180453/414755;A_11_P0000028225/609356;A_11_P101216/609356;A_11_P0000020392/474544;A_11_P089796/474544;A_11_P089781/611190;A_11_P191218/482154;A_11_P0000040420/475436;A_11_P154598/475436;A_11_P078556/475631;A_11_P220518/475630;A_11_P0000039338/100855809;A_11_P0000030828/487190;A_11_P149243/487190;A_11_P103101/478156;A_11_P0000030832/607724;A_11_P0000023404/478196;A_11_P103481/478196;A_11_P12…	34	39.3391	0.5
GRMDversusHealthy_Down	biological_process	0040011 locomotion	A_11_P191218/482154;A_11_P220518/475630;A_11_P0000019945/403897;A_11_P174498/477777;A_11_P0000024600/479628;A_11_P093446/100856446;A_11_P101356/475499;A_11_P207398/475499;A_11_P050776/606758;A_11_P053266/606758;A_11_P114341/606758;A_11_P114361/606758	8	6.45872	0.5
GRMDversusHealthy_Down	biological_process	0051674 localization of cell	A_11_P191218/482154;A_11_P0000019945/403897;A_11_P0000024600/479628;A_11_P101356/475499;A_11_P207398/475499	4	3.35178	0.5
GRMDversusHealthy_Down	biological_process	0090132 epithelium migration	A_11_P191218/482154;A_11_P0000019945/403897	2	0.472795497185741	0.5
GRMDversusHealthy_Down	biological_process	0090130 tissue migration	A_11_P191218/482154;A_11_P0000019945/403897	2	0.557223264540338	0.5
GRMDversusHealthy_Down	biological_process	44707	A_11_P180453/414755;A_11_P0000020392/474544;A_11_P089796/474544;A_11_P089781/611190;A_11_P191218/482154;A_11_P0000040420/475436;A_11_P154598/475436;A_11_P220518/475630;A_11_P0000030832/607724;A_11_P0000023404/478196;A_11_P103481/478196;A_11_P121151/478196;A_11_P194408/478196;A_11_P075306/476562;A_11_P0000019945/403897;A_11_P174498/477777;A_11_P0000023139/477858;A_11_P109421/488777;A_11_P000002419…	23	25.8391	0.5
GRMDversusHealthy_Down	biological_process	0032501 multicellular organismal process	A_11_P180453/414755;A_11_P0000020392/474544;A_11_P089796/474544;A_11_P089781/611190;A_11_P191218/482154;A_11_P0000040420/475436;A_11_P154598/475436;A_11_P220518/475630;A_11_P0000030832/607724;A_11_P0000023404/478196;A_11_P103481/478196;A_11_P121151/478196;A_11_P194408/478196;A_11_P075306/476562;A_11_P0000019945/403897;A_11_P174498/477777;A_11_P0000023139/477858;A_11_P109421/488777;A_11_P000002419…	23	26.6159	0.5
GRMDversusHealthy_Down	biological_process	0022412 cellular process involved in reproduction in multicellular organism		0	2.24155722326454	0.5
GRMDversusHealthy_Down	biological_process	0048610 cellular process involved in reproduction		0	4.17073170731707	0.5
GRMDversusHealthy_Down	biological_process	0000003 reproduction	A_11_P191218/482154;A_11_P0000040420/475436;A_11_P154598/475436;A_11_P220518/475630;A_11_P0000019945/403897;A_11_P0000023902/478798;A_11_P093446/100856446;A_11_P0000038752/804486	7	10.9461	0.5
GRMDversusHealthy_Down	biological_process	0032504 multicellular organism reproduction	A_11_P191218/482154;A_11_P0000019945/403897;A_11_P0000038752/804486	3	5.24719	0.5
GRMDversusHealthy_Down	biological_process	0030707 ovarian follicle cell development		0	0.396810506566604	0.5
GRMDversusHealthy_Down	biological_process	0003006 developmental process involved in reproduction	A_11_P191218/482154;A_11_P0000040420/475436;A_11_P154598/475436	2	5.31472795497186	0.5
GRMDversusHealthy_Down	biological_process	0022414 reproductive process	A_11_P191218/482154;A_11_P0000040420/475436;A_11_P154598/475436;A_11_P220518/475630;A_11_P0000019945/403897;A_11_P0000038752/804486	5	9.9076	0.5
GRMDversusHealthy_Down	biological_process	0032502 developmental process	A_11_P180453/414755;A_11_P0000020392/474544;A_11_P089796/474544;A_11_P089781/611190;A_11_P191218/482154;A_11_P0000040420/475436;A_11_P154598/475436;A_11_P220518/475630;A_11_P0000030832/607724;A_11_P075306/476562;A_11_P0000019945/403897;A_11_P174498/477777;A_11_P0000023139/477858;A_11_P109421/488777;A_11_P0000032761/489585;A_11_P0000024600/479628;A_11_P093446/100856446;A_11_P0000016383/611064;A_11…	21	23.7242	0.5
GRMDversusHealthy_Down	biological_process	0048468 cell development	A_11_P0000020392/474544;A_11_P089796/474544;A_11_P191218/482154;A_11_P220518/475630;A_11_P0000030832/607724;A_11_P174498/477777;A_11_P0000016383/611064;A_11_P101356/475499;A_11_P207398/475499;A_11_P050776/606758;A_11_P053266/606758;A_11_P114341/606758;A_11_P114361/606758	8	7.8349	0.5
GRMDversusHealthy_Down	biological_process	44767	A_11_P180453/414755;A_11_P0000020392/474544;A_11_P089796/474544;A_11_P089781/611190;A_11_P191218/482154;A_11_P0000040420/475436;A_11_P154598/475436;A_11_P220518/475630;A_11_P0000030832/607724;A_11_P075306/476562;A_11_P0000019945/403897;A_11_P174498/477777;A_11_P0000023139/477858;A_11_P0000032761/489585;A_11_P0000024600/479628;A_11_P093446/100856446;A_11_P0000016383/611064;A_11_P0000038752/804486;…	20	19.9418	0.5
GRMDversusHealthy_Down	biological_process	0048856 anatomical structure development	A_11_P180453/414755;A_11_P0000020392/474544;A_11_P089796/474544;A_11_P089781/611190;A_11_P191218/482154;A_11_P0000040420/475436;A_11_P154598/475436;A_11_P220518/475630;A_11_P0000030832/607724;A_11_P075306/476562;A_11_P0000019945/403897;A_11_P174498/477777;A_11_P0000023139/477858;A_11_P109421/488777;A_11_P0000032761/489585;A_11_P0000024600/479628;A_11_P093446/100856446;A_11_P0000016383/611064;A_11…	20	21.8077	0.5
GRMDversusHealthy_Down	biological_process	0048869 cellular developmental process	A_11_P0000020392/474544;A_11_P089796/474544;A_11_P191218/482154;A_11_P220518/475630;A_11_P0000030832/607724;A_11_P0000019945/403897;A_11_P174498/477777;A_11_P0000023139/477858;A_11_P109421/488777;A_11_P0000024600/479628;A_11_P0000016383/611064;A_11_P101356/475499;A_11_P207398/475499;A_11_P050776/606758;A_11_P053266/606758;A_11_P114341/606758;A_11_P114361/606758	12	14.3147	0.5
GRMDversusHealthy_Down	biological_process	0030154 cell differentiation	A_11_P0000020392/474544;A_11_P089796/474544;A_11_P191218/482154;A_11_P220518/475630;A_11_P0000030832/607724;A_11_P0000019945/403897;A_11_P174498/477777;A_11_P0000023139/477858;A_11_P109421/488777;A_11_P0000016383/611064;A_11_P101356/475499;A_11_P207398/475499;A_11_P050776/606758;A_11_P053266/606758;A_11_P114341/606758;A_11_P114361/606758	11	13.6857	0.5
GRMDversusHealthy_Down	biological_process	0048477 oogenesis		0	1.51969981238274	0.5
GRMDversusHealthy_Down	biological_process	0007292 female gamete generation	A_11_P0000019945/403897	1	1.84474671669794	0.5
GRMDversusHealthy_Down	biological_process	0007276 gamete generation	A_11_P0000019945/403897;A_11_P0000038752/804486	2	3.91744840525328	0.5
GRMDversusHealthy_Down	biological_process	44702	A_11_P191218/482154;A_11_P0000019945/403897;A_11_P0000038752/804486	3	4.80394	0.5
GRMDversusHealthy_Down	biological_process	0048609 multicellular organismal reproductive process	A_11_P191218/482154;A_11_P0000019945/403897;A_11_P0000038752/804486	3	5.12899	0.5
GRMDversusHealthy_Down	biological_process	0019953 sexual reproduction	A_11_P0000019945/403897;A_11_P0000038752/804486	2	4.51266416510319	0.5
GRMDversusHealthy_Down	biological_process	0048754 branching morphogenesis of a tube	A_11_P191218/482154;A_11_P0000030832/607724	2	0.612101313320826	0.5
GRMDversusHealthy_Down	biological_process	0061138 morphogenesis of a branching epithelium	A_11_P191218/482154;A_11_P0000030832/607724	2	0.688086303939963	0.5
GRMDversusHealthy_Down	biological_process	0001763 morphogenesis of a branching structure	A_11_P191218/482154;A_11_P0000030832/607724	2	0.726078799249531	0.5
GRMDversusHealthy_Down	biological_process	0009653 anatomical structure morphogenesis	A_11_P0000020392/474544;A_11_P089796/474544;A_11_P191218/482154;A_11_P0000030832/607724;A_11_P0000019945/403897;A_11_P174498/477777;A_11_P0000024600/479628;A_11_P0000038752/804486;A_11_P050776/606758;A_11_P053266/606758;A_11_P114341/606758;A_11_P114361/606758;A_11_P0000034684/491903	9	11.7481	0.5
GRMDversusHealthy_Down	biological_process	0002009 morphogenesis of an epithelium	A_11_P191218/482154;A_11_P0000030832/607724;A_11_P0000024600/479628	3	2.67214	0.5
GRMDversusHealthy_Down	biological_process	0048729 tissue morphogenesis	A_11_P191218/482154;A_11_P0000030832/607724;A_11_P0000024600/479628	3	3.11116	0.5
GRMDversusHealthy_Down	biological_process	0009888 tissue development	A_11_P180453/414755;A_11_P0000020392/474544;A_11_P089796/474544;A_11_P191218/482154;A_11_P220518/475630;A_11_P0000030832/607724;A_11_P0000019945/403897;A_11_P0000024600/479628;A_11_P050776/606758;A_11_P053266/606758;A_11_P114341/606758;A_11_P114361/606758	8	7.5985	0.5
GRMDversusHealthy_Down	biological_process	0060429 epithelium development	A_11_P191218/482154;A_11_P0000030832/607724;A_11_P0000024600/479628;A_11_P050776/606758;A_11_P053266/606758;A_11_P114341/606758;A_11_P114361/606758	4	4.55488	0.5
GRMDversusHealthy_Down	biological_process	0060562 epithelial tube morphogenesis	A_11_P191218/482154;A_11_P0000030832/607724;A_11_P0000024600/479628	3	1.29174	0.5
GRMDversusHealthy_Down	biological_process	0035239 tube morphogenesis	A_11_P191218/482154;A_11_P0000030832/607724;A_11_P0000024600/479628	3	1.43105	0.5
GRMDversusHealthy_Down	biological_process	0035295 tube development	A_11_P191218/482154;A_11_P0000030832/607724;A_11_P0000024600/479628	3	2.14869	0.5
GRMDversusHealthy_Down	biological_process	0007275 multicellular organismal development	A_11_P180453/414755;A_11_P0000020392/474544;A_11_P089796/474544;A_11_P089781/611190;A_11_P191218/482154;A_11_P0000040420/475436;A_11_P154598/475436;A_11_P220518/475630;A_11_P0000030832/607724;A_11_P075306/476562;A_11_P0000019945/403897;A_11_P174498/477777;A_11_P0000023139/477858;A_11_P109421/488777;A_11_P0000032761/489585;A_11_P0000024600/479628;A_11_P093446/100856446;A_11_P0000016383/611064;A_11…	20	22.1665	0.5
GRMDversusHealthy_Down	biological_process	0007424 open tracheal system development		0	0.337711069418386	0.5
GRMDversusHealthy_Down	biological_process	0060541 respiratory system development	A_11_P191218/482154;A_11_P0000030832/607724;A_11_P0000024600/479628	3	1.06379	0.5
GRMDversusHealthy_Down	biological_process	0048731 system development	A_11_P180453/414755;A_11_P0000020392/474544;A_11_P089796/474544;A_11_P089781/611190;A_11_P191218/482154;A_11_P0000040420/475436;A_11_P154598/475436;A_11_P220518/475630;A_11_P0000030832/607724;A_11_P0000019945/403897;A_11_P174498/477777;A_11_P0000023139/477858;A_11_P109421/488777;A_11_P0000024600/479628;A_11_P0000016383/611064;A_11_P0000038752/804486;A_11_P101356/475499;A_11_P207398/475499;A_11_P0…	17	17.8565	0.5
GRMDversusHealthy_Down	biological_process	0007155 cell adhesion		0	2.74812382739212	0.5
GRMDversusHealthy_Down	biological_process	0022610 biological adhesion		0	2.76078799249531	0.5
GRMDversusHealthy_Down	biological_process	0030010 establishment of cell polarity	A_11_P050776/606758;A_11_P053266/606758;A_11_P114341/606758;A_11_P114361/606758	1	0.451688555347092	0.5
GRMDversusHealthy_Down	biological_process	0007163 establishment or maintenance of cell polarity	A_11_P050776/606758;A_11_P053266/606758;A_11_P114341/606758;A_11_P114361/606758	1	0.962476547842402	0.5
GRMDversusHealthy_Down	biological_process	0045165 cell fate commitment	A_11_P191218/482154;A_11_P0000030832/607724	2	1.65056285178236	0.5
GRMDversusHealthy_Down	biological_process	0017145 stem cell division		0	0.24484052532833	0.5
GRMDversusHealthy_Down	biological_process	0051301 cell division		0	2.62570356472796	0.5
GRMDversusHealthy_Down	biological_process	0008283 cell proliferation	A_11_P0000030832/607724;A_11_P174498/477777	2	2.67636022514071	0.5
GRMDversusHealthy_Down	biological_process	0072089 stem cell proliferation		0	0.325046904315197	0.5
GRMDversusHealthy_Down	biological_process	0048699 generation of neurons	A_11_P174498/477777;A_11_P0000016383/611064;A_11_P101356/475499;A_11_P207398/475499;A_11_P050776/606758;A_11_P053266/606758;A_11_P114341/606758;A_11_P114361/606758	4	5.84662	0.5
GRMDversusHealthy_Down	biological_process	0022008 neurogenesis	A_11_P174498/477777;A_11_P0000023139/477858;A_11_P109421/488777;A_11_P0000016383/611064;A_11_P101356/475499;A_11_P207398/475499;A_11_P050776/606758;A_11_P053266/606758;A_11_P114341/606758;A_11_P114361/606758	6	7.32833	0.5
GRMDversusHealthy_Down	biological_process	0007399 nervous system development	A_11_P089781/611190;A_11_P220518/475630;A_11_P174498/477777;A_11_P0000023139/477858;A_11_P109421/488777;A_11_P0000016383/611064;A_11_P101356/475499;A_11_P207398/475499;A_11_P050776/606758;A_11_P053266/606758;A_11_P114341/606758;A_11_P114361/606758	8	9.68809	0.5
GRMDversusHealthy_Down	biological_process	0045197 establishment or maintenance of epithelial cell apical/basal polarity		0	0.139305816135084	0.5
GRMDversusHealthy_Down	biological_process	0035088 establishment or maintenance of apical/basal cell polarity		0	0.189962476547842	0.5
GRMDversusHealthy_Down	biological_process	0061245 establishment or maintenance of bipolar cell polarity		0	0.206848030018762	0.5
GRMDversusHealthy_Down	biological_process	0016331 morphogenesis of embryonic epithelium		0	0.700750469043152	0.5
GRMDversusHealthy_Down	biological_process	0048598 embryonic morphogenesis	A_11_P0000024600/479628	1	2.8874296435272	0.5
GRMDversusHealthy_Down	biological_process	0009790 embryo development	A_11_P191218/482154;A_11_P0000040420/475436;A_11_P154598/475436;A_11_P075306/476562;A_11_P0000019945/403897;A_11_P0000032761/489585;A_11_P0000024600/479628;A_11_P093446/100856446;A_11_P101356/475499;A_11_P207398/475499	8	9.04644	0.5
GRMDversusHealthy_Down	biological_process	0001738 morphogenesis of a polarized epithelium		0	0.24484052532833	0.5
GRMDversusHealthy_Down	biological_process	0006469 negative regulation of protein kinase activity		0	0.679643527204503	0.5
GRMDversusHealthy_Down	biological_process	0001933 negative regulation of protein phosphorylation	A_11_P0000040310/485626;A_11_P071376/485626;A_11_P050776/606758;A_11_P053266/606758;A_11_P114341/606758;A_11_P114361/606758	2	0.899155722326454	0.5
GRMDversusHealthy_Down	biological_process	0001932 regulation of protein phosphorylation	A_11_P191218/482154;A_11_P078556/475631;A_11_P0000030832/607724;A_11_P0000040310/485626;A_11_P071376/485626;A_11_P050776/606758;A_11_P053266/606758;A_11_P114341/606758;A_11_P114361/606758	5	3.22936	0.5
GRMDversusHealthy_Down	biological_process	0031399 regulation of protein modification process	A_11_P191218/482154;A_11_P078556/475631;A_11_P0000030832/607724;A_11_P0000040310/485626;A_11_P071376/485626;A_11_P050776/606758;A_11_P053266/606758;A_11_P114341/606758;A_11_P114361/606758	5	4.29315	0.5
GRMDversusHealthy_Down	biological_process	0032268 regulation of cellular protein metabolic process	A_11_P191218/482154;A_11_P078556/475631;A_11_P0000030832/607724;A_11_P0000040310/485626;A_11_P071376/485626;A_11_P050776/606758;A_11_P053266/606758;A_11_P114341/606758;A_11_P114361/606758	5	5.63555	0.5
GRMDversusHealthy_Down	biological_process	0031323 regulation of cellular metabolic process	A_11_P180453/414755;A_11_P0000020392/474544;A_11_P089796/474544;A_11_P191218/482154;A_11_P078556/475631;A_11_P0000030832/607724;A_11_P0000029306/610473;A_11_P0000040310/485626;A_11_P071376/485626;A_11_P0000019945/403897;A_11_P104401/610502;A_11_P121441/480858;A_11_P050776/606758;A_11_P053266/606758;A_11_P114341/606758;A_11_P114361/606758;A_11_P0000034684/491903	12	16.5901	0.5
GRMDversusHealthy_Down	biological_process	0019222 regulation of metabolic process	A_11_P180453/414755;A_11_P0000020392/474544;A_11_P089796/474544;A_11_P191218/482154;A_11_P078556/475631;A_11_P0000030828/487190;A_11_P149243/487190;A_11_P0000030832/607724;A_11_P0000029306/610473;A_11_P0000040310/485626;A_11_P071376/485626;A_11_P0000019945/403897;A_11_P104401/610502;A_11_P121441/480858;A_11_P050776/606758;A_11_P053266/606758;A_11_P114341/606758;A_11_P114361/606758;A_11_P000003468…	13	18.7387	0.5
GRMDversusHealthy_Down	biological_process	0050789 regulation of biological process	A_11_P180453/414755;A_11_P0000020392/474544;A_11_P089796/474544;A_11_P089781/611190;A_11_P191218/482154;A_11_P0000040420/475436;A_11_P154598/475436;A_11_P078556/475631;A_11_P220518/475630;A_11_P0000030828/487190;A_11_P149243/487190;A_11_P103101/478156;A_11_P0000030832/607724;A_11_P0000029306/610473;A_11_P079901/485448;A_11_P163753/485653;A_11_P0000040310/485626;A_11_P071376/485626;A_11_P000001994…	26	32.0319	0.5
GRMDversusHealthy_Down	biological_process	0065007 biological regulation	A_11_P180453/414755;A_11_P0000020392/474544;A_11_P089796/474544;A_11_P089781/611190;A_11_P191218/482154;A_11_P0000040420/475436;A_11_P154598/475436;A_11_P078556/475631;A_11_P220518/475630;A_11_P0000030828/487190;A_11_P149243/487190;A_11_P103101/478156;A_11_P0000030832/607724;A_11_P0000029306/610473;A_11_P079901/485448;A_11_P163753/485653;A_11_P0000040310/485626;A_11_P071376/485626;A_11_P000001994…	26	33.6402	0.5
GRMDversusHealthy_Down	biological_process	0050794 regulation of cellular process	A_11_P180453/414755;A_11_P0000020392/474544;A_11_P089796/474544;A_11_P089781/611190;A_11_P191218/482154;A_11_P078556/475631;A_11_P220518/475630;A_11_P0000030828/487190;A_11_P149243/487190;A_11_P103101/478156;A_11_P0000030832/607724;A_11_P0000029306/610473;A_11_P079901/485448;A_11_P163753/485653;A_11_P0000040310/485626;A_11_P071376/485626;A_11_P0000019945/403897;A_11_P174498/477777;A_11_P062392/47…	23	29.5455	0.5
GRMDversusHealthy_Down	biological_process	0051246 regulation of protein metabolic process	A_11_P191218/482154;A_11_P078556/475631;A_11_P0000030832/607724;A_11_P0000040310/485626;A_11_P071376/485626;A_11_P050776/606758;A_11_P053266/606758;A_11_P114341/606758;A_11_P114361/606758	5	6.20544	0.5
GRMDversusHealthy_Down	biological_process	0060255 regulation of macromolecule metabolic process	A_11_P0000020392/474544;A_11_P089796/474544;A_11_P191218/482154;A_11_P078556/475631;A_11_P0000030832/607724;A_11_P0000029306/610473;A_11_P0000040310/485626;A_11_P071376/485626;A_11_P0000019945/403897;A_11_P050776/606758;A_11_P053266/606758;A_11_P114341/606758;A_11_P114361/606758	8	15.349	0.5
GRMDversusHealthy_Down	biological_process	0080090 regulation of primary metabolic process	A_11_P180453/414755;A_11_P0000020392/474544;A_11_P089796/474544;A_11_P191218/482154;A_11_P078556/475631;A_11_P0000030832/607724;A_11_P0000029306/610473;A_11_P0000040310/485626;A_11_P071376/485626;A_11_P0000019945/403897;A_11_P104401/610502;A_11_P121441/480858;A_11_P050776/606758;A_11_P053266/606758;A_11_P114341/606758;A_11_P114361/606758;A_11_P0000034684/491903	12	16.2017	0.5
GRMDversusHealthy_Down	biological_process	0042325 regulation of phosphorylation	A_11_P191218/482154;A_11_P078556/475631;A_11_P0000030832/607724;A_11_P0000040310/485626;A_11_P071376/485626;A_11_P104401/610502;A_11_P050776/606758;A_11_P053266/606758;A_11_P114341/606758;A_11_P114361/606758;A_11_P0000034684/491903	7	3.49109	0.5
GRMDversusHealthy_Down	biological_process	0019220 regulation of phosphate metabolic process	A_11_P180453/414755;A_11_P191218/482154;A_11_P078556/475631;A_11_P0000030832/607724;A_11_P0000040310/485626;A_11_P071376/485626;A_11_P104401/610502;A_11_P050776/606758;A_11_P053266/606758;A_11_P114341/606758;A_11_P114361/606758;A_11_P0000034684/491903	8	5.36116	0.5
GRMDversusHealthy_Down	biological_process	0051174 regulation of phosphorus metabolic process	A_11_P180453/414755;A_11_P191218/482154;A_11_P078556/475631;A_11_P0000030832/607724;A_11_P0000040310/485626;A_11_P071376/485626;A_11_P104401/610502;A_11_P121441/480858;A_11_P050776/606758;A_11_P053266/606758;A_11_P114341/606758;A_11_P114361/606758;A_11_P0000034684/491903	9	5.41182	0.5
GRMDversusHealthy_Down	biological_process	0031400 negative regulation of protein modification process	A_11_P0000040310/485626;A_11_P071376/485626;A_11_P050776/606758;A_11_P053266/606758;A_11_P114341/606758;A_11_P114361/606758	2	1.42682926829268	0.5
GRMDversusHealthy_Down	biological_process	0032269 negative regulation of cellular protein metabolic process	A_11_P0000040310/485626;A_11_P071376/485626;A_11_P050776/606758;A_11_P053266/606758;A_11_P114341/606758;A_11_P114361/606758	2	1.97138836772983	0.5
GRMDversusHealthy_Down	biological_process	0031324 negative regulation of cellular metabolic process	A_11_P0000020392/474544;A_11_P089796/474544;A_11_P0000029306/610473;A_11_P0000040310/485626;A_11_P071376/485626;A_11_P104401/610502;A_11_P050776/606758;A_11_P053266/606758;A_11_P114341/606758;A_11_P114361/606758	5	5.87617	0.5
GRMDversusHealthy_Down	biological_process	0009892 negative regulation of metabolic process	A_11_P0000020392/474544;A_11_P089796/474544;A_11_P0000029306/610473;A_11_P0000040310/485626;A_11_P071376/485626;A_11_P104401/610502;A_11_P050776/606758;A_11_P053266/606758;A_11_P114341/606758;A_11_P114361/606758	5	6.56848	0.5
GRMDversusHealthy_Down	biological_process	0048519 negative regulation of biological process	A_11_P180453/414755;A_11_P0000020392/474544;A_11_P089796/474544;A_11_P089781/611190;A_11_P191218/482154;A_11_P220518/475630;A_11_P103101/478156;A_11_P0000029306/610473;A_11_P0000040310/485626;A_11_P071376/485626;A_11_P104401/610502;A_11_P050776/606758;A_11_P053266/606758;A_11_P114341/606758;A_11_P114361/606758	10	13.939	0.5
GRMDversusHealthy_Down	biological_process	0048523 negative regulation of cellular process	A_11_P180453/414755;A_11_P0000020392/474544;A_11_P089796/474544;A_11_P089781/611190;A_11_P191218/482154;A_11_P220518/475630;A_11_P103101/478156;A_11_P0000029306/610473;A_11_P0000040310/485626;A_11_P071376/485626;A_11_P104401/610502;A_11_P050776/606758;A_11_P053266/606758;A_11_P114341/606758;A_11_P114361/606758	10	12.5164	0.5
GRMDversusHealthy_Down	biological_process	0051248 negative regulation of protein metabolic process	A_11_P0000040310/485626;A_11_P071376/485626;A_11_P050776/606758;A_11_P053266/606758;A_11_P114341/606758;A_11_P114361/606758	2	2.16979362101313	0.5
GRMDversusHealthy_Down	biological_process	0010605 negative regulation of macromolecule metabolic process	A_11_P0000020392/474544;A_11_P089796/474544;A_11_P0000029306/610473;A_11_P0000040310/485626;A_11_P071376/485626;A_11_P050776/606758;A_11_P053266/606758;A_11_P114341/606758;A_11_P114361/606758	4	6.08724	0.5
GRMDversusHealthy_Down	biological_process	0042326 negative regulation of phosphorylation	A_11_P0000040310/485626;A_11_P071376/485626;A_11_P104401/610502;A_11_P050776/606758;A_11_P053266/606758;A_11_P114341/606758;A_11_P114361/606758	3	0.949812	0.5
GRMDversusHealthy_Down	biological_process	0045936 negative regulation of phosphate metabolic process	A_11_P0000040310/485626;A_11_P071376/485626;A_11_P104401/610502;A_11_P050776/606758;A_11_P053266/606758;A_11_P114341/606758;A_11_P114361/606758	3	1.18621	0.5
GRMDversusHealthy_Down	biological_process	0010563 negative regulation of phosphorus metabolic process	A_11_P0000040310/485626;A_11_P071376/485626;A_11_P104401/610502;A_11_P050776/606758;A_11_P053266/606758;A_11_P114341/606758;A_11_P114361/606758	3	1.18621	0.5
GRMDversusHealthy_Down	biological_process	0033673 negative regulation of kinase activity		0	0.717636022514071	0.5
GRMDversusHealthy_Down	biological_process	0043549 regulation of kinase activity	A_11_P078556/475631;A_11_P0000034684/491903	2	2.5328330206379	0.5
GRMDversusHealthy_Down	biological_process	0051338 regulation of transferase activity	A_11_P078556/475631;A_11_P0000034684/491903	2	2.60459662288931	0.5
GRMDversusHealthy_Down	biological_process	0050790 regulation of catalytic activity	A_11_P180453/414755;A_11_P078556/475631;A_11_P0000030828/487190;A_11_P149243/487190;A_11_P0000019945/403897;A_11_P104401/610502;A_11_P0000034684/491903	6	6.5727	0.5
GRMDversusHealthy_Down	biological_process	0065009 regulation of molecular function	A_11_P180453/414755;A_11_P078556/475631;A_11_P220518/475630;A_11_P0000030828/487190;A_11_P149243/487190;A_11_P0000040310/485626;A_11_P071376/485626;A_11_P0000019945/403897;A_11_P104401/610502;A_11_P050776/606758;A_11_P053266/606758;A_11_P114341/606758;A_11_P114361/606758;A_11_P0000034684/491903	9	7.90666	0.5
GRMDversusHealthy_Down	biological_process	0051348 negative regulation of transferase activity		0	0.75562851782364	0.5
GRMDversusHealthy_Down	biological_process	0043086 negative regulation of catalytic activity	A_11_P180453/414755;A_11_P0000019945/403897;A_11_P104401/610502	3	2.29644	0.5
GRMDversusHealthy_Down	biological_process	0044092 negative regulation of molecular function	A_11_P180453/414755;A_11_P0000019945/403897;A_11_P104401/610502	3	2.8621	0.5
GRMDversusHealthy_Down	biological_process	0045859 regulation of protein kinase activity	A_11_P078556/475631	1	2.406191369606	0.5
GRMDversusHealthy_Down	biological_process	0009798 axis specification		0	0.704971857410882	0.5
GRMDversusHealthy_Down	biological_process	0007389 pattern specification process	A_11_P0000024600/479628;A_11_P050776/606758;A_11_P053266/606758;A_11_P114341/606758;A_11_P114361/606758	2	2.81144465290807	0.5
GRMDversusHealthy_Down	biological_process	0048469 cell maturation	A_11_P191218/482154	1	0.903377110694184	0.5
GRMDversusHealthy_Down	biological_process	0021700 developmental maturation	A_11_P191218/482154	1	1.15243902439024	0.5
GRMDversusHealthy_Down	biological_process	0048599 oocyte development		0	0.455909943714822	0.5
GRMDversusHealthy_Down	biological_process	0007281 germ cell development		0	1.45215759849906	0.5
GRMDversusHealthy_Down	biological_process	0009994 oocyte differentiation		0	0.515009380863039	0.5
GRMDversusHealthy_Down	biological_process	0006911 phagocytosis, engulfment		0	0.645872420262664	0.5
GRMDversusHealthy_Down	biological_process	0010324 membrane invagination		0	0.700750469043152	0.5
GRMDversusHealthy_Down	biological_process	44802	A_11_P104401/610502	1	2.9718574108818	0.5
GRMDversusHealthy_Down	biological_process	0061024 membrane organization	A_11_P104401/610502	1	3.34756097560976	0.5
GRMDversusHealthy_Down	biological_process	0016043 cellular component organization	A_11_P180453/414755;A_11_P220518/475630;A_11_P0000030832/607724;A_11_P079901/485448;A_11_P174498/477777;A_11_P0000023139/477858;A_11_P104401/610502;A_11_P0000024600/479628;A_11_P093446/100856446;A_11_P050776/606758;A_11_P053266/606758;A_11_P114341/606758;A_11_P114361/606758	10	18.3884	0.5
GRMDversusHealthy_Down	biological_process	0071840 cellular component organization or biogenesis	A_11_P180453/414755;A_11_P220518/475630;A_11_P0000030832/607724;A_11_P079901/485448;A_11_P174498/477777;A_11_P0000023139/477858;A_11_P109221/479043;A_11_P178588/479043;A_11_P104401/610502;A_11_P0000024600/479628;A_11_P093446/100856446;A_11_P050776/606758;A_11_P053266/606758;A_11_P114341/606758;A_11_P114361/606758	11	18.9794	0.5
GRMDversusHealthy_Down	biological_process	0006909 phagocytosis		0	1.08489681050657	0.5
GRMDversusHealthy_Down	biological_process	0006897 endocytosis	A_11_P093446/100856446	1	3.46998123827392	0.5
GRMDversusHealthy_Down	biological_process	0016192 vesicle-mediated transport	A_11_P220518/475630;A_11_P093446/100856446;A_11_P050776/606758;A_11_P053266/606758;A_11_P114341/606758;A_11_P114361/606758	3	5.99015	0.5
GRMDversusHealthy_Down	biological_process	0006810 transport	A_11_P180453/414755;A_11_P0000028225/609356;A_11_P101216/609356;A_11_P0000040420/475436;A_11_P154598/475436;A_11_P078556/475631;A_11_P220518/475630;A_11_P0000039338/100855809;A_11_P103101/478156;A_11_P163753/485653;A_11_P0000023902/478798;A_11_P104401/610502;A_11_P0000032761/489585;A_11_P093446/100856446;A_11_P0000040404/804476;A_11_P051361/804484;A_11_P203003/804484;A_11_P0000038752/804486;A_11_…	16	14.7369	0.5
GRMDversusHealthy_Down	biological_process	0051234 establishment of localization	A_11_P180453/414755;A_11_P0000028225/609356;A_11_P101216/609356;A_11_P0000040420/475436;A_11_P154598/475436;A_11_P078556/475631;A_11_P220518/475630;A_11_P0000039338/100855809;A_11_P103101/478156;A_11_P163753/485653;A_11_P0000023902/478798;A_11_P104401/610502;A_11_P0000032761/489585;A_11_P093446/100856446;A_11_P0000040404/804476;A_11_P051361/804484;A_11_P203003/804484;A_11_P0000038752/804486;A_11_…	16	15.045	0.5
GRMDversusHealthy_Down	biological_process	44765	A_11_P180453/414755;A_11_P0000028225/609356;A_11_P101216/609356;A_11_P0000040420/475436;A_11_P154598/475436;A_11_P078556/475631;A_11_P220518/475630;A_11_P0000039338/100855809;A_11_P103101/478156;A_11_P163753/485653;A_11_P0000023902/478798;A_11_P104401/610502;A_11_P0000032761/489585;A_11_P0000038752/804486;A_11_P050776/606758;A_11_P053266/606758;A_11_P114341/606758;A_11_P114361/606758	13	11.6046	0.5
GRMDversusHealthy_Down	biological_process	0031346 positive regulation of cell projection organization	A_11_P050776/606758;A_11_P053266/606758;A_11_P114341/606758;A_11_P114361/606758	1	0.74718574108818	0.5
GRMDversusHealthy_Down	biological_process	0031344 regulation of cell projection organization	A_11_P050776/606758;A_11_P053266/606758;A_11_P114341/606758;A_11_P114361/606758	1	1.43527204502814	0.5
GRMDversusHealthy_Down	biological_process	0051128 regulation of cellular component organization	A_11_P191218/482154;A_11_P079901/485448;A_11_P174498/477777;A_11_P104401/610502;A_11_P050776/606758;A_11_P053266/606758;A_11_P114341/606758;A_11_P114361/606758	5	6.70356	0.5
GRMDversusHealthy_Down	biological_process	0048522 positive regulation of cellular process	A_11_P0000020392/474544;A_11_P089796/474544;A_11_P191218/482154;A_11_P078556/475631;A_11_P0000030828/487190;A_11_P149243/487190;A_11_P0000030832/607724;A_11_P0000029306/610473;A_11_P0000040310/485626;A_11_P071376/485626;A_11_P0000019945/403897;A_11_P174498/477777;A_11_P104401/610502;A_11_P0000016383/611064;A_11_P050776/606758;A_11_P053266/606758;A_11_P114341/606758;A_11_P114361/606758	12	13.6393	0.5
GRMDversusHealthy_Down	biological_process	0048518 positive regulation of biological process	A_11_P0000020392/474544;A_11_P089796/474544;A_11_P191218/482154;A_11_P0000040420/475436;A_11_P154598/475436;A_11_P078556/475631;A_11_P220518/475630;A_11_P0000030828/487190;A_11_P149243/487190;A_11_P0000030832/607724;A_11_P0000029306/610473;A_11_P163753/485653;A_11_P0000040310/485626;A_11_P071376/485626;A_11_P0000019945/403897;A_11_P174498/477777;A_11_P104401/610502;A_11_P093446/100856446;A_11_P00…	17	16.4803	0.5
GRMDversusHealthy_Down	biological_process	0051130 positive regulation of cellular component organization	A_11_P191218/482154;A_11_P104401/610502;A_11_P050776/606758;A_11_P053266/606758;A_11_P114341/606758;A_11_P114361/606758	3	2.67214	0.5
GRMDversusHealthy_Down	biological_process	0060491 regulation of cell projection assembly		0	0.312382739212007	0.5
GRMDversusHealthy_Down	biological_process	0044087 regulation of cellular component biogenesis	A_11_P191218/482154	1	1.98827392120075	0.5
GRMDversusHealthy_Down	biological_process	0008360 regulation of cell shape	A_11_P191218/482154	1	0.696529080675422	0.5
GRMDversusHealthy_Down	biological_process	0022604 regulation of cell morphogenesis	A_11_P191218/482154	1	1.77298311444653	0.5
GRMDversusHealthy_Down	biological_process	0022603 regulation of anatomical structure morphogenesis	A_11_P191218/482154;A_11_P0000030832/607724	2	3.0984990619137	0.5
GRMDversusHealthy_Down	biological_process	0050793 regulation of developmental process	A_11_P191218/482154;A_11_P0000030832/607724;A_11_P0000016383/611064;A_11_P050776/606758;A_11_P053266/606758;A_11_P114341/606758;A_11_P114361/606758	4	7.58161	0.5
GRMDversusHealthy_Down	biological_process	0065008 regulation of biological quality	A_11_P180453/414755;A_11_P191218/482154;A_11_P220518/475630;A_11_P0000040310/485626;A_11_P071376/485626;A_11_P062392/478318;A_11_P141559/478318;A_11_P104401/610502;A_11_P0000016383/611064;A_11_P050776/606758;A_11_P053266/606758;A_11_P114341/606758;A_11_P114361/606758	8	11.7946	0.5
GRMDversusHealthy_Down	biological_process	0007416 synapse assembly	A_11_P220518/475630	1	0.299718574108818	0.5
GRMDversusHealthy_Down	biological_process	0022607 cellular component assembly	A_11_P180453/414755;A_11_P220518/475630;A_11_P079901/485448;A_11_P174498/477777;A_11_P0000023139/477858;A_11_P0000024600/479628;A_11_P050776/606758;A_11_P053266/606758;A_11_P114341/606758;A_11_P114361/606758	7	7.34099	0.5
GRMDversusHealthy_Down	biological_process	0044085 cellular component biogenesis	A_11_P180453/414755;A_11_P220518/475630;A_11_P079901/485448;A_11_P174498/477777;A_11_P0000023139/477858;A_11_P109221/479043;A_11_P178588/479043;A_11_P0000024600/479628;A_11_P050776/606758;A_11_P053266/606758;A_11_P114341/606758;A_11_P114361/606758	8	8.31614	0.5
GRMDversusHealthy_Down	biological_process	0050808 synapse organization	A_11_P220518/475630	1	0.650093808630394	0.5
GRMDversusHealthy_Down	biological_process	0007043 cell-cell junction assembly		0	0.295497185741088	0.5
GRMDversusHealthy_Down	biological_process	0034329 cell junction assembly		0	0.569887429643527	0.5
GRMDversusHealthy_Down	biological_process	0034330 cell junction organization		0	0.721857410881801	0.5
GRMDversusHealthy_Down	biological_process	0045216 cell-cell junction organization		0	0.607879924953096	0.5
GRMDversusHealthy_Down	biological_process	0034332 adherens junction organization		0	0.265947467166979	0.5
GRMDversusHealthy_Down	biological_process	0043297 apical junction assembly		0	0.189962476547842	0.5
GRMDversusHealthy_Down	biological_process	0001655 urogenital system development	A_11_P0000030832/607724;A_11_P0000024600/479628	2	1.19043151969981	0.5
GRMDversusHealthy_Down	biological_process	0048565 digestive tract development	A_11_P0000024600/479628	1	0.658536585365854	0.5
GRMDversusHealthy_Down	biological_process	0055123 digestive system development	A_11_P0000024600/479628	1	0.74296435272045	0.5
GRMDversusHealthy_Down	biological_process	0035050 embryonic heart tube development	A_11_P0000024600/479628	1	0.426360225140713	0.5
GRMDversusHealthy_Down	biological_process	0007507 heart development	A_11_P180453/414755;A_11_P0000020392/474544;A_11_P089796/474544;A_11_P191218/482154;A_11_P0000030832/607724;A_11_P0000024600/479628	5	1.95872	0.5
GRMDversusHealthy_Down	biological_process	0048513 organ development	A_11_P180453/414755;A_11_P0000020392/474544;A_11_P089796/474544;A_11_P191218/482154;A_11_P0000040420/475436;A_11_P154598/475436;A_11_P220518/475630;A_11_P0000030832/607724;A_11_P0000019945/403897;A_11_P174498/477777;A_11_P0000023139/477858;A_11_P0000024600/479628;A_11_P0000038752/804486;A_11_P101356/475499;A_11_P207398/475499;A_11_P050776/606758;A_11_P053266/606758;A_11_P114341/606758;A_11_P11436…	14	13.2172	0.5
GRMDversusHealthy_Down	biological_process	0072358 cardiovascular system development	A_11_P180453/414755;A_11_P0000020392/474544;A_11_P089796/474544;A_11_P191218/482154;A_11_P0000030832/607724;A_11_P0000019945/403897;A_11_P0000024600/479628	6	3.32223	0.5
GRMDversusHealthy_Down	biological_process	0072359 circulatory system development	A_11_P180453/414755;A_11_P0000020392/474544;A_11_P089796/474544;A_11_P191218/482154;A_11_P0000030832/607724;A_11_P0000019945/403897;A_11_P0000024600/479628	6	3.32223	0.5
GRMDversusHealthy_Down	biological_process	0048568 embryonic organ development	A_11_P191218/482154;A_11_P0000024600/479628	2	1.97138836772983	0.5
GRMDversusHealthy_Down	biological_process	0035148 tube formation		0	0.50234521575985	0.5
GRMDversusHealthy_Down	biological_process	0048646 anatomical structure formation involved in morphogenesis	A_11_P0000020392/474544;A_11_P089796/474544;A_11_P191218/482154;A_11_P0000030832/607724;A_11_P0000019945/403897;A_11_P0000024600/479628;A_11_P050776/606758;A_11_P053266/606758;A_11_P114341/606758;A_11_P114361/606758	6	4.5	0.5
GRMDversusHealthy_Down	biological_process	0043009 chordate embryonic development		0	2.31754221388368	0.5
GRMDversusHealthy_Down	biological_process	0009792 embryo development ending in birth or egg hatching	A_11_P0000040420/475436;A_11_P154598/475436;A_11_P075306/476562;A_11_P0000019945/403897;A_11_P0000032761/489585;A_11_P093446/100856446;A_11_P101356/475499;A_11_P207398/475499	6	6.60225	0.5
GRMDversusHealthy_Down	biological_process	0048793 pronephros development	A_11_P0000024600/479628	1	0.160412757973734	0.5
GRMDversusHealthy_Down	biological_process	0001822 kidney development	A_11_P0000030832/607724;A_11_P0000024600/479628	2	0.852720450281426	0.5
GRMDversusHealthy_Down	biological_process	0072001 renal system development	A_11_P0000030832/607724;A_11_P0000024600/479628	2	1.06801125703565	0.5
GRMDversusHealthy_Down	biological_process	0007417 central nervous system development	A_11_P089781/611190;A_11_P174498/477777;A_11_P0000016383/611064;A_11_P101356/475499;A_11_P207398/475499	4	3.49953	0.5
GRMDversusHealthy_Down	biological_process	0007049 cell cycle	A_11_P089781/611190;A_11_P079901/485448	2	6.37851782363977	0.5
GRMDversusHealthy_Down	biological_process	0040001 establishment of mitotic spindle localization		0	0.202626641651032	0.5
GRMDversusHealthy_Down	biological_process	0051293 establishment of spindle localization		0	0.24484052532833	0.5
GRMDversusHealthy_Down	biological_process	0000226 microtubule cytoskeleton organization	A_11_P079901/485448;A_11_P0000024600/479628	2	2.09803001876173	0.5
GRMDversusHealthy_Down	biological_process	0007010 cytoskeleton organization	A_11_P079901/485448;A_11_P0000024600/479628;A_11_P050776/606758;A_11_P053266/606758;A_11_P114341/606758;A_11_P114361/606758	3	4.33537	0.5
GRMDversusHealthy_Down	biological_process	0006996 organelle organization	A_11_P220518/475630;A_11_P079901/485448;A_11_P0000023139/477858;A_11_P104401/610502;A_11_P0000024600/479628;A_11_P093446/100856446;A_11_P050776/606758;A_11_P053266/606758;A_11_P114341/606758;A_11_P114361/606758	7	11.0347	0.5
GRMDversusHealthy_Down	biological_process	0007017 microtubule-based process	A_11_P079901/485448;A_11_P0000024600/479628	2	2.76923076923077	0.5
GRMDversusHealthy_Down	biological_process	0022402 cell cycle process	A_11_P089781/611190;A_11_P079901/485448	2	5.51313320825516	0.5
GRMDversusHealthy_Down	biological_process	0051649 establishment of localization in cell	A_11_P0000028225/609356;A_11_P101216/609356;A_11_P0000040420/475436;A_11_P154598/475436;A_11_P220518/475630;A_11_P0000023902/478798;A_11_P104401/610502;A_11_P0000032761/489585	6	7.64916	0.5
GRMDversusHealthy_Down	biological_process	0051641 cellular localization	A_11_P0000028225/609356;A_11_P101216/609356;A_11_P0000040420/475436;A_11_P154598/475436;A_11_P220518/475630;A_11_P062392/478318;A_11_P141559/478318;A_11_P0000023902/478798;A_11_P104401/610502;A_11_P0000032761/489585;A_11_P050776/606758;A_11_P053266/606758;A_11_P114341/606758;A_11_P114361/606758	8	8.86069	0.5
GRMDversusHealthy_Down	biological_process	0051656 establishment of organelle localization	A_11_P220518/475630	1	1.49859287054409	0.5
GRMDversusHealthy_Down	biological_process	0051640 organelle localization	A_11_P220518/475630;A_11_P062392/478318;A_11_P141559/478318;A_11_P050776/606758;A_11_P053266/606758;A_11_P114341/606758;A_11_P114361/606758	3	1.85741	0.5
GRMDversusHealthy_Down	biological_process	0051653 spindle localization		0	0.25750469043152	0.5
GRMDversusHealthy_Down	biological_process	0031503 protein complex localization		0	0.375703564727955	0.5
GRMDversusHealthy_Down	biological_process	0000278 mitotic cell cycle	A_11_P079901/485448	1	3.82457786116323	0.5
GRMDversusHealthy_Down	biological_process	0007369 gastrulation	A_11_P0000024600/479628	1	1.03424015009381	0.5
GRMDversusHealthy_Down	biological_process	0008406 gonad development	A_11_P191218/482154	1	1.18198874296435	0.5
GRMDversusHealthy_Down	biological_process	0048608 reproductive structure development	A_11_P191218/482154;A_11_P0000040420/475436;A_11_P154598/475436	2	3.43621013133208	0.5
GRMDversusHealthy_Down	biological_process	0061458 reproductive system development	A_11_P191218/482154;A_11_P0000040420/475436;A_11_P154598/475436	2	3.44887429643527	0.5
GRMDversusHealthy_Down	biological_process	0045137 development of primary sexual characteristics	A_11_P191218/482154	1	1.30863039399625	0.5
GRMDversusHealthy_Down	biological_process	0007548 sex differentiation	A_11_P191218/482154;A_11_P0000040420/475436;A_11_P154598/475436	2	2.41463414634146	0.5
GRMDversusHealthy_Down	biological_process	0007498 mesoderm development		0	0.544559099437148	0.5
GRMDversusHealthy_Down	biological_process	0007338 single fertilization		0	0.485459662288931	0.5
GRMDversusHealthy_Down	biological_process	0009566 fertilization		0	0.628986866791745	0.5
GRMDversusHealthy_Down	biological_process	0002119 nematode larval development	A_11_P0000040420/475436;A_11_P154598/475436;A_11_P0000019945/403897;A_11_P093446/100856446;A_11_P101356/475499;A_11_P207398/475499	4	3.22936	0.5
GRMDversusHealthy_Down	biological_process	0002164 larval development	A_11_P0000040420/475436;A_11_P154598/475436;A_11_P0000019945/403897;A_11_P093446/100856446;A_11_P101356/475499;A_11_P207398/475499	4	3.34334	0.5
GRMDversusHealthy_Down	biological_process	0009791 post-embryonic development	A_11_P0000040420/475436;A_11_P154598/475436;A_11_P0000019945/403897;A_11_P093446/100856446;A_11_P101356/475499;A_11_P207398/475499;A_11_P050776/606758;A_11_P053266/606758;A_11_P114341/606758;A_11_P114361/606758	5	5.44981	0.5
GRMDversusHealthy_Down	biological_process	0006898 receptor-mediated endocytosis	A_11_P093446/100856446	1	1.67589118198874	0.5
GRMDversusHealthy_Down	biological_process	0040007 growth	A_11_P0000040420/475436;A_11_P154598/475436;A_11_P220518/475630;A_11_P0000030832/607724;A_11_P093446/100856446;A_11_P101356/475499;A_11_P207398/475499	5	4.7364	0.5
GRMDversusHealthy_Down	biological_process	0040010 positive regulation of growth rate	A_11_P0000040420/475436;A_11_P154598/475436;A_11_P093446/100856446;A_11_P101356/475499;A_11_P207398/475499	3	2.17824	0.5
GRMDversusHealthy_Down	biological_process	0040009 regulation of growth rate	A_11_P0000040420/475436;A_11_P154598/475436;A_11_P093446/100856446;A_11_P101356/475499;A_11_P207398/475499	3	2.19512	0.5
GRMDversusHealthy_Down	biological_process	0040008 regulation of growth	A_11_P0000040420/475436;A_11_P154598/475436;A_11_P174498/477777;A_11_P093446/100856446;A_11_P101356/475499;A_11_P207398/475499	4	4.93058	0.5
GRMDversusHealthy_Down	biological_process	0045927 positive regulation of growth	A_11_P0000040420/475436;A_11_P154598/475436;A_11_P174498/477777;A_11_P093446/100856446;A_11_P101356/475499;A_11_P207398/475499	4	3.12383	0.5
GRMDversusHealthy_Down	biological_process	0040018 positive regulation of multicellular organism growth		0	0.607879924953096	0.5
GRMDversusHealthy_Down	biological_process	0040014 regulation of multicellular organism growth		0	0.98780487804878	0.5
GRMDversusHealthy_Down	biological_process	0051239 regulation of multicellular organismal process	A_11_P180453/414755;A_11_P191218/482154;A_11_P0000030832/607724;A_11_P0000040310/485626;A_11_P071376/485626;A_11_P0000019945/403897;A_11_P174498/477777;A_11_P0000016383/611064;A_11_P050776/606758;A_11_P053266/606758;A_11_P114341/606758;A_11_P114361/606758	8	9.39681	0.5
GRMDversusHealthy_Down	biological_process	0051240 positive regulation of multicellular organismal process	A_11_P0000030832/607724;A_11_P174498/477777;A_11_P050776/606758;A_11_P053266/606758;A_11_P114341/606758;A_11_P114361/606758	3	2.67214	0.5
GRMDversusHealthy_Down	biological_process	0071842 cellular component organization at cellular level	A_11_P220518/475630;A_11_P079901/485448;A_11_P174498/477777;A_11_P0000023139/477858;A_11_P104401/610502;A_11_P0000024600/479628;A_11_P093446/100856446;A_11_P050776/606758;A_11_P053266/606758;A_11_P114341/606758;A_11_P114361/606758	8	15.5685	0.5
GRMDversusHealthy_Down	biological_process	0071841 cellular component organization or biogenesis at cellular level	A_11_P220518/475630;A_11_P079901/485448;A_11_P174498/477777;A_11_P0000023139/477858;A_11_P109221/479043;A_11_P178588/479043;A_11_P104401/610502;A_11_P0000024600/479628;A_11_P093446/100856446;A_11_P050776/606758;A_11_P053266/606758;A_11_P114341/606758;A_11_P114361/606758	9	16.2017	0.5
GRMDversusHealthy_Down	biological_process	0016044 cellular membrane organization	A_11_P104401/610502	1	3.32645403377111	0.5
GRMDversusHealthy_Down	biological_process	0071844 cellular component assembly at cellular level	A_11_P220518/475630;A_11_P079901/485448;A_11_P0000024600/479628;A_11_P050776/606758;A_11_P053266/606758;A_11_P114341/606758;A_11_P114361/606758	4	5.77908	0.5
GRMDversusHealthy_Down	biological_process	0007067 mitosis		0	1.70966228893058	0.5
GRMDversusHealthy_Down	biological_process	0000280 nuclear division		0	1.73921200750469	0.5
GRMDversusHealthy_Down	biological_process	0048285 organelle fission		0	1.85741088180113	0.5
GRMDversusHealthy_Down	biological_process	0022618 ribonucleoprotein complex assembly		0	0.726078799249531	0.5
GRMDversusHealthy_Down	biological_process	0034622 cellular macromolecular complex assembly	A_11_P079901/485448;A_11_P0000024600/479628;A_11_P050776/606758;A_11_P053266/606758;A_11_P114341/606758;A_11_P114361/606758	3	2.82411	0.5
GRMDversusHealthy_Down	biological_process	0065003 macromolecular complex assembly	A_11_P180453/414755;A_11_P079901/485448;A_11_P174498/477777;A_11_P0000023139/477858;A_11_P0000024600/479628;A_11_P050776/606758;A_11_P053266/606758;A_11_P114341/606758;A_11_P114361/606758	6	4.81238	0.5
GRMDversusHealthy_Down	biological_process	0043933 macromolecular complex subunit organization	A_11_P180453/414755;A_11_P079901/485448;A_11_P174498/477777;A_11_P0000023139/477858;A_11_P0000024600/479628;A_11_P050776/606758;A_11_P053266/606758;A_11_P114341/606758;A_11_P114361/606758	6	6.32786	0.5
GRMDversusHealthy_Down	biological_process	0071826 ribonucleoprotein complex subunit organization		0	0.776735459662289	0.5
GRMDversusHealthy_Down	biological_process	0022613 ribonucleoprotein complex biogenesis		0	1.62945590994371	0.5
GRMDversusHealthy_Down	biological_process	0000398 nuclear mRNA splicing, via spliceosome		0	1.03424015009381	0.5
GRMDversusHealthy_Down	biological_process	0000377 RNA splicing, via transesterification reactions with bulged adenosine as nucleophile		0	1.03424015009381	0.5
GRMDversusHealthy_Down	biological_process	0000375 RNA splicing, via transesterification reactions		0	1.046904315197	0.5
GRMDversusHealthy_Down	biological_process	0008380 RNA splicing		0	1.50281425891182	0.5
GRMDversusHealthy_Down	biological_process	0006396 RNA processing		0	3.33489681050657	0.5
GRMDversusHealthy_Down	biological_process	0016070 RNA metabolic process	A_11_P0000020392/474544;A_11_P089796/474544;A_11_P0000029306/610473;A_11_P0000019945/403897;A_11_P062392/478318;A_11_P141559/478318	4	10.1482	0.5
GRMDversusHealthy_Down	biological_process	0044260 cellular macromolecule metabolic process	A_11_P0000020392/474544;A_11_P089796/474544;A_11_P089781/611190;A_11_P191218/482154;A_11_P0000029306/610473;A_11_P079901/485448;A_11_P080376/100855548;A_11_P0000019945/403897;A_11_P109421/488777;A_11_P109221/479043;A_11_P178588/479043;A_11_P062392/478318;A_11_P141559/478318;A_11_P104401/610502;A_11_P080801/100049005;A_11_P050776/606758;A_11_P053266/606758;A_11_P114341/606758;A_11_P114361/606758	13	21.4826	0.5
GRMDversusHealthy_Down	biological_process	0043170 macromolecule metabolic process	A_11_P0000020392/474544;A_11_P089796/474544;A_11_P089781/611190;A_11_P191218/482154;A_11_P0000023404/478196;A_11_P103481/478196;A_11_P121151/478196;A_11_P194408/478196;A_11_P0000029306/610473;A_11_P079901/485448;A_11_P080376/100855548;A_11_P0000019945/403897;A_11_P109421/488777;A_11_P109221/479043;A_11_P178588/479043;A_11_P062392/478318;A_11_P141559/478318;A_11_P104401/610502;A_11_P080801/1000490…	14	23.1881	0.5
GRMDversusHealthy_Down	biological_process	0071704 organic substance metabolic process	A_11_P0000028225/609356;A_11_P101216/609356;A_11_P0000020392/474544;A_11_P089796/474544;A_11_P089781/611190;A_11_P191218/482154;A_11_P0000040420/475436;A_11_P154598/475436;A_11_P0000026967/482514;A_11_P078556/475631;A_11_P103101/478156;A_11_P102776/478110;A_11_P0000023404/478196;A_11_P103481/478196;A_11_P121151/478196;A_11_P194408/478196;A_11_P075306/476562;A_11_P0000029306/610473;A_11_P079901/48…	35	28.8068	0.5
GRMDversusHealthy_Down	biological_process	0008152 metabolic process	A_11_P0000028225/609356;A_11_P101216/609356;A_11_P0000020392/474544;A_11_P089796/474544;A_11_P089781/611190;A_11_P169963/474804;A_11_P191218/482154;A_11_P0000040420/475436;A_11_P154598/475436;A_11_P0000026967/482514;A_11_P078556/475631;A_11_P220518/475630;A_11_P0000039338/100855809;A_11_P103101/478156;A_11_P102776/478110;A_11_P0000023404/478196;A_11_P103481/478196;A_11_P121151/478196;A_11_P194408…	43	30.833	0.0271757
GRMDversusHealthy_Down	biological_process	0044237 cellular metabolic process	A_11_P0000028225/609356;A_11_P101216/609356;A_11_P0000020392/474544;A_11_P089796/474544;A_11_P089781/611190;A_11_P191218/482154;A_11_P0000040420/475436;A_11_P154598/475436;A_11_P0000026967/482514;A_11_P078556/475631;A_11_P220518/475630;A_11_P103101/478156;A_11_P102776/478110;A_11_P075306/476562;A_11_P0000029306/610473;A_11_P079901/485448;A_11_P080376/100855548;A_11_P0000040310/485626;A_11_P071376…	38	28.258	0.160052
GRMDversusHealthy_Down	biological_process	0090304 nucleic acid metabolic process	A_11_P0000020392/474544;A_11_P089796/474544;A_11_P0000029306/610473;A_11_P0000019945/403897;A_11_P062392/478318;A_11_P141559/478318	4	12.2969	0.5
GRMDversusHealthy_Down	biological_process	0006139 nucleobase-containing compound metabolic process	A_11_P0000020392/474544;A_11_P089796/474544;A_11_P0000040420/475436;A_11_P154598/475436;A_11_P0000029306/610473;A_11_P0000040310/485626;A_11_P071376/485626;A_11_P0000019945/403897;A_11_P109221/479043;A_11_P178588/479043;A_11_P062392/478318;A_11_P141559/478318;A_11_P093446/100856446;A_11_P101356/475499;A_11_P207398/475499;A_11_P121441/480858	10	15.0746	0.5
GRMDversusHealthy_Down	biological_process	0006725 cellular aromatic compound metabolic process	A_11_P0000020392/474544;A_11_P089796/474544;A_11_P0000040420/475436;A_11_P154598/475436;A_11_P0000026967/482514;A_11_P0000029306/610473;A_11_P079901/485448;A_11_P0000040310/485626;A_11_P071376/485626;A_11_P0000019945/403897;A_11_P109221/479043;A_11_P178588/479043;A_11_P062392/478318;A_11_P141559/478318;A_11_P093446/100856446;A_11_P101356/475499;A_11_P207398/475499;A_11_P121441/480858	12	16.0159	0.5
GRMDversusHealthy_Down	biological_process	0034641 cellular nitrogen compound metabolic process	A_11_P0000020392/474544;A_11_P089796/474544;A_11_P0000040420/475436;A_11_P154598/475436;A_11_P0000026967/482514;A_11_P103101/478156;A_11_P0000029306/610473;A_11_P079901/485448;A_11_P0000040310/485626;A_11_P071376/485626;A_11_P0000019945/403897;A_11_P0000023139/477858;A_11_P0000024198/479163;A_11_P183503/479163;A_11_P109221/479043;A_11_P178588/479043;A_11_P062392/478318;A_11_P141559/478318;A_11_P0…	18	16.5563	0.5
GRMDversusHealthy_Down	biological_process	0006807 nitrogen compound metabolic process	A_11_P0000020392/474544;A_11_P089796/474544;A_11_P0000040420/475436;A_11_P154598/475436;A_11_P0000026967/482514;A_11_P103101/478156;A_11_P0000029306/610473;A_11_P079901/485448;A_11_P0000040310/485626;A_11_P071376/485626;A_11_P0000019945/403897;A_11_P0000023139/477858;A_11_P0000024198/479163;A_11_P183503/479163;A_11_P109221/479043;A_11_P178588/479043;A_11_P062392/478318;A_11_P141559/478318;A_11_P0…	20	18.0169	0.5
GRMDversusHealthy_Down	biological_process	0044238 primary metabolic process	A_11_P0000020392/474544;A_11_P089796/474544;A_11_P089781/611190;A_11_P191218/482154;A_11_P0000040420/475436;A_11_P154598/475436;A_11_P078556/475631;A_11_P103101/478156;A_11_P0000023404/478196;A_11_P103481/478196;A_11_P121151/478196;A_11_P194408/478196;A_11_P075306/476562;A_11_P0000029306/610473;A_11_P079901/485448;A_11_P080376/100855548;A_11_P0000040310/485626;A_11_P071376/485626;A_11_P0000019945…	30	28.2791	0.5
GRMDversusHealthy_Down	biological_process	0046483 heterocycle metabolic process	A_11_P0000020392/474544;A_11_P089796/474544;A_11_P0000040420/475436;A_11_P154598/475436;A_11_P0000026967/482514;A_11_P0000029306/610473;A_11_P079901/485448;A_11_P0000040310/485626;A_11_P071376/485626;A_11_P0000019945/403897;A_11_P0000023139/477858;A_11_P109221/479043;A_11_P178588/479043;A_11_P062392/478318;A_11_P141559/478318;A_11_P093446/100856446;A_11_P101356/475499;A_11_P207398/475499;A_11_P12…	13	15.7711	0.5
GRMDversusHealthy_Down	biological_process	1901360	A_11_P0000020392/474544;A_11_P089796/474544;A_11_P0000040420/475436;A_11_P154598/475436;A_11_P0000026967/482514;A_11_P0000023404/478196;A_11_P103481/478196;A_11_P121151/478196;A_11_P194408/478196;A_11_P0000029306/610473;A_11_P079901/485448;A_11_P0000040310/485626;A_11_P071376/485626;A_11_P0000019945/403897;A_11_P0000023139/477858;A_11_P109221/479043;A_11_P178588/479043;A_11_P062392/478318;A_11_P1…	14	16.7294	0.5
GRMDversusHealthy_Down	biological_process	0010467 gene expression	A_11_P0000020392/474544;A_11_P089796/474544;A_11_P0000029306/610473;A_11_P0000019945/403897;A_11_P062392/478318;A_11_P141559/478318;A_11_P080801/100049005	5	12.3096	0.5
GRMDversusHealthy_Down	biological_process	0006397 mRNA processing		0	1.71810506566604	0.5
GRMDversusHealthy_Down	biological_process	0016071 mRNA metabolic process		0	2.49906191369606	0.5
GRMDversusHealthy_Down	biological_process	0007052 mitotic spindle organization	A_11_P079901/485448	1	0.730300187617261	0.5
GRMDversusHealthy_Down	biological_process	0007051 spindle organization	A_11_P079901/485448	1	0.979362101313321	0.5
GRMDversusHealthy_Down	biological_process	0071822 protein complex subunit organization	A_11_P180453/414755;A_11_P079901/485448;A_11_P174498/477777;A_11_P0000023139/477858;A_11_P0000024600/479628;A_11_P050776/606758;A_11_P053266/606758;A_11_P114341/606758;A_11_P114361/606758	6	5.52158	0.5
GRMDversusHealthy_Down	biological_process	0000902 cell morphogenesis	A_11_P0000030832/607724;A_11_P174498/477777;A_11_P0000024600/479628;A_11_P050776/606758;A_11_P053266/606758;A_11_P114341/606758;A_11_P114361/606758	4	4.58021	0.5
GRMDversusHealthy_Down	biological_process	0032989 cellular component morphogenesis	A_11_P0000030832/607724;A_11_P174498/477777;A_11_P0000024600/479628;A_11_P050776/606758;A_11_P053266/606758;A_11_P114341/606758;A_11_P114361/606758	4	5.17542	0.5
GRMDversusHealthy_Down	biological_process	0006623 protein targeting to vacuole		0	0.417917448405253	0.5
GRMDversusHealthy_Down	biological_process	0006605 protein targeting		0	2.4484052532833	0.5
GRMDversusHealthy_Down	biological_process	0006886 intracellular protein transport		0	3.6219512195122	0.5
GRMDversusHealthy_Down	biological_process	0015031 protein transport		0	5.15009380863039	0.5
GRMDversusHealthy_Down	biological_process	0045184 establishment of protein localization		0	5.28939962476548	0.5
GRMDversusHealthy_Down	biological_process	0071702 organic substance transport	A_11_P0000028225/609356;A_11_P101216/609356;A_11_P078556/475631;A_11_P220518/475630;A_11_P0000039338/100855809;A_11_P103101/478156;A_11_P163753/485653;A_11_P0000023902/478798;A_11_P0000032761/489585;A_11_P050776/606758;A_11_P053266/606758;A_11_P114341/606758;A_11_P114361/606758	9	7.48874	0.5
GRMDversusHealthy_Down	biological_process	0046907 intracellular transport	A_11_P0000028225/609356;A_11_P101216/609356;A_11_P0000040420/475436;A_11_P154598/475436;A_11_P220518/475630;A_11_P0000023902/478798;A_11_P104401/610502;A_11_P0000032761/489585	6	5.94794	0.5
GRMDversusHealthy_Down	biological_process	0034613 cellular protein localization	A_11_P050776/606758;A_11_P053266/606758;A_11_P114341/606758;A_11_P114361/606758	1	4.90103189493433	0.5
GRMDversusHealthy_Down	biological_process	0070727 cellular macromolecule localization	A_11_P050776/606758;A_11_P053266/606758;A_11_P114341/606758;A_11_P114361/606758	1	5.03189493433396	0.5
GRMDversusHealthy_Down	biological_process	0007034 vacuolar transport		0	0.628986866791745	0.5
GRMDversusHealthy_Down	biological_process	0016482 cytoplasmic transport		0	3.70637898686679	0.5
GRMDversusHealthy_Down	biological_process	0072666 establishment of protein localization to vacuole		0	0.417917448405253	0.5
GRMDversusHealthy_Down	biological_process	0072594 establishment of protein localization to organelle		0	2.03470919324578	0.5
GRMDversusHealthy_Down	biological_process	0033365 protein localization to organelle		0	2.55816135084428	0.5
GRMDversusHealthy_Down	biological_process	0072665 protein localization to vacuole		0	0.430581613508443	0.5
GRMDversusHealthy_Down	biological_process	0007030 Golgi organization		0	0.599437148217636	0.5
GRMDversusHealthy_Down	biological_process	0007033 vacuole organization		0	0.49812382739212	0.5
GRMDversusHealthy_Down	biological_process	0016049 cell growth		0	0.958255159474672	0.5
GRMDversusHealthy_Down	biological_process	0016197 endosomal transport		0	0.823170731707317	0.5
GRMDversusHealthy_Down	biological_process	0048193 Golgi vesicle transport		0	1.32129455909944	0.5
GRMDversusHealthy_Down	biological_process	0045454 cell redox homeostasis		0	0.2406191369606	0.5
GRMDversusHealthy_Down	biological_process	0019725 cellular homeostasis	A_11_P180453/414755;A_11_P220518/475630;A_11_P0000040310/485626;A_11_P071376/485626;A_11_P0000016383/611064;A_11_P050776/606758;A_11_P053266/606758;A_11_P114341/606758;A_11_P114361/606758	5	3.30957	0.5
GRMDversusHealthy_Down	biological_process	0042592 homeostatic process	A_11_P180453/414755;A_11_P191218/482154;A_11_P220518/475630;A_11_P0000040310/485626;A_11_P071376/485626;A_11_P0000016383/611064;A_11_P050776/606758;A_11_P053266/606758;A_11_P114341/606758;A_11_P114361/606758	6	5.42448	0.5
GRMDversusHealthy_Down	biological_process	0034621 cellular macromolecular complex subunit organization	A_11_P079901/485448;A_11_P0000024600/479628;A_11_P050776/606758;A_11_P053266/606758;A_11_P114341/606758;A_11_P114361/606758	3	3.394	0.5
GRMDversusHealthy_Down	biological_process	0071843 cellular component biogenesis at cellular level	A_11_P109221/479043;A_11_P178588/479043	1	1.96294559099437	0.5
GRMDversusHealthy_Down	biological_process	0000279 M phase	A_11_P079901/485448	1	3.0984990619137	0.5
GRMDversusHealthy_Down	biological_process	0022403 cell cycle phase	A_11_P079901/485448	1	3.90900562851782	0.5
GRMDversusHealthy_Down	biological_process	0000087 M phase of mitotic cell cycle		0	1.7265478424015	0.5
GRMDversusHealthy_Down	biological_process	0042552 myelination	A_11_P0000016383/611064	1	0.316604127579737	0.5
GRMDversusHealthy_Down	biological_process	0008366 axon ensheathment	A_11_P0000016383/611064	1	0.354596622889306	0.5
GRMDversusHealthy_Down	biological_process	0007272 ensheathment of neurons	A_11_P0000016383/611064	1	0.354596622889306	0.5
GRMDversusHealthy_Down	biological_process	0019228 regulation of action potential in neuron	A_11_P0000016383/611064	1	0.422138836772983	0.5
GRMDversusHealthy_Down	biological_process	0001508 regulation of action potential	A_11_P220518/475630;A_11_P0000040310/485626;A_11_P071376/485626;A_11_P0000016383/611064;A_11_P050776/606758;A_11_P053266/606758;A_11_P114341/606758;A_11_P114361/606758	4	0.63743	0.133509
GRMDversusHealthy_Down	biological_process	0042391 regulation of membrane potential	A_11_P180453/414755;A_11_P220518/475630;A_11_P0000040310/485626;A_11_P071376/485626;A_11_P0000016383/611064;A_11_P050776/606758;A_11_P053266/606758;A_11_P114341/606758;A_11_P114361/606758	5	1.2031	0.194251
GRMDversusHealthy_Down	biological_process	0019226 transmission of nerve impulse	A_11_P220518/475630;A_11_P0000016383/611064;A_11_P050776/606758;A_11_P053266/606758;A_11_P114341/606758;A_11_P114361/606758	3	3.00141	0.5
GRMDversusHealthy_Down	biological_process	0035637 multicellular organismal signaling	A_11_P180453/414755;A_11_P220518/475630;A_11_P0000016383/611064;A_11_P050776/606758;A_11_P053266/606758;A_11_P114341/606758;A_11_P114361/606758	4	3.07317	0.5
GRMDversusHealthy_Down	biological_process	44700	A_11_P180453/414755;A_11_P0000020392/474544;A_11_P089796/474544;A_11_P191218/482154;A_11_P078556/475631;A_11_P220518/475630;A_11_P0000030828/487190;A_11_P149243/487190;A_11_P0000030832/607724;A_11_P163753/485653;A_11_P0000019945/403897;A_11_P062392/478318;A_11_P141559/478318;A_11_P0000016383/611064;A_11_P050776/606758;A_11_P053266/606758;A_11_P114341/606758;A_11_P114361/606758;A_11_P0000034684/49…	13	16.5056	0.5
GRMDversusHealthy_Down	biological_process	0023052 signaling	A_11_P180453/414755;A_11_P0000020392/474544;A_11_P089796/474544;A_11_P191218/482154;A_11_P078556/475631;A_11_P220518/475630;A_11_P0000030828/487190;A_11_P149243/487190;A_11_P0000030832/607724;A_11_P163753/485653;A_11_P0000019945/403897;A_11_P062392/478318;A_11_P141559/478318;A_11_P0000016383/611064;A_11_P050776/606758;A_11_P053266/606758;A_11_P114341/606758;A_11_P114361/606758;A_11_P0000034684/49…	13	16.5183	0.5
GRMDversusHealthy_Down	biological_process	0050877 neurological system process	A_11_P220518/475630;A_11_P0000023139/477858;A_11_P0000016383/611064;A_11_P050776/606758;A_11_P053266/606758;A_11_P114341/606758;A_11_P114361/606758	4	5.50047	0.5
GRMDversusHealthy_Down	biological_process	0003008 system process	A_11_P180453/414755;A_11_P220518/475630;A_11_P0000023139/477858;A_11_P0000024198/479163;A_11_P183503/479163;A_11_P062392/478318;A_11_P141559/478318;A_11_P0000016383/611064;A_11_P050776/606758;A_11_P053266/606758;A_11_P114341/606758;A_11_P114361/606758	7	6.93574	0.5
GRMDversusHealthy_Down	biological_process	0007154 cell communication	A_11_P180453/414755;A_11_P0000020392/474544;A_11_P089796/474544;A_11_P191218/482154;A_11_P078556/475631;A_11_P220518/475630;A_11_P0000030828/487190;A_11_P149243/487190;A_11_P0000030832/607724;A_11_P163753/485653;A_11_P0000019945/403897;A_11_P062392/478318;A_11_P141559/478318;A_11_P0000016383/611064;A_11_P050776/606758;A_11_P053266/606758;A_11_P114341/606758;A_11_P114361/606758;A_11_P0000034684/49…	13	17.2655	0.5
GRMDversusHealthy_Down	biological_process	0009636 response to toxin	A_11_P0000038752/804486;A_11_P0000034684/491903	2	1.32551594746717	0.5
GRMDversusHealthy_Down	biological_process	0042221 response to chemical stimulus	A_11_P180453/414755;A_11_P0000020392/474544;A_11_P089796/474544;A_11_P191218/482154;A_11_P078556/475631;A_11_P220518/475630;A_11_P103101/478156;A_11_P0000030832/607724;A_11_P079901/485448;A_11_P163753/485653;A_11_P0000019945/403897;A_11_P174498/477777;A_11_P0000023139/477858;A_11_P109221/479043;A_11_P178588/479043;A_11_P0000023902/478798;A_11_P104401/610502;A_11_P093446/100856446;A_11_P0000040404…	23	13.5886	0.133509
GRMDversusHealthy_Down	biological_process	0050896 response to stimulus	A_11_P180453/414755;A_11_P0000020392/474544;A_11_P089796/474544;A_11_P089781/611190;A_11_P191218/482154;A_11_P0000040420/475436;A_11_P154598/475436;A_11_P078556/475631;A_11_P220518/475630;A_11_P0000030828/487190;A_11_P149243/487190;A_11_P103101/478156;A_11_P0000030832/607724;A_11_P079901/485448;A_11_P163753/485653;A_11_P0000019945/403897;A_11_P174498/477777;A_11_P0000023139/477858;A_11_P109421/48…	29	26.008	0.5
GRMDversusHealthy_Down	biological_process	0050771 negative regulation of axonogenesis		0	0.173076923076923	0.5
GRMDversusHealthy_Down	biological_process	0031345 negative regulation of cell projection organization		0	0.379924953095685	0.5
GRMDversusHealthy_Down	biological_process	0051129 negative regulation of cellular component organization	A_11_P104401/610502	1	1.66322701688555	0.5
GRMDversusHealthy_Down	biological_process	0050768 negative regulation of neurogenesis		0	0.392589118198874	0.5
GRMDversusHealthy_Down	biological_process	0010721 negative regulation of cell development		0	0.48968105065666	0.5
GRMDversusHealthy_Down	biological_process	0045596 negative regulation of cell differentiation		0	1.74765478424015	0.5
GRMDversusHealthy_Down	biological_process	0045595 regulation of cell differentiation	A_11_P191218/482154;A_11_P0000016383/611064;A_11_P050776/606758;A_11_P053266/606758;A_11_P114341/606758;A_11_P114361/606758	3	4.78705	0.5
GRMDversusHealthy_Down	biological_process	0051093 negative regulation of developmental process		0	2.63414634146341	0.5
GRMDversusHealthy_Down	biological_process	0060284 regulation of cell development	A_11_P0000016383/611064;A_11_P050776/606758;A_11_P053266/606758;A_11_P114341/606758;A_11_P114361/606758	2	2.68058161350844	0.5
GRMDversusHealthy_Down	biological_process	0050767 regulation of neurogenesis	A_11_P0000016383/611064;A_11_P050776/606758;A_11_P053266/606758;A_11_P114341/606758;A_11_P114361/606758	2	1.94606003752345	0.5
GRMDversusHealthy_Down	biological_process	0051960 regulation of nervous system development	A_11_P0000016383/611064;A_11_P050776/606758;A_11_P053266/606758;A_11_P114341/606758;A_11_P114361/606758	2	2.30487804878049	0.5
GRMDversusHealthy_Down	biological_process	2000026 regulation of multicellular organismal development	A_11_P191218/482154;A_11_P0000030832/607724;A_11_P0000016383/611064;A_11_P050776/606758;A_11_P053266/606758;A_11_P114341/606758;A_11_P114361/606758	4	5.95216	0.5
GRMDversusHealthy_Down	biological_process	0050770 regulation of axonogenesis		0	0.519230769230769	0.5
GRMDversusHealthy_Down	biological_process	0010769 regulation of cell morphogenesis involved in differentiation		0	0.932926829268293	0.5
GRMDversusHealthy_Down	biological_process	0010975 regulation of neuron projection development	A_11_P050776/606758;A_11_P053266/606758;A_11_P114341/606758;A_11_P114361/606758	1	1.14821763602251	0.5
GRMDversusHealthy_Down	biological_process	0045664 regulation of neuron differentiation	A_11_P050776/606758;A_11_P053266/606758;A_11_P114341/606758;A_11_P114361/606758	1	1.59568480300188	0.5
GRMDversusHealthy_Down	biological_process	0007568 aging	A_11_P089781/611190;A_11_P0000040420/475436;A_11_P154598/475436;A_11_P220518/475630;A_11_P0000023139/477858;A_11_P0000015647/609914;A_11_P101356/475499;A_11_P207398/475499	6	2.4864	0.463599
GRMDversusHealthy_Down	biological_process	0032570 response to progesterone stimulus		0	0.177298311444653	0.5
GRMDversusHealthy_Down	biological_process	0048545 response to steroid hormone stimulus	A_11_P180453/414755;A_11_P0000019945/403897;A_11_P0000034684/491903	3	1.76454	0.5
GRMDversusHealthy_Down	biological_process	0009725 response to hormone stimulus	A_11_P180453/414755;A_11_P0000020392/474544;A_11_P089796/474544;A_11_P103101/478156;A_11_P0000030832/607724;A_11_P0000019945/403897;A_11_P0000023139/477858;A_11_P0000038752/804486;A_11_P0000034684/491903	8	3.87523	0.464469
GRMDversusHealthy_Down	biological_process	0009719 response to endogenous stimulus	A_11_P180453/414755;A_11_P0000020392/474544;A_11_P089796/474544;A_11_P103101/478156;A_11_P0000030832/607724;A_11_P0000019945/403897;A_11_P0000023139/477858;A_11_P051361/804484;A_11_P203003/804484;A_11_P0000038752/804486;A_11_P0000034684/491903	9	5.52158	0.5
GRMDversusHealthy_Down	biological_process	0010033 response to organic substance	A_11_P180453/414755;A_11_P0000020392/474544;A_11_P089796/474544;A_11_P191218/482154;A_11_P078556/475631;A_11_P103101/478156;A_11_P0000030832/607724;A_11_P079901/485448;A_11_P163753/485653;A_11_P0000019945/403897;A_11_P0000023139/477858;A_11_P0000040404/804476;A_11_P051361/804484;A_11_P203003/804484;A_11_P0000038752/804486;A_11_P121441/480858;A_11_P0000034684/491903	15	9.38415	0.470953
GRMDversusHealthy_Down	biological_process	0014070 response to organic cyclic compound	A_11_P180453/414755;A_11_P078556/475631;A_11_P163753/485653;A_11_P0000019945/403897;A_11_P0000023139/477858;A_11_P0000040404/804476;A_11_P0000038752/804486;A_11_P0000034684/491903	8	3.54597	0.375259
GRMDversusHealthy_Down	biological_process	0033993 response to lipid	A_11_P180453/414755;A_11_P078556/475631;A_11_P103101/478156;A_11_P0000019945/403897;A_11_P0000023139/477858;A_11_P0000034684/491903	6	3.19137	0.5
GRMDversusHealthy_Down	biological_process	1901654	A_11_P180453/414755	1	0.641651031894934	0.5
GRMDversusHealthy_Down	biological_process	1901700	A_11_P180453/414755;A_11_P078556/475631;A_11_P103101/478156;A_11_P0000030832/607724;A_11_P0000023139/477858;A_11_P104401/610502;A_11_P0000040404/804476;A_11_P051361/804484;A_11_P203003/804484;A_11_P0000038752/804486;A_11_P121441/480858;A_11_P0000034684/491903	11	5.78752	0.385287
GRMDversusHealthy_Down	biological_process	0034612 response to tumor necrosis factor		0	0.346153846153846	0.5
GRMDversusHealthy_Down	biological_process	0034097 response to cytokine stimulus	A_11_P078556/475631	1	1.78986866791745	0.5
GRMDversusHealthy_Down	biological_process	0046689 response to mercury ion	A_11_P0000038752/804486	1	0.0675422138836773	0.5
GRMDversusHealthy_Down	biological_process	0010038 response to metal ion	A_11_P180453/414755;A_11_P079901/485448;A_11_P109221/479043;A_11_P178588/479043;A_11_P0000023902/478798;A_11_P104401/610502;A_11_P093446/100856446;A_11_P0000038752/804486;A_11_P0000015647/609914;A_11_P101356/475499;A_11_P207398/475499;A_11_P121441/480858	10	2.03471	0.00325807
GRMDversusHealthy_Down	biological_process	0010035 response to inorganic substance	A_11_P180453/414755;A_11_P079901/485448;A_11_P0000019945/403897;A_11_P0000023139/477858;A_11_P109221/479043;A_11_P178588/479043;A_11_P0000023902/478798;A_11_P104401/610502;A_11_P093446/100856446;A_11_P051361/804484;A_11_P203003/804484;A_11_P0000038752/804486;A_11_P0000015647/609914;A_11_P101356/475499;A_11_P207398/475499;A_11_P121441/480858	13	3.28424	0.00180154
GRMDversusHealthy_Down	biological_process	0070542 response to fatty acid	A_11_P078556/475631;A_11_P103101/478156	2	0.26172607879925	0.405787245751275
GRMDversusHealthy_Down	biological_process	0006873 cellular ion homeostasis	A_11_P180453/414755;A_11_P220518/475630;A_11_P0000040310/485626;A_11_P071376/485626;A_11_P0000016383/611064;A_11_P050776/606758;A_11_P053266/606758;A_11_P114341/606758;A_11_P114361/606758	5	2.70591	0.5
GRMDversusHealthy_Down	biological_process	0050801 ion homeostasis	A_11_P180453/414755;A_11_P191218/482154;A_11_P220518/475630;A_11_P0000040310/485626;A_11_P071376/485626;A_11_P0000016383/611064;A_11_P050776/606758;A_11_P053266/606758;A_11_P114341/606758;A_11_P114361/606758	6	3.04362	0.5
GRMDversusHealthy_Down	biological_process	0048878 chemical homeostasis	A_11_P180453/414755;A_11_P191218/482154;A_11_P220518/475630;A_11_P0000040310/485626;A_11_P071376/485626;A_11_P0000016383/611064;A_11_P050776/606758;A_11_P053266/606758;A_11_P114341/606758;A_11_P114361/606758	6	3.79503	0.5
GRMDversusHealthy_Down	biological_process	0055082 cellular chemical homeostasis	A_11_P180453/414755;A_11_P220518/475630;A_11_P0000040310/485626;A_11_P071376/485626;A_11_P0000016383/611064;A_11_P050776/606758;A_11_P053266/606758;A_11_P114341/606758;A_11_P114361/606758	5	2.92964	0.5
GRMDversusHealthy_Down	biological_process	0006979 response to oxidative stress	A_11_P220518/475630;A_11_P0000023139/477858;A_11_P104401/610502;A_11_P093446/100856446;A_11_P0000040404/804476;A_11_P051361/804484;A_11_P203003/804484	6	1.78987	0.202695
GRMDversusHealthy_Down	biological_process	0006950 response to stress	A_11_P089781/611190;A_11_P0000040420/475436;A_11_P154598/475436;A_11_P220518/475630;A_11_P0000030832/607724;A_11_P079901/485448;A_11_P0000019945/403897;A_11_P0000023139/477858;A_11_P109421/488777;A_11_P109221/479043;A_11_P178588/479043;A_11_P0000023902/478798;A_11_P104401/610502;A_11_P093446/100856446;A_11_P0000040404/804476;A_11_P051361/804484;A_11_P203003/804484;A_11_P0000038752/804486;A_11_P00…	18	13.1623	0.5
GRMDversusHealthy_Down	biological_process	0055114 oxidation-reduction process	A_11_P169963/474804;A_11_P0000040420/475436;A_11_P154598/475436;A_11_P220518/475630;A_11_P103101/478156;A_11_P102776/478110;A_11_P075306/476562;A_11_P079901/485448;A_11_P0000040310/485626;A_11_P071376/485626;A_11_P0000023139/477858;A_11_P109221/479043;A_11_P178588/479043;A_11_P056141/478706;A_11_P0000023902/478798;A_11_P055606/478967;A_11_P0000024485/479501;A_11_P0000032761/489585;A_11_P097576/49…	23	3.64306	5.76667e-10
GRMDversusHealthy_Down	biological_process	44710	A_11_P0000028225/609356;A_11_P101216/609356;A_11_P0000020392/474544;A_11_P089796/474544;A_11_P169963/474804;A_11_P0000040420/475436;A_11_P154598/475436;A_11_P0000026967/482514;A_11_P078556/475631;A_11_P220518/475630;A_11_P0000039338/100855809;A_11_P103101/478156;A_11_P102776/478110;A_11_P0000023404/478196;A_11_P103481/478196;A_11_P121151/478196;A_11_P194408/478196;A_11_P075306/476562;A_11_P079901…	32	12.4235	4.39813e-06
GRMDversusHealthy_Down	biological_process	0006635 fatty acid beta-oxidation	A_11_P103101/478156;A_11_P0000023139/477858;A_11_P109221/479043;A_11_P178588/479043;A_11_P056141/478706;A_11_P0000032761/489585;A_11_P097576/490059	6	0.392589	0.000332995
GRMDversusHealthy_Down	biological_process	0009062 fatty acid catabolic process	A_11_P103101/478156;A_11_P0000023139/477858;A_11_P109221/479043;A_11_P178588/479043;A_11_P056141/478706;A_11_P0000032761/489585;A_11_P097576/490059	6	0.464353	0.000811992
GRMDversusHealthy_Down	biological_process	0006631 fatty acid metabolic process	A_11_P078556/475631;A_11_P103101/478156;A_11_P0000023139/477858;A_11_P109221/479043;A_11_P178588/479043;A_11_P056141/478706;A_11_P0000032761/489585;A_11_P097576/490059	7	1.27064	0.0185015
GRMDversusHealthy_Down	biological_process	0032787 monocarboxylic acid metabolic process	A_11_P0000028225/609356;A_11_P101216/609356;A_11_P078556/475631;A_11_P103101/478156;A_11_P079901/485448;A_11_P0000023139/477858;A_11_P109221/479043;A_11_P178588/479043;A_11_P056141/478706;A_11_P0000032761/489585;A_11_P097576/490059;A_11_P0000016383/611064;A_11_P101356/475499;A_11_P207398/475499;A_11_P121441/480858	12	2.04315	0.000108753
GRMDversusHealthy_Down	biological_process	0019752 carboxylic acid metabolic process	A_11_P0000028225/609356;A_11_P101216/609356;A_11_P078556/475631;A_11_P103101/478156;A_11_P075306/476562;A_11_P079901/485448;A_11_P0000040310/485626;A_11_P071376/485626;A_11_P0000023139/477858;A_11_P0000024198/479163;A_11_P183503/479163;A_11_P109221/479043;A_11_P178588/479043;A_11_P056141/478706;A_11_P0000032761/489585;A_11_P097576/490059;A_11_P093446/100856446;A_11_P0000016383/611064;A_11_P000001…	17	3.6515	1.27405e-05
GRMDversusHealthy_Down	biological_process	0043436 oxoacid metabolic process	A_11_P0000028225/609356;A_11_P101216/609356;A_11_P078556/475631;A_11_P103101/478156;A_11_P075306/476562;A_11_P079901/485448;A_11_P0000040310/485626;A_11_P071376/485626;A_11_P0000023139/477858;A_11_P0000024198/479163;A_11_P183503/479163;A_11_P109221/479043;A_11_P178588/479043;A_11_P056141/478706;A_11_P055606/478967;A_11_P0000032761/489585;A_11_P097576/490059;A_11_P093446/100856446;A_11_P0000016383…	18	4.06098	1.09401e-05
GRMDversusHealthy_Down	biological_process	0006082 organic acid metabolic process	A_11_P0000028225/609356;A_11_P101216/609356;A_11_P078556/475631;A_11_P103101/478156;A_11_P075306/476562;A_11_P079901/485448;A_11_P0000040310/485626;A_11_P071376/485626;A_11_P0000023139/477858;A_11_P0000024198/479163;A_11_P183503/479163;A_11_P109221/479043;A_11_P178588/479043;A_11_P056141/478706;A_11_P055606/478967;A_11_P0000032761/489585;A_11_P097576/490059;A_11_P093446/100856446;A_11_P0000016383…	18	4.10741	1.22193e-05
GRMDversusHealthy_Down	biological_process	0044281 small molecule metabolic process	A_11_P0000028225/609356;A_11_P101216/609356;A_11_P0000020392/474544;A_11_P089796/474544;A_11_P0000040420/475436;A_11_P154598/475436;A_11_P0000026967/482514;A_11_P078556/475631;A_11_P220518/475630;A_11_P0000039338/100855809;A_11_P103101/478156;A_11_P102776/478110;A_11_P0000023404/478196;A_11_P103481/478196;A_11_P121151/478196;A_11_P194408/478196;A_11_P075306/476562;A_11_P079901/485448;A_11_P000004…	30	9.92026	1.09429e-06
GRMDversusHealthy_Down	biological_process	0044255 cellular lipid metabolic process	A_11_P0000020392/474544;A_11_P089796/474544;A_11_P078556/475631;A_11_P103101/478156;A_11_P0000040310/485626;A_11_P071376/485626;A_11_P0000023139/477858;A_11_P109221/479043;A_11_P178588/479043;A_11_P056141/478706;A_11_P0000032761/489585;A_11_P097576/490059	9	3.67683	0.230255
GRMDversusHealthy_Down	biological_process	0006629 lipid metabolic process	A_11_P0000020392/474544;A_11_P089796/474544;A_11_P078556/475631;A_11_P103101/478156;A_11_P0000023404/478196;A_11_P103481/478196;A_11_P121151/478196;A_11_P194408/478196;A_11_P0000040310/485626;A_11_P071376/485626;A_11_P0000023139/477858;A_11_P109221/479043;A_11_P178588/479043;A_11_P056141/478706;A_11_P0000032761/489585;A_11_P097576/490059	10	4.53799	0.264844
GRMDversusHealthy_Down	biological_process	0044242 cellular lipid catabolic process	A_11_P103101/478156;A_11_P0000023139/477858;A_11_P109221/479043;A_11_P178588/479043;A_11_P056141/478706;A_11_P0000032761/489585;A_11_P097576/490059	6	0.696529	0.00621803
GRMDversusHealthy_Down	biological_process	0016042 lipid catabolic process	A_11_P103101/478156;A_11_P0000023139/477858;A_11_P109221/479043;A_11_P178588/479043;A_11_P056141/478706;A_11_P0000032761/489585;A_11_P097576/490059	6	0.987805	0.0271757
GRMDversusHealthy_Down	biological_process	1901575	A_11_P089781/611190;A_11_P0000040420/475436;A_11_P154598/475436;A_11_P103101/478156;A_11_P079901/485448;A_11_P0000040310/485626;A_11_P071376/485626;A_11_P0000023139/477858;A_11_P109221/479043;A_11_P178588/479043;A_11_P056141/478706;A_11_P0000032761/489585;A_11_P097576/490059;A_11_P093446/100856446;A_11_P0000016383/611064;A_11_P0000015647/609914;A_11_P101356/475499;A_11_P207398/475499;A_11_P121441…	16	7.88555	0.13295
GRMDversusHealthy_Down	biological_process	0009056 catabolic process	A_11_P089781/611190;A_11_P0000040420/475436;A_11_P154598/475436;A_11_P078556/475631;A_11_P103101/478156;A_11_P075306/476562;A_11_P079901/485448;A_11_P0000040310/485626;A_11_P071376/485626;A_11_P0000023139/477858;A_11_P109221/479043;A_11_P178588/479043;A_11_P056141/478706;A_11_P0000032761/489585;A_11_P097576/490059;A_11_P093446/100856446;A_11_P0000016383/611064;A_11_P0000015647/609914;A_11_P101356…	18	8.72983	0.0701701
GRMDversusHealthy_Down	biological_process	0044248 cellular catabolic process	A_11_P089781/611190;A_11_P078556/475631;A_11_P103101/478156;A_11_P075306/476562;A_11_P079901/485448;A_11_P0000023139/477858;A_11_P109221/479043;A_11_P178588/479043;A_11_P056141/478706;A_11_P0000032761/489585;A_11_P097576/490059;A_11_P093446/100856446;A_11_P0000016383/611064;A_11_P0000015647/609914;A_11_P101356/475499;A_11_P207398/475499;A_11_P121441/480858	15	7.37899	0.146423
GRMDversusHealthy_Down	biological_process	0072329 monocarboxylic acid catabolic process	A_11_P103101/478156;A_11_P0000023139/477858;A_11_P109221/479043;A_11_P178588/479043;A_11_P056141/478706;A_11_P0000032761/489585;A_11_P097576/490059	6	0.510788	0.00136828
GRMDversusHealthy_Down	biological_process	0046395 carboxylic acid catabolic process	A_11_P103101/478156;A_11_P0000023139/477858;A_11_P109221/479043;A_11_P178588/479043;A_11_P056141/478706;A_11_P0000032761/489585;A_11_P097576/490059;A_11_P093446/100856446;A_11_P0000016383/611064;A_11_P0000015647/609914;A_11_P101356/475499;A_11_P207398/475499	10	0.954034	9.44606e-06
GRMDversusHealthy_Down	biological_process	0016054 organic acid catabolic process	A_11_P103101/478156;A_11_P0000023139/477858;A_11_P109221/479043;A_11_P178588/479043;A_11_P056141/478706;A_11_P0000032761/489585;A_11_P097576/490059;A_11_P093446/100856446;A_11_P0000016383/611064;A_11_P0000015647/609914;A_11_P101356/475499;A_11_P207398/475499	10	0.954034	9.44606e-06
GRMDversusHealthy_Down	biological_process	0044282 small molecule catabolic process	A_11_P103101/478156;A_11_P0000023139/477858;A_11_P109221/479043;A_11_P178588/479043;A_11_P056141/478706;A_11_P0000032761/489585;A_11_P097576/490059;A_11_P093446/100856446;A_11_P0000016383/611064;A_11_P0000015647/609914;A_11_P101356/475499;A_11_P207398/475499	10	1.21576	5.82882e-05
GRMDversusHealthy_Down	biological_process	44712	A_11_P103101/478156;A_11_P0000023139/477858;A_11_P109221/479043;A_11_P178588/479043;A_11_P056141/478706;A_11_P0000032761/489585;A_11_P097576/490059;A_11_P093446/100856446;A_11_P0000016383/611064;A_11_P0000015647/609914;A_11_P101356/475499;A_11_P207398/475499	10	1.27908	8.53206e-05
GRMDversusHealthy_Down	biological_process	0019395 fatty acid oxidation	A_11_P103101/478156;A_11_P0000023139/477858;A_11_P109221/479043;A_11_P178588/479043;A_11_P056141/478706;A_11_P0000032761/489585;A_11_P097576/490059	6	0.447467	0.000693647
GRMDversusHealthy_Down	biological_process	0034440 lipid oxidation	A_11_P103101/478156;A_11_P0000023139/477858;A_11_P109221/479043;A_11_P178588/479043;A_11_P056141/478706;A_11_P0000032761/489585;A_11_P097576/490059	6	0.45591	0.000750994
GRMDversusHealthy_Down	biological_process	0030258 lipid modification	A_11_P103101/478156;A_11_P0000023139/477858;A_11_P109221/479043;A_11_P178588/479043;A_11_P056141/478706;A_11_P0000032761/489585;A_11_P097576/490059	6	0.751407	0.00907679
GRMDversusHealthy_Down	biological_process	0042180 cellular ketone metabolic process	A_11_P0000028225/609356;A_11_P101216/609356;A_11_P078556/475631;A_11_P103101/478156;A_11_P102776/478110;A_11_P075306/476562;A_11_P079901/485448;A_11_P0000040310/485626;A_11_P071376/485626;A_11_P0000023139/477858;A_11_P0000024198/479163;A_11_P183503/479163;A_11_P109221/479043;A_11_P178588/479043;A_11_P056141/478706;A_11_P055606/478967;A_11_P0000032761/489585;A_11_P097576/490059;A_11_P093446/100856…	19	4.17917	4.01441e-06
GRMDversusHealthy_Down	biological_process	0022900 electron transport chain	A_11_P102776/478110;A_11_P0000023902/478798;A_11_P0000040404/804476;A_11_P051361/804484;A_11_P203003/804484;A_11_P0000038752/804486	5	0.531895	0.0147572
GRMDversusHealthy_Down	biological_process	0006091 generation of precursor metabolites and energy	A_11_P0000040420/475436;A_11_P154598/475436;A_11_P220518/475630;A_11_P102776/478110;A_11_P075306/476562;A_11_P079901/485448;A_11_P109221/479043;A_11_P178588/479043;A_11_P0000023902/478798;A_11_P093446/100856446;A_11_P0000040404/804476;A_11_P051361/804484;A_11_P203003/804484;A_11_P0000038752/804486;A_11_P101356/475499;A_11_P207398/475499;A_11_P121441/480858;A_11_P0000034684/491903	14	1.85319	1.76998e-06
GRMDversusHealthy_Down	biological_process	0005996 monosaccharide metabolic process	A_11_P0000040420/475436;A_11_P154598/475436;A_11_P079901/485448;A_11_P0000023902/478798;A_11_P0000015647/609914;A_11_P101356/475499;A_11_P207398/475499;A_11_P121441/480858;A_11_P0000034684/491903	7	1.37195	0.0271757
GRMDversusHealthy_Down	biological_process	44723	A_11_P0000040420/475436;A_11_P154598/475436;A_11_P079901/485448;A_11_P109221/479043;A_11_P178588/479043;A_11_P0000023902/478798;A_11_P080801/100049005;A_11_P0000015647/609914;A_11_P101356/475499;A_11_P207398/475499;A_11_P121441/480858;A_11_P0000034684/491903	9	2.95497	0.101731
GRMDversusHealthy_Down	biological_process	0005975 carbohydrate metabolic process	A_11_P0000040420/475436;A_11_P154598/475436;A_11_P079901/485448;A_11_P0000040310/485626;A_11_P071376/485626;A_11_P109221/479043;A_11_P178588/479043;A_11_P0000023902/478798;A_11_P080801/100049005;A_11_P0000015647/609914;A_11_P101356/475499;A_11_P207398/475499;A_11_P121441/480858;A_11_P0000034684/491903	10	3.81191	0.133509
GRMDversusHealthy_Down	biological_process	0006767 water-soluble vitamin metabolic process	A_11_P0000026967/482514	1	0.392589118198874	0.5
GRMDversusHealthy_Down	biological_process	0006766 vitamin metabolic process	A_11_P0000026967/482514	1	0.586772983114446	0.5
GRMDversusHealthy_Down	biological_process	0046686 response to cadmium ion	A_11_P079901/485448;A_11_P109221/479043;A_11_P178588/479043;A_11_P093446/100856446;A_11_P0000038752/804486;A_11_P0000015647/609914;A_11_P101356/475499;A_11_P207398/475499;A_11_P121441/480858	7	0.970919	0.0048838
GRMDversusHealthy_Down	biological_process	0002682 regulation of immune system process	A_11_P0000030832/607724;A_11_P163753/485653;A_11_P0000019945/403897	3	3.67261	0.5
GRMDversusHealthy_Down	biological_process	0035206 regulation of hemocyte proliferation		0	0.075984990619137	0.5
GRMDversusHealthy_Down	biological_process	0042127 regulation of cell proliferation	A_11_P089781/611190;A_11_P191218/482154;A_11_P103101/478156;A_11_P0000030832/607724;A_11_P0000019945/403897	5	4.79128	0.5
GRMDversusHealthy_Down	biological_process	0002165 instar larval or pupal development	A_11_P050776/606758;A_11_P053266/606758;A_11_P114341/606758;A_11_P114361/606758	1	1.00891181988743	0.5
GRMDversusHealthy_Down	biological_process	0051726 regulation of cell cycle	A_11_P089781/611190;A_11_P079901/485448	2	3.98076923076923	0.5
GRMDversusHealthy_Down	biological_process	0032940 secretion by cell		0	1.98405253283302	0.5
GRMDversusHealthy_Down	biological_process	0046903 secretion		0	2.35975609756098	0.5
GRMDversusHealthy_Down	biological_process	0071466 cellular response to xenobiotic stimulus	A_11_P078556/475631	1	0.426360225140713	0.5
GRMDversusHealthy_Down	biological_process	0009410 response to xenobiotic stimulus	A_11_P078556/475631	1	0.48968105065666	0.5
GRMDversusHealthy_Down	biological_process	0070887 cellular response to chemical stimulus	A_11_P191218/482154;A_11_P078556/475631;A_11_P220518/475630;A_11_P0000030832/607724;A_11_P0000019945/403897;A_11_P104401/610502	6	7.57739	0.5
GRMDversusHealthy_Down	biological_process	0051716 cellular response to stimulus	A_11_P180453/414755;A_11_P0000020392/474544;A_11_P089796/474544;A_11_P089781/611190;A_11_P191218/482154;A_11_P078556/475631;A_11_P220518/475630;A_11_P0000030828/487190;A_11_P149243/487190;A_11_P0000030832/607724;A_11_P163753/485653;A_11_P0000019945/403897;A_11_P0000023139/477858;A_11_P062392/478318;A_11_P141559/478318;A_11_P104401/610502;A_11_P093446/100856446;A_11_P050776/606758;A_11_P053266/606…	16	19.1229	0.5
GRMDversusHealthy_Down	biological_process	0016126 sterol biosynthetic process		0	0.236397748592871	0.5
GRMDversusHealthy_Down	biological_process	0006694 steroid biosynthetic process		0	0.540337711069418	0.5
GRMDversusHealthy_Down	biological_process	0008202 steroid metabolic process	A_11_P0000023404/478196;A_11_P103481/478196;A_11_P121151/478196;A_11_P194408/478196	1	0.958255159474672	0.5
GRMDversusHealthy_Down	biological_process	0008610 lipid biosynthetic process	A_11_P078556/475631;A_11_P103101/478156;A_11_P0000040310/485626;A_11_P071376/485626	3	2.3682	0.5
GRMDversusHealthy_Down	biological_process	1901576	A_11_P0000020392/474544;A_11_P089796/474544;A_11_P0000026967/482514;A_11_P078556/475631;A_11_P103101/478156;A_11_P102776/478110;A_11_P0000029306/610473;A_11_P079901/485448;A_11_P0000040310/485626;A_11_P071376/485626;A_11_P0000019945/403897;A_11_P0000023139/477858;A_11_P0000024198/479163;A_11_P183503/479163;A_11_P109221/479043;A_11_P178588/479043;A_11_P062392/478318;A_11_P141559/478318;A_11_P00000…	19	14.8508	0.5
GRMDversusHealthy_Down	biological_process	0009058 biosynthetic process	A_11_P0000020392/474544;A_11_P089796/474544;A_11_P0000026967/482514;A_11_P078556/475631;A_11_P103101/478156;A_11_P102776/478110;A_11_P0000029306/610473;A_11_P079901/485448;A_11_P0000040310/485626;A_11_P071376/485626;A_11_P0000019945/403897;A_11_P0000023139/477858;A_11_P0000024198/479163;A_11_P183503/479163;A_11_P109221/479043;A_11_P178588/479043;A_11_P062392/478318;A_11_P141559/478318;A_11_P00000…	19	15.1928	0.5
GRMDversusHealthy_Down	biological_process	1901362	A_11_P0000020392/474544;A_11_P089796/474544;A_11_P0000026967/482514;A_11_P0000029306/610473;A_11_P079901/485448;A_11_P0000019945/403897;A_11_P0000023139/477858;A_11_P062392/478318;A_11_P141559/478318	7	9.1773	0.5
GRMDversusHealthy_Down	biological_process	0016125 sterol metabolic process	A_11_P0000023404/478196;A_11_P103481/478196;A_11_P121151/478196;A_11_P194408/478196	1	0.544559099437148	0.5
GRMDversusHealthy_Down	biological_process	0006066 alcohol metabolic process	A_11_P103101/478156;A_11_P0000023404/478196;A_11_P103481/478196;A_11_P121151/478196;A_11_P194408/478196;A_11_P0000032761/489585	3	1.51126	0.5
GRMDversusHealthy_Down	biological_process	1901615	A_11_P103101/478156;A_11_P0000023404/478196;A_11_P103481/478196;A_11_P121151/478196;A_11_P194408/478196;A_11_P079901/485448;A_11_P0000032761/489585;A_11_P101356/475499;A_11_P207398/475499	5	1.97561	0.5
GRMDversusHealthy_Down	biological_process	0046165 alcohol biosynthetic process	A_11_P103101/478156	1	0.641651031894934	0.5
GRMDversusHealthy_Down	biological_process	0044283 small molecule biosynthetic process	A_11_P0000026967/482514;A_11_P103101/478156;A_11_P102776/478110;A_11_P079901/485448;A_11_P0000040310/485626;A_11_P071376/485626;A_11_P0000023139/477858;A_11_P0000024198/479163;A_11_P183503/479163;A_11_P0000015647/609914	8	2.26689	0.0788388
GRMDversusHealthy_Down	biological_process	44711	A_11_P0000026967/482514;A_11_P103101/478156;A_11_P102776/478110;A_11_P079901/485448;A_11_P0000023139/477858;A_11_P0000024198/479163;A_11_P183503/479163;A_11_P0000015647/609914	7	2.19512	0.174832
GRMDversusHealthy_Down	biological_process	1901617	A_11_P103101/478156	1	0.780956848030019	0.5
GRMDversusHealthy_Down	biological_process	0006721 terpenoid metabolic process		0	0.422138836772983	0.5
GRMDversusHealthy_Down	biological_process	0006720 isoprenoid metabolic process		0	0.527673545966229	0.5
GRMDversusHealthy_Down	biological_process	0044249 cellular biosynthetic process	A_11_P0000020392/474544;A_11_P089796/474544;A_11_P0000026967/482514;A_11_P078556/475631;A_11_P103101/478156;A_11_P102776/478110;A_11_P0000029306/610473;A_11_P079901/485448;A_11_P0000040310/485626;A_11_P071376/485626;A_11_P0000019945/403897;A_11_P0000023139/477858;A_11_P0000024198/479163;A_11_P183503/479163;A_11_P109221/479043;A_11_P178588/479043;A_11_P062392/478318;A_11_P141559/478318;A_11_P08080…	17	14.606	0.5
GRMDversusHealthy_Down	biological_process	0007613 memory		0	0.468574108818011	0.5
GRMDversusHealthy_Down	biological_process	0007611 learning or memory		0	0.907598499061914	0.5
GRMDversusHealthy_Down	biological_process	44708	A_11_P220518/475630;A_11_P174498/477777;A_11_P050776/606758;A_11_P053266/606758;A_11_P114341/606758;A_11_P114361/606758	3	2.23311	0.5
GRMDversusHealthy_Down	biological_process	0007610 behavior	A_11_P220518/475630;A_11_P174498/477777;A_11_P050776/606758;A_11_P053266/606758;A_11_P114341/606758;A_11_P114361/606758	3	3.11538	0.5
GRMDversusHealthy_Down	biological_process	0050890 cognition		0	0.954033771106942	0.5
GRMDversusHealthy_Down	biological_process	0048168 regulation of neuronal synaptic plasticity	A_11_P050776/606758;A_11_P053266/606758;A_11_P114341/606758;A_11_P114361/606758	1	0.223733583489681	0.5
GRMDversusHealthy_Down	biological_process	0048167 regulation of synaptic plasticity	A_11_P050776/606758;A_11_P053266/606758;A_11_P114341/606758;A_11_P114361/606758	1	0.464352720450281	0.5
GRMDversusHealthy_Down	biological_process	0050804 regulation of synaptic transmission	A_11_P174498/477777;A_11_P050776/606758;A_11_P053266/606758;A_11_P114341/606758;A_11_P114361/606758	2	1.00891181988743	0.5
GRMDversusHealthy_Down	biological_process	0051969 regulation of transmission of nerve impulse	A_11_P174498/477777;A_11_P050776/606758;A_11_P053266/606758;A_11_P114341/606758;A_11_P114361/606758	2	1.0891181988743	0.5
GRMDversusHealthy_Down	biological_process	0010646 regulation of cell communication	A_11_P191218/482154;A_11_P220518/475630;A_11_P0000030832/607724;A_11_P0000040310/485626;A_11_P071376/485626;A_11_P174498/477777;A_11_P104401/610502;A_11_P050776/606758;A_11_P053266/606758;A_11_P114341/606758;A_11_P114361/606758	7	9.25328	0.5
GRMDversusHealthy_Down	biological_process	0023051 regulation of signaling	A_11_P191218/482154;A_11_P220518/475630;A_11_P0000030832/607724;A_11_P0000040310/485626;A_11_P071376/485626;A_11_P174498/477777;A_11_P104401/610502;A_11_P050776/606758;A_11_P053266/606758;A_11_P114341/606758;A_11_P114361/606758	7	9.23218	0.5
GRMDversusHealthy_Down	biological_process	0031644 regulation of neurological system process	A_11_P174498/477777;A_11_P050776/606758;A_11_P053266/606758;A_11_P114341/606758;A_11_P114361/606758	2	1.14821763602251	0.5
GRMDversusHealthy_Down	biological_process	0044057 regulation of system process	A_11_P180453/414755;A_11_P0000040310/485626;A_11_P071376/485626;A_11_P174498/477777;A_11_P050776/606758;A_11_P053266/606758;A_11_P114341/606758;A_11_P114361/606758	4	2.25844	0.5
GRMDversusHealthy_Down	biological_process	0009416 response to light stimulus		0	2.22045028142589	0.5
GRMDversusHealthy_Down	biological_process	0009314 response to radiation		0	2.79033771106942	0.5
GRMDversusHealthy_Down	biological_process	0009628 response to abiotic stimulus	A_11_P0000040420/475436;A_11_P154598/475436;A_11_P220518/475630;A_11_P0000030832/607724;A_11_P079901/485448;A_11_P0000023139/477858;A_11_P109421/488777;A_11_P109221/479043;A_11_P178588/479043;A_11_P051361/804484;A_11_P203003/804484;A_11_P0000038752/804486;A_11_P0000015647/609914;A_11_P121441/480858	11	6.30253	0.5
GRMDversusHealthy_Down	biological_process	0008306 associative learning		0	0.350375234521576	0.5
GRMDversusHealthy_Down	biological_process	0007612 learning		0	0.515009380863039	0.5
GRMDversusHealthy_Down	biological_process	0051965 positive regulation of synapse assembly		0	0.135084427767355	0.5
GRMDversusHealthy_Down	biological_process	0044089 positive regulation of cellular component biogenesis		0	0.143527204502814	0.5
GRMDversusHealthy_Down	biological_process	0051962 positive regulation of nervous system development		0	0.135084427767355	0.5
GRMDversusHealthy_Down	biological_process	0051094 positive regulation of developmental process	A_11_P191218/482154;A_11_P0000030832/607724;A_11_P0000016383/611064;A_11_P050776/606758;A_11_P053266/606758;A_11_P114341/606758;A_11_P114361/606758	4	3.03518	0.5
GRMDversusHealthy_Down	biological_process	0051963 regulation of synapse assembly		0	0.329268292682927	0.5
GRMDversusHealthy_Down	biological_process	0050807 regulation of synapse organization		0	0.430581613508443	0.5
GRMDversusHealthy_Down	biological_process	0050803 regulation of synapse structure and activity		0	0.527673545966229	0.5
GRMDversusHealthy_Down	biological_process	0007268 synaptic transmission	A_11_P220518/475630;A_11_P050776/606758;A_11_P053266/606758;A_11_P114341/606758;A_11_P114361/606758	2	2.65103189493433	0.5
GRMDversusHealthy_Down	biological_process	0007267 cell-cell signaling	A_11_P220518/475630;A_11_P0000030832/607724;A_11_P050776/606758;A_11_P053266/606758;A_11_P114341/606758;A_11_P114361/606758	3	4.1243	0.5
GRMDversusHealthy_Down	biological_process	0007368 determination of left/right symmetry	A_11_P0000024600/479628	1	0.544559099437148	0.5
GRMDversusHealthy_Down	biological_process	0009855 determination of bilateral symmetry	A_11_P0000024600/479628	1	0.675422138836773	0.5
GRMDversusHealthy_Down	biological_process	0009799 specification of symmetry	A_11_P0000024600/479628	1	0.675422138836773	0.5
GRMDversusHealthy_Down	biological_process	0001816 cytokine production		0	0.316604127579737	0.5
GRMDversusHealthy_Down	biological_process	0002684 positive regulation of immune system process	A_11_P163753/485653	1	2.07692307692308	0.5
GRMDversusHealthy_Down	biological_process	0009967 positive regulation of signal transduction	A_11_P191218/482154;A_11_P0000030832/607724	2	3.6219512195122	0.5
GRMDversusHealthy_Down	biological_process	0009966 regulation of signal transduction	A_11_P191218/482154;A_11_P0000030832/607724;A_11_P0000040310/485626;A_11_P071376/485626;A_11_P104401/610502	4	8.13462	0.5
GRMDversusHealthy_Down	biological_process	0048583 regulation of response to stimulus	A_11_P191218/482154;A_11_P0000030832/607724;A_11_P163753/485653;A_11_P0000040310/485626;A_11_P071376/485626;A_11_P0000019945/403897;A_11_P104401/610502;A_11_P050776/606758;A_11_P053266/606758;A_11_P114341/606758;A_11_P114361/606758	7	10.659	0.5
GRMDversusHealthy_Down	biological_process	0010647 positive regulation of cell communication	A_11_P191218/482154;A_11_P0000030832/607724;A_11_P174498/477777;A_11_P050776/606758;A_11_P053266/606758;A_11_P114341/606758;A_11_P114361/606758	4	3.86257	0.5
GRMDversusHealthy_Down	biological_process	0023056 positive regulation of signaling	A_11_P191218/482154;A_11_P0000030832/607724;A_11_P174498/477777;A_11_P050776/606758;A_11_P053266/606758;A_11_P114341/606758;A_11_P114361/606758	4	3.8288	0.5
GRMDversusHealthy_Down	biological_process	0048584 positive regulation of response to stimulus	A_11_P191218/482154;A_11_P0000030832/607724;A_11_P163753/485653	3	5.02345	0.5
GRMDversusHealthy_Down	biological_process	0002891 positive regulation of immunoglobulin mediated immune response		0	0.0464352720450281	0.5
GRMDversusHealthy_Down	biological_process	0002714 positive regulation of B cell mediated immunity		0	0.0464352720450281	0.5
GRMDversusHealthy_Down	biological_process	0002708 positive regulation of lymphocyte mediated immunity		0	0.181519699812383	0.5
GRMDversusHealthy_Down	biological_process	0002705 positive regulation of leukocyte mediated immunity		0	0.189962476547842	0.5
GRMDversusHealthy_Down	biological_process	0002699 positive regulation of immune effector process		0	0.392589118198874	0.5
GRMDversusHealthy_Down	biological_process	0002697 regulation of immune effector process		0	0.840056285178236	0.5
GRMDversusHealthy_Down	biological_process	0002703 regulation of leukocyte mediated immunity		0	0.354596622889306	0.5
GRMDversusHealthy_Down	biological_process	0002706 regulation of lymphocyte mediated immunity		0	0.278611632270169	0.5
GRMDversusHealthy_Down	biological_process	0002712 regulation of B cell mediated immunity		0	0.126641651031895	0.5
GRMDversusHealthy_Down	biological_process	0002822 regulation of adaptive immune response based on somatic recombination of immune receptors built from immunoglobulin superfamily domains		0	0.312382739212007	0.5
GRMDversusHealthy_Down	biological_process	0002819 regulation of adaptive immune response		0	0.346153846153846	0.5
GRMDversusHealthy_Down	biological_process	0050776 regulation of immune response	A_11_P0000030832/607724;A_11_P163753/485653;A_11_P0000019945/403897	3	2.41463	0.5
GRMDversusHealthy_Down	biological_process	0002824 positive regulation of adaptive immune response based on somatic recombination of immune receptors built from immunoglobulin superfamily domains		0	0.177298311444653	0.5
GRMDversusHealthy_Down	biological_process	0002821 positive regulation of adaptive immune response		0	0.194183864915572	0.5
GRMDversusHealthy_Down	biological_process	0050778 positive regulation of immune response	A_11_P163753/485653	1	1.41838649155722	0.5
GRMDversusHealthy_Down	biological_process	0002889 regulation of immunoglobulin mediated immune response		0	0.122420262664165	0.5
GRMDversusHealthy_Down	biological_process	0002696 positive regulation of leukocyte activation		0	0.768292682926829	0.5
GRMDversusHealthy_Down	biological_process	0002694 regulation of leukocyte activation		0	1.13555347091932	0.5
GRMDversusHealthy_Down	biological_process	0050865 regulation of cell activation		0	1.22420262664165	0.5
GRMDversusHealthy_Down	biological_process	0050867 positive regulation of cell activation		0	0.797842401500938	0.5
GRMDversusHealthy_Down	biological_process	0033003 regulation of mast cell activation		0	0.0928705440900563	0.5
GRMDversusHealthy_Down	biological_process	0002717 positive regulation of natural killer cell mediated immunity		0	0.0590994371482176	0.5
GRMDversusHealthy_Down	biological_process	0002715 regulation of natural killer cell mediated immunity		0	0.075984990619137	0.5
GRMDversusHealthy_Down	biological_process	0045088 regulation of innate immune response	A_11_P163753/485653	1	1.00891181988743	0.5
GRMDversusHealthy_Down	biological_process	0031347 regulation of defense response	A_11_P163753/485653	1	1.91228893058161	0.5
GRMDversusHealthy_Down	biological_process	0080134 regulation of response to stress	A_11_P163753/485653	1	3.45731707317073	0.5
GRMDversusHealthy_Down	biological_process	0045089 positive regulation of innate immune response	A_11_P163753/485653	1	0.683864915572233	0.5
GRMDversusHealthy_Down	biological_process	0031349 positive regulation of defense response	A_11_P163753/485653	1	0.941369606003752	0.5
GRMDversusHealthy_Down	biological_process	0002831 regulation of response to biotic stimulus		0	0.392589118198874	0.5
GRMDversusHealthy_Down	biological_process	0042269 regulation of natural killer cell mediated cytotoxicity		0	0.075984990619137	0.5
GRMDversusHealthy_Down	biological_process	0001910 regulation of leukocyte mediated cytotoxicity		0	0.126641651031895	0.5
GRMDversusHealthy_Down	biological_process	0031341 regulation of cell killing		0	0.151969981238274	0.5
GRMDversusHealthy_Down	biological_process	0045954 positive regulation of natural killer cell mediated cytotoxicity		0	0.0590994371482176	0.5
GRMDversusHealthy_Down	biological_process	0001912 positive regulation of leukocyte mediated cytotoxicity		0	0.113977485928705	0.5
GRMDversusHealthy_Down	biological_process	0031343 positive regulation of cell killing		0	0.139305816135084	0.5
GRMDversusHealthy_Down	biological_process	0008037 cell recognition		0	0.688086303939963	0.5
GRMDversusHealthy_Down	biological_process	0007165 signal transduction	A_11_P180453/414755;A_11_P0000020392/474544;A_11_P089796/474544;A_11_P191218/482154;A_11_P078556/475631;A_11_P0000030828/487190;A_11_P149243/487190;A_11_P0000030832/607724;A_11_P163753/485653;A_11_P0000019945/403897;A_11_P062392/478318;A_11_P141559/478318;A_11_P050776/606758;A_11_P053266/606758;A_11_P114341/606758;A_11_P114361/606758;A_11_P0000034684/491903	11	14.5258	0.5
GRMDversusHealthy_Down	biological_process	0006457 protein folding	A_11_P109421/488777;A_11_P104401/610502	2	0.911819887429643	0.5
GRMDversusHealthy_Down	biological_process	0044267 cellular protein metabolic process	A_11_P089781/611190;A_11_P191218/482154;A_11_P079901/485448;A_11_P080376/100855548;A_11_P109421/488777;A_11_P104401/610502;A_11_P080801/100049005	7	12.3391	0.5
GRMDversusHealthy_Down	biological_process	0019538 protein metabolic process	A_11_P089781/611190;A_11_P191218/482154;A_11_P0000023404/478196;A_11_P103481/478196;A_11_P121151/478196;A_11_P194408/478196;A_11_P079901/485448;A_11_P080376/100855548;A_11_P109421/488777;A_11_P104401/610502;A_11_P080801/100049005	8	14.1712	0.5
GRMDversusHealthy_Down	biological_process	0006662 glycerol ether metabolic process		0	0.0886491557223265	0.5
GRMDversusHealthy_Down	biological_process	0018904 organic ether metabolic process		0	0.0886491557223265	0.5
GRMDversusHealthy_Down	biological_process	0007156 homophilic cell adhesion		0	0.274390243902439	0.5
GRMDversusHealthy_Down	biological_process	0016337 cell-cell adhesion		0	1.17354596622889	0.5
GRMDversusHealthy_Down	biological_process	0006955 immune response	A_11_P0000030832/607724;A_11_P0000019945/403897;A_11_P0000023139/477858;A_11_P093446/100856446	4	3.77814	0.5
GRMDversusHealthy_Down	biological_process	0002376 immune system process	A_11_P191218/482154;A_11_P0000030832/607724;A_11_P163753/485653;A_11_P0000019945/403897;A_11_P0000023139/477858;A_11_P093446/100856446	6	6.46295	0.5
GRMDversusHealthy_Down	biological_process	0030162 regulation of proteolysis		0	0.679643527204503	0.5
GRMDversusHealthy_Down	biological_process	0010466 negative regulation of peptidase activity	A_11_P0000019945/403897	1	0.645872420262664	0.5
GRMDversusHealthy_Down	biological_process	0051346 negative regulation of hydrolase activity	A_11_P180453/414755;A_11_P0000019945/403897;A_11_P104401/610502	3	1.06379	0.5
GRMDversusHealthy_Down	biological_process	0051336 regulation of hydrolase activity	A_11_P180453/414755;A_11_P0000030828/487190;A_11_P149243/487190;A_11_P0000019945/403897;A_11_P104401/610502	4	3.55441	0.5
GRMDversusHealthy_Down	biological_process	0052547 regulation of peptidase activity	A_11_P0000030828/487190;A_11_P149243/487190;A_11_P0000019945/403897	2	1.23686679174484	0.5
GRMDversusHealthy_Down	biological_process	0010951 negative regulation of endopeptidase activity	A_11_P0000019945/403897	1	0.515009380863039	0.5
GRMDversusHealthy_Down	biological_process	0052548 regulation of endopeptidase activity	A_11_P0000030828/487190;A_11_P149243/487190;A_11_P0000019945/403897	2	1.06378986866792	0.5
GRMDversusHealthy_Down	biological_process	0045861 negative regulation of proteolysis		0	0.181519699812383	0.5
GRMDversusHealthy_Down	biological_process	0050829 defense response to Gram-negative bacterium		0	0.232176360225141	0.5
GRMDversusHealthy_Down	biological_process	0042742 defense response to bacterium	A_11_P0000023139/477858;A_11_P109221/479043;A_11_P178588/479043	2	0.962476547842402	0.5
GRMDversusHealthy_Down	biological_process	0006952 defense response	A_11_P0000030832/607724;A_11_P0000019945/403897;A_11_P0000023139/477858;A_11_P109221/479043;A_11_P178588/479043;A_11_P093446/100856446	5	4.51266	0.5
GRMDversusHealthy_Down	biological_process	0009617 response to bacterium	A_11_P0000023139/477858;A_11_P109221/479043;A_11_P178588/479043	2	1.91651031894934	0.5
GRMDversusHealthy_Down	biological_process	0051707 response to other organism	A_11_P0000023139/477858;A_11_P109221/479043;A_11_P178588/479043;A_11_P093446/100856446	3	3.08161	0.5
GRMDversusHealthy_Down	biological_process	0009607 response to biotic stimulus	A_11_P0000023139/477858;A_11_P109221/479043;A_11_P178588/479043;A_11_P093446/100856446	3	3.16182	0.5
GRMDversusHealthy_Down	biological_process	0051704 multi-organism process	A_11_P191218/482154;A_11_P220518/475630;A_11_P0000023139/477858;A_11_P109221/479043;A_11_P178588/479043;A_11_P093446/100856446	5	6.62336	0.5
GRMDversusHealthy_Down	biological_process	0050832 defense response to fungus		0	0.227954971857411	0.5
GRMDversusHealthy_Down	biological_process	0009620 response to fungus		0	0.354596622889306	0.5
GRMDversusHealthy_Down	biological_process	0006508 proteolysis	A_11_P089781/611190;A_11_P0000023404/478196;A_11_P103481/478196;A_11_P121151/478196;A_11_P194408/478196;A_11_P079901/485448	3	3.55019	0.5
GRMDversusHealthy_Down	biological_process	0002700 regulation of production of molecular mediator of immune response		0	0.291275797373358	0.5
GRMDversusHealthy_Down	biological_process	0002920 regulation of humoral immune response		0	0.206848030018762	0.5
GRMDversusHealthy_Down	biological_process	0043900 regulation of multi-organism process		0	1.07223264540338	0.5
GRMDversusHealthy_Down	biological_process	2000117 negative regulation of cysteine-type endopeptidase activity	A_11_P0000019945/403897	1	0.270168855534709	0.5
GRMDversusHealthy_Down	biological_process	2000116 regulation of cysteine-type endopeptidase activity	A_11_P0000030828/487190;A_11_P149243/487190;A_11_P0000019945/403897	2	0.789399624765478	0.5
GRMDversusHealthy_Down	biological_process	0030301 cholesterol transport		0	0.160412757973734	0.5
GRMDversusHealthy_Down	biological_process	0015918 sterol transport		0	0.181519699812383	0.5
GRMDversusHealthy_Down	biological_process	0006869 lipid transport	A_11_P078556/475631;A_11_P103101/478156;A_11_P0000032761/489585	3	0.742964	0.468583
GRMDversusHealthy_Down	biological_process	0010876 lipid localization	A_11_P078556/475631;A_11_P103101/478156;A_11_P056141/478706;A_11_P0000032761/489585	4	1.45638	0.5
GRMDversusHealthy_Down	biological_process	0015850 organic alcohol transport	A_11_P0000032761/489585	1	0.363039399624766	0.5
GRMDversusHealthy_Down	biological_process	0032365 intracellular lipid transport	A_11_P0000032761/489585	1	0.0717636022514071	0.5
GRMDversusHealthy_Down	biological_process	0006813 potassium ion transport		0	0.531894934333959	0.5
GRMDversusHealthy_Down	biological_process	0015672 monovalent inorganic cation transport	A_11_P0000038752/804486	1	1.26641651031895	0.5
GRMDversusHealthy_Down	biological_process	0006812 cation transport	A_11_P180453/414755;A_11_P0000032761/489585;A_11_P0000038752/804486;A_11_P050776/606758;A_11_P053266/606758;A_11_P114341/606758;A_11_P114361/606758	4	2.90009	0.5
GRMDversusHealthy_Down	biological_process	0006811 ion transport	A_11_P180453/414755;A_11_P0000028225/609356;A_11_P101216/609356;A_11_P0000040420/475436;A_11_P154598/475436;A_11_P078556/475631;A_11_P220518/475630;A_11_P0000039338/100855809;A_11_P103101/478156;A_11_P0000023902/478798;A_11_P0000032761/489585;A_11_P0000038752/804486;A_11_P050776/606758;A_11_P053266/606758;A_11_P114341/606758;A_11_P114361/606758	11	4.33114	0.128006
GRMDversusHealthy_Down	biological_process	0030001 metal ion transport	A_11_P180453/414755	1	2.20356472795497	0.5
GRMDversusHealthy_Down	biological_process	0006200 ATP catabolic process		0	1.09333958724203	0.5
GRMDversusHealthy_Down	biological_process	0009154 purine ribonucleotide catabolic process		0	2.12335834896811	0.5
GRMDversusHealthy_Down	biological_process	0006195 purine nucleotide catabolic process		0	2.17401500938086	0.5
GRMDversusHealthy_Down	biological_process	0006163 purine nucleotide metabolic process		0	2.7312382739212	0.5
GRMDversusHealthy_Down	biological_process	0009117 nucleotide metabolic process	A_11_P0000040420/475436;A_11_P154598/475436;A_11_P0000040310/485626;A_11_P071376/485626;A_11_P109221/479043;A_11_P178588/479043;A_11_P093446/100856446;A_11_P101356/475499;A_11_P207398/475499;A_11_P121441/480858	6	3.66839	0.5
GRMDversusHealthy_Down	biological_process	0006753 nucleoside phosphate metabolic process	A_11_P0000040420/475436;A_11_P154598/475436;A_11_P0000040310/485626;A_11_P071376/485626;A_11_P109221/479043;A_11_P178588/479043;A_11_P093446/100856446;A_11_P101356/475499;A_11_P207398/475499;A_11_P121441/480858	6	3.68527	0.5
GRMDversusHealthy_Down	biological_process	0006796 phosphate-containing compound metabolic process	A_11_P191218/482154;A_11_P0000040420/475436;A_11_P154598/475436;A_11_P103101/478156;A_11_P102776/478110;A_11_P0000040310/485626;A_11_P071376/485626;A_11_P0000024198/479163;A_11_P183503/479163;A_11_P109221/479043;A_11_P178588/479043;A_11_P093446/100856446;A_11_P0000040404/804476;A_11_P051361/804484;A_11_P203003/804484;A_11_P0000038752/804486;A_11_P101356/475499;A_11_P207398/475499;A_11_P121441/480…	14	8.86492	0.5
GRMDversusHealthy_Down	biological_process	0006793 phosphorus metabolic process	A_11_P191218/482154;A_11_P0000040420/475436;A_11_P154598/475436;A_11_P078556/475631;A_11_P103101/478156;A_11_P102776/478110;A_11_P075306/476562;A_11_P079901/485448;A_11_P0000040310/485626;A_11_P071376/485626;A_11_P0000024198/479163;A_11_P183503/479163;A_11_P109221/479043;A_11_P178588/479043;A_11_P093446/100856446;A_11_P0000040404/804476;A_11_P051361/804484;A_11_P203003/804484;A_11_P0000038752/804…	17	9.08443	0.172433
GRMDversusHealthy_Down	biological_process	0019637 organophosphate metabolic process	A_11_P0000040420/475436;A_11_P154598/475436;A_11_P103101/478156;A_11_P0000040310/485626;A_11_P071376/485626;A_11_P0000024198/479163;A_11_P183503/479163;A_11_P109221/479043;A_11_P178588/479043;A_11_P093446/100856446;A_11_P101356/475499;A_11_P207398/475499;A_11_P121441/480858;A_11_P0000034684/491903	9	5.053	0.5
GRMDversusHealthy_Down	biological_process	0055086 nucleobase-containing small molecule metabolic process	A_11_P0000040420/475436;A_11_P154598/475436;A_11_P0000040310/485626;A_11_P071376/485626;A_11_P109221/479043;A_11_P178588/479043;A_11_P093446/100856446;A_11_P101356/475499;A_11_P207398/475499;A_11_P121441/480858	6	3.90056	0.5
GRMDversusHealthy_Down	biological_process	0072521 purine-containing compound metabolic process		0	2.93386491557223	0.5
GRMDversusHealthy_Down	biological_process	1901564	A_11_P0000040420/475436;A_11_P154598/475436;A_11_P0000026967/482514;A_11_P103101/478156;A_11_P079901/485448;A_11_P0000040310/485626;A_11_P071376/485626;A_11_P0000023139/477858;A_11_P0000024198/479163;A_11_P183503/479163;A_11_P109221/479043;A_11_P178588/479043;A_11_P093446/100856446;A_11_P0000016383/611064;A_11_P0000015647/609914;A_11_P101356/475499;A_11_P207398/475499;A_11_P121441/480858;A_11_P05…	14	6.91886	0.193302
GRMDversusHealthy_Down	biological_process	0009166 nucleotide catabolic process		0	2.24577861163227	0.5
GRMDversusHealthy_Down	biological_process	1901292 nucleoside phosphate catabolic process		0	2.27532833020638	0.5
GRMDversusHealthy_Down	biological_process	0034655 nucleobase-containing compound catabolic process		0	3.39821763602251	0.5
GRMDversusHealthy_Down	biological_process	0019439 aromatic compound catabolic process		0	3.59240150093809	0.5
GRMDversusHealthy_Down	biological_process	0044270 cellular nitrogen compound catabolic process		0	3.56707317073171	0.5
GRMDversusHealthy_Down	biological_process	0046700 heterocycle catabolic process		0	3.55863039399625	0.5
GRMDversusHealthy_Down	biological_process	1901361		0	3.71482176360225	0.5
GRMDversusHealthy_Down	biological_process	0046434 organophosphate catabolic process	A_11_P0000040310/485626;A_11_P071376/485626	1	2.43996247654784	0.5
GRMDversusHealthy_Down	biological_process	0072523 purine-containing compound catabolic process		0	2.19934333958724	0.5
GRMDversusHealthy_Down	biological_process	1901565	A_11_P0000023139/477858;A_11_P093446/100856446;A_11_P0000016383/611064;A_11_P0000015647/609914;A_11_P101356/475499;A_11_P207398/475499	5	3.21248	0.5
GRMDversusHealthy_Down	biological_process	0009150 purine ribonucleotide metabolic process		0	2.6172607879925	0.5
GRMDversusHealthy_Down	biological_process	0009259 ribonucleotide metabolic process		0	2.86632270168856	0.5
GRMDversusHealthy_Down	biological_process	0019693 ribose phosphate metabolic process		0	2.88320825515947	0.5
GRMDversusHealthy_Down	biological_process	1901135 carbohydrate derivative metabolic process	A_11_P0000040310/485626;A_11_P071376/485626;A_11_P080801/100049005;A_11_P0000034684/491903	3	5.72842	0.5
GRMDversusHealthy_Down	biological_process	0009261 ribonucleotide catabolic process		0	2.12335834896811	0.5
GRMDversusHealthy_Down	biological_process	1901136 carbohydrate derivative catabolic process	A_11_P0000040310/485626;A_11_P071376/485626	1	2.62148217636022	0.5
GRMDversusHealthy_Down	biological_process	0009169 purine ribonucleoside monophosphate catabolic process		0	1.12288930581614	0.5
GRMDversusHealthy_Down	biological_process	0009128 purine nucleoside monophosphate catabolic process		0	1.12711069418386	0.5
GRMDversusHealthy_Down	biological_process	0009125 nucleoside monophosphate catabolic process		0	1.13977485928705	0.5
GRMDversusHealthy_Down	biological_process	0009123 nucleoside monophosphate metabolic process		0	1.45215759849906	0.5
GRMDversusHealthy_Down	biological_process	0009126 purine nucleoside monophosphate metabolic process		0	1.36350844277674	0.5
GRMDversusHealthy_Down	biological_process	0009158 ribonucleoside monophosphate catabolic process		0	1.12711069418386	0.5
GRMDversusHealthy_Down	biological_process	0009161 ribonucleoside monophosphate metabolic process		0	1.41416510318949	0.5
GRMDversusHealthy_Down	biological_process	0009167 purine ribonucleoside monophosphate metabolic process		0	1.35928705440901	0.5
GRMDversusHealthy_Down	biological_process	0009207 purine ribonucleoside triphosphate catabolic process		0	2.02626641651032	0.5
GRMDversusHealthy_Down	biological_process	0009146 purine nucleoside triphosphate catabolic process		0	2.03470919324578	0.5
GRMDversusHealthy_Down	biological_process	0009143 nucleoside triphosphate catabolic process		0	2.04315196998124	0.5
GRMDversusHealthy_Down	biological_process	0009141 nucleoside triphosphate metabolic process		0	2.30065666041276	0.5
GRMDversusHealthy_Down	biological_process	0009144 purine nucleoside triphosphate metabolic process		0	2.23733583489681	0.5
GRMDversusHealthy_Down	biological_process	0009203 ribonucleoside triphosphate catabolic process		0	2.02626641651032	0.5
GRMDversusHealthy_Down	biological_process	0009199 ribonucleoside triphosphate metabolic process		0	2.23733583489681	0.5
GRMDversusHealthy_Down	biological_process	0009205 purine ribonucleoside triphosphate metabolic process		0	2.2077861163227	0.5
GRMDversusHealthy_Down	biological_process	0046034 ATP metabolic process		0	1.24953095684803	0.5
GRMDversusHealthy_Down	biological_process	0046128 purine ribonucleoside metabolic process		0	2.5328330206379	0.5
GRMDversusHealthy_Down	biological_process	0009119 ribonucleoside metabolic process		0	2.62148217636022	0.5
GRMDversusHealthy_Down	biological_process	0009116 nucleoside metabolic process		0	2.69746716697936	0.5
GRMDversusHealthy_Down	biological_process	1901657		0	2.78611632270169	0.5
GRMDversusHealthy_Down	biological_process	0042278 purine nucleoside metabolic process		0	2.54971857410882	0.5
GRMDversusHealthy_Down	biological_process	0046130 purine ribonucleoside catabolic process		0	2.093808630394	0.5
GRMDversusHealthy_Down	biological_process	0006152 purine nucleoside catabolic process		0	2.093808630394	0.5
GRMDversusHealthy_Down	biological_process	0009164 nucleoside catabolic process		0	2.16979362101313	0.5
GRMDversusHealthy_Down	biological_process	1901658		0	2.19090056285178	0.5
GRMDversusHealthy_Down	biological_process	0042454 ribonucleoside catabolic process		0	2.12757973733583	0.5
GRMDversusHealthy_Down	biological_process	0016032 viral reproduction	A_11_P191218/482154;A_11_P220518/475630	2	2.08536585365854	0.5
GRMDversusHealthy_Down	biological_process	0044403 symbiosis, encompassing mutualism through parasitism	A_11_P191218/482154;A_11_P220518/475630	2	2.42729831144465	0.5
GRMDversusHealthy_Down	biological_process	0044419 interspecies interaction between organisms	A_11_P191218/482154;A_11_P220518/475630	2	2.43151969981238	0.5
GRMDversusHealthy_Down	biological_process	44764	A_11_P191218/482154;A_11_P220518/475630	2	2.23311444652908	0.5
GRMDversusHealthy_Down	biological_process	0030036 actin cytoskeleton organization	A_11_P050776/606758;A_11_P053266/606758;A_11_P114341/606758;A_11_P114361/606758	1	1.91228893058161	0.5
GRMDversusHealthy_Down	biological_process	0030029 actin filament-based process	A_11_P050776/606758;A_11_P053266/606758;A_11_P114341/606758;A_11_P114361/606758	1	2.11913696060038	0.5
GRMDversusHealthy_Down	biological_process	0044130 negative regulation of growth of symbiont in host		0	0.075984990619137	0.5
GRMDversusHealthy_Down	biological_process	0044126 regulation of growth of symbiont in host		0	0.075984990619137	0.5
GRMDversusHealthy_Down	biological_process	0043903 regulation of symbiosis, encompassing mutualism through parasitism		0	0.460131332082552	0.5
GRMDversusHealthy_Down	biological_process	0044146 negative regulation of growth of symbiont involved in interaction with host		0	0.075984990619137	0.5
GRMDversusHealthy_Down	biological_process	0043901 negative regulation of multi-organism process		0	0.278611632270169	0.5
GRMDversusHealthy_Down	biological_process	0044144 modulation of growth of symbiont involved in interaction with host		0	0.075984990619137	0.5
GRMDversusHealthy_Down	biological_process	0045926 negative regulation of growth		0	1.02579737335835	0.5
GRMDversusHealthy_Down	biological_process	0032507 maintenance of protein location in cell		0	0.472795497185741	0.5
GRMDversusHealthy_Down	biological_process	0045185 maintenance of protein location		0	0.527673545966229	0.5
GRMDversusHealthy_Down	biological_process	0051235 maintenance of location	A_11_P062392/478318;A_11_P141559/478318	1	0.641651031894934	0.5
GRMDversusHealthy_Down	biological_process	0051651 maintenance of location in cell	A_11_P062392/478318;A_11_P141559/478318	1	0.50656660412758	0.5
GRMDversusHealthy_Down	biological_process	0034067 protein localization to Golgi apparatus		0	0.0970919324577861	0.5
GRMDversusHealthy_Down	biological_process	0006511 ubiquitin-dependent protein catabolic process	A_11_P089781/611190;A_11_P079901/485448	2	1.71388367729831	0.5
GRMDversusHealthy_Down	biological_process	0019941 modification-dependent protein catabolic process	A_11_P089781/611190;A_11_P079901/485448	2	1.73921200750469	0.5
GRMDversusHealthy_Down	biological_process	0043632 modification-dependent macromolecule catabolic process	A_11_P089781/611190;A_11_P079901/485448	2	1.80253283302064	0.5
GRMDversusHealthy_Down	biological_process	0044265 cellular macromolecule catabolic process	A_11_P089781/611190;A_11_P079901/485448	2	3.22936210131332	0.5
GRMDversusHealthy_Down	biological_process	0009057 macromolecule catabolic process	A_11_P089781/611190;A_11_P079901/485448	2	3.87523452157598	0.5
GRMDversusHealthy_Down	biological_process	0051603 proteolysis involved in cellular protein catabolic process	A_11_P089781/611190;A_11_P079901/485448	2	1.98827392120075	0.5
GRMDversusHealthy_Down	biological_process	0044257 cellular protein catabolic process	A_11_P089781/611190;A_11_P079901/485448	2	2.03893058161351	0.5
GRMDversusHealthy_Down	biological_process	0030163 protein catabolic process	A_11_P089781/611190;A_11_P079901/485448	2	2.44418386491557	0.5
GRMDversusHealthy_Down	biological_process	0006915 apoptotic process	A_11_P220518/475630;A_11_P0000030828/487190;A_11_P149243/487190;A_11_P0000019945/403897;A_11_P104401/610502	4	4.36914	0.5
GRMDversusHealthy_Down	biological_process	0012501 programmed cell death	A_11_P220518/475630;A_11_P0000030828/487190;A_11_P149243/487190;A_11_P0000019945/403897;A_11_P0000023139/477858;A_11_P104401/610502	5	4.63931	0.5
GRMDversusHealthy_Down	biological_process	0008219 cell death	A_11_P220518/475630;A_11_P0000030828/487190;A_11_P149243/487190;A_11_P0000019945/403897;A_11_P0000023139/477858;A_11_P104401/610502	5	5.27674	0.5
GRMDversusHealthy_Down	biological_process	0016265 death	A_11_P220518/475630;A_11_P0000030828/487190;A_11_P149243/487190;A_11_P0000019945/403897;A_11_P0000023139/477858;A_11_P104401/610502	5	5.30206	0.5
GRMDversusHealthy_Down	biological_process	0018996 molting cycle, collagen and cuticulin-based cuticle		0	0.417917448405253	0.5
GRMDversusHealthy_Down	biological_process	0042303 molting cycle		0	0.709193245778612	0.5
GRMDversusHealthy_Down	biological_process	0043652 engulfment of apoptotic cell		0	0.189962476547842	0.5
GRMDversusHealthy_Down	biological_process	0043277 apoptotic cell clearance		0	0.312382739212007	0.5
GRMDversusHealthy_Down	biological_process	0000904 cell morphogenesis involved in differentiation	A_11_P0000030832/607724;A_11_P174498/477777	2	3.26313320825516	0.5
GRMDversusHealthy_Down	biological_process	0009913 epidermal cell differentiation		0	0.75562851782364	0.5
GRMDversusHealthy_Down	biological_process	0030855 epithelial cell differentiation	A_11_P191218/482154;A_11_P050776/606758;A_11_P053266/606758;A_11_P114341/606758;A_11_P114361/606758	2	2.36397748592871	0.5
GRMDversusHealthy_Down	biological_process	0008544 epidermis development		0	1.34662288930582	0.5
GRMDversusHealthy_Down	biological_process	0043588 skin development		0	1.34662288930582	0.5
GRMDversusHealthy_Down	biological_process	0006891 intra-Golgi vesicle-mediated transport		0	0.24906191369606	0.5
GRMDversusHealthy_Down	biological_process	0007031 peroxisome organization	A_11_P0000023139/477858	1	0.26172607879925	0.5
GRMDversusHealthy_Down	biological_process	0017038 protein import		0	1.20731707317073	0.5
GRMDversusHealthy_Down	biological_process	0055085 transmembrane transport	A_11_P0000028225/609356;A_11_P101216/609356;A_11_P0000040420/475436;A_11_P154598/475436;A_11_P220518/475630;A_11_P0000023902/478798;A_11_P0000032761/489585	5	3.72326	0.5
GRMDversusHealthy_Down	biological_process	0006900 membrane budding		0	0.299718574108818	0.5
GRMDversusHealthy_Down	biological_process	0016050 vesicle organization		0	0.641651031894934	0.5
GRMDversusHealthy_Down	biological_process	0051260 protein homooligomerization	A_11_P180453/414755;A_11_P174498/477777	2	0.873827392120075	0.5
GRMDversusHealthy_Down	biological_process	0051259 protein oligomerization	A_11_P180453/414755;A_11_P174498/477777;A_11_P0000023139/477858	3	1.34662	0.5
GRMDversusHealthy_Down	biological_process	0006461 protein complex assembly	A_11_P180453/414755;A_11_P079901/485448;A_11_P174498/477777;A_11_P0000023139/477858;A_11_P0000024600/479628;A_11_P050776/606758;A_11_P053266/606758;A_11_P114341/606758;A_11_P114361/606758	6	3.95544	0.5
GRMDversusHealthy_Down	biological_process	0070271 protein complex biogenesis	A_11_P180453/414755;A_11_P079901/485448;A_11_P174498/477777;A_11_P0000023139/477858;A_11_P0000024600/479628;A_11_P050776/606758;A_11_P053266/606758;A_11_P114341/606758;A_11_P114361/606758	6	3.96811	0.5
GRMDversusHealthy_Down	biological_process	0006281 DNA repair		0	1.84896810506567	0.5
GRMDversusHealthy_Down	biological_process	0006259 DNA metabolic process		0	3.54174484052533	0.5
GRMDversusHealthy_Down	biological_process	0006974 response to DNA damage stimulus		0	2.86632270168856	0.5
GRMDversusHealthy_Down	biological_process	0033554 cellular response to stress	A_11_P089781/611190;A_11_P220518/475630;A_11_P0000030832/607724;A_11_P0000023139/477858;A_11_P104401/610502;A_11_P093446/100856446	6	5.85084	0.5
GRMDversusHealthy_Down	biological_process	0018988 molting cycle, protein-based cuticle		0	0.50656660412758	0.5
GRMDversusHealthy_Down	biological_process	0022415 viral reproductive process	A_11_P191218/482154;A_11_P220518/475630	2	1.8531894934334	0.5
GRMDversusHealthy_Down	biological_process	0019058 viral infectious cycle		0	0.481238273921201	0.5
GRMDversusHealthy_Down	biological_process	0006665 sphingolipid metabolic process		0	0.536116322701689	0.5
GRMDversusHealthy_Down	biological_process	0006643 membrane lipid metabolic process		0	0.734521575984991	0.5
GRMDversusHealthy_Down	biological_process	0030148 sphingolipid biosynthetic process		0	0.291275797373358	0.5
GRMDversusHealthy_Down	biological_process	0046467 membrane lipid biosynthetic process		0	0.443245778611632	0.5
GRMDversusHealthy_Down	biological_process	1901566	A_11_P0000026967/482514;A_11_P103101/478156;A_11_P079901/485448;A_11_P0000023139/477858;A_11_P0000024198/479163;A_11_P183503/479163;A_11_P0000015647/609914;A_11_P050776/606758;A_11_P053266/606758;A_11_P114341/606758;A_11_P114361/606758	7	2.79456	0.338162
GRMDversusHealthy_Down	biological_process	0006464 cellular protein modification process	A_11_P191218/482154;A_11_P080376/100855548;A_11_P104401/610502;A_11_P080801/100049005	4	9.10976	0.5
GRMDversusHealthy_Down	biological_process	0036211 protein modification process	A_11_P191218/482154;A_11_P080376/100855548;A_11_P104401/610502;A_11_P080801/100049005	4	9.10976	0.5
GRMDversusHealthy_Down	biological_process	0043412 macromolecule modification	A_11_P191218/482154;A_11_P080376/100855548;A_11_P104401/610502;A_11_P080801/100049005	4	9.87383	0.5
GRMDversusHealthy_Down	biological_process	0034645 cellular macromolecule biosynthetic process	A_11_P0000020392/474544;A_11_P089796/474544;A_11_P0000029306/610473;A_11_P0000019945/403897;A_11_P109221/479043;A_11_P178588/479043;A_11_P062392/478318;A_11_P141559/478318;A_11_P080801/100049005	6	10.9629	0.5
GRMDversusHealthy_Down	biological_process	0009059 macromolecule biosynthetic process	A_11_P0000020392/474544;A_11_P089796/474544;A_11_P0000029306/610473;A_11_P0000019945/403897;A_11_P109221/479043;A_11_P178588/479043;A_11_P062392/478318;A_11_P141559/478318;A_11_P080801/100049005	6	11.1571	0.5
GRMDversusHealthy_Down	biological_process	0042157 lipoprotein metabolic process		0	0.51078799249531	0.5
GRMDversusHealthy_Down	biological_process	0006664 glycolipid metabolic process		0	0.447467166979362	0.5
GRMDversusHealthy_Down	biological_process	0046488 phosphatidylinositol metabolic process		0	0.582551594746717	0.5
GRMDversusHealthy_Down	biological_process	0006650 glycerophospholipid metabolic process	A_11_P103101/478156;A_11_P0000040310/485626;A_11_P071376/485626	2	0.99624765478424	0.5
GRMDversusHealthy_Down	biological_process	0006644 phospholipid metabolic process	A_11_P103101/478156;A_11_P0000040310/485626;A_11_P071376/485626	2	1.27063789868668	0.5
GRMDversusHealthy_Down	biological_process	0046486 glycerolipid metabolic process	A_11_P078556/475631;A_11_P103101/478156;A_11_P0000040310/485626;A_11_P071376/485626	3	1.29597	0.5
GRMDversusHealthy_Down	biological_process	0046474 glycerophospholipid biosynthetic process	A_11_P103101/478156;A_11_P0000040310/485626;A_11_P071376/485626	2	0.75984990619137	0.5
GRMDversusHealthy_Down	biological_process	0008654 phospholipid biosynthetic process	A_11_P103101/478156;A_11_P0000040310/485626;A_11_P071376/485626	2	0.932926829268293	0.5
GRMDversusHealthy_Down	biological_process	0090407 organophosphate biosynthetic process	A_11_P103101/478156;A_11_P0000040310/485626;A_11_P071376/485626;A_11_P0000024198/479163;A_11_P183503/479163	3	2.13602	0.5
GRMDversusHealthy_Down	biological_process	0045017 glycerolipid biosynthetic process	A_11_P078556/475631;A_11_P103101/478156;A_11_P0000040310/485626;A_11_P071376/485626	3	0.890713	0.5
GRMDversusHealthy_Down	biological_process	0009247 glycolipid biosynthetic process		0	0.24484052532833	0.5
GRMDversusHealthy_Down	biological_process	1901137 carbohydrate derivative biosynthetic process	A_11_P080801/100049005	1	2.69324577861163	0.5
GRMDversusHealthy_Down	biological_process	0007631 feeding behavior		0	0.426360225140713	0.5
GRMDversusHealthy_Down	biological_process	0030073 insulin secretion		0	0.130863039399625	0.5
GRMDversusHealthy_Down	biological_process	0030072 peptide hormone secretion		0	0.181519699812383	0.5
GRMDversusHealthy_Down	biological_process	0002790 peptide secretion		0	0.189962476547842	0.5
GRMDversusHealthy_Down	biological_process	0015833 peptide transport		0	0.278611632270169	0.5
GRMDversusHealthy_Down	biological_process	0042886 amide transport		0	0.337711069418386	0.5
GRMDversusHealthy_Down	biological_process	0071705 nitrogen compound transport	A_11_P220518/475630;A_11_P163753/485653;A_11_P0000023902/478798;A_11_P0000032761/489585;A_11_P050776/606758;A_11_P053266/606758;A_11_P114341/606758;A_11_P114361/606758	5	2.11492	0.5
GRMDversusHealthy_Down	biological_process	0046879 hormone secretion		0	0.24906191369606	0.5
GRMDversusHealthy_Down	biological_process	0009914 hormone transport		0	0.325046904315197	0.5
GRMDversusHealthy_Down	biological_process	0010817 regulation of hormone levels		0	1.03424015009381	0.5
GRMDversusHealthy_Down	biological_process	0023061 signal release		0	0.835834896810507	0.5
GRMDversusHealthy_Down	biological_process	0003001 generation of a signal involved in cell-cell signaling		0	0.835834896810507	0.5
GRMDversusHealthy_Down	biological_process	0045780 positive regulation of bone resorption		0	0.050656660412758	0.5
GRMDversusHealthy_Down	biological_process	0032846 positive regulation of homeostatic process		0	0.291275797373358	0.5
GRMDversusHealthy_Down	biological_process	0032844 regulation of homeostatic process	A_11_P180453/414755;A_11_P0000040310/485626;A_11_P071376/485626;A_11_P0000024485/479501;A_11_P050776/606758;A_11_P053266/606758;A_11_P114341/606758;A_11_P114361/606758	4	1.21576	0.429367
GRMDversusHealthy_Down	biological_process	0045124 regulation of bone resorption		0	0.105534709193246	0.5
GRMDversusHealthy_Down	biological_process	0046850 regulation of bone remodeling		0	0.130863039399625	0.5
GRMDversusHealthy_Down	biological_process	0034103 regulation of tissue remodeling		0	0.185741088180113	0.5
GRMDversusHealthy_Down	biological_process	0046852 positive regulation of bone remodeling		0	0.050656660412758	0.5
GRMDversusHealthy_Down	biological_process	0034105 positive regulation of tissue remodeling		0	0.0928705440900563	0.5
GRMDversusHealthy_Down	biological_process	0030801 positive regulation of cyclic nucleotide metabolic process		0	0.312382739212007	0.5
GRMDversusHealthy_Down	biological_process	0030799 regulation of cyclic nucleotide metabolic process		0	0.523452157598499	0.5
GRMDversusHealthy_Down	biological_process	0006140 regulation of nucleotide metabolic process	A_11_P180453/414755;A_11_P104401/610502	2	1.89962476547842	0.5
GRMDversusHealthy_Down	biological_process	0019219 regulation of nucleobase-containing compound metabolic process	A_11_P180453/414755;A_11_P0000020392/474544;A_11_P089796/474544;A_11_P0000030832/607724;A_11_P0000029306/610473;A_11_P0000019945/403897;A_11_P104401/610502;A_11_P050776/606758;A_11_P053266/606758;A_11_P114341/606758;A_11_P114361/606758	7	12.5291	0.5
GRMDversusHealthy_Down	biological_process	0051171 regulation of nitrogen compound metabolic process	A_11_P180453/414755;A_11_P0000020392/474544;A_11_P089796/474544;A_11_P0000030832/607724;A_11_P0000029306/610473;A_11_P0000019945/403897;A_11_P104401/610502;A_11_P050776/606758;A_11_P053266/606758;A_11_P114341/606758;A_11_P114361/606758	7	12.8963	0.5
GRMDversusHealthy_Down	biological_process	0045981 positive regulation of nucleotide metabolic process		0	0.325046904315197	0.5
GRMDversusHealthy_Down	biological_process	0045935 positive regulation of nucleobase-containing compound metabolic process	A_11_P0000020392/474544;A_11_P089796/474544;A_11_P0000030832/607724;A_11_P0000029306/610473;A_11_P0000019945/403897	4	4.89259	0.5
GRMDversusHealthy_Down	biological_process	0031325 positive regulation of cellular metabolic process	A_11_P0000020392/474544;A_11_P089796/474544;A_11_P191218/482154;A_11_P078556/475631;A_11_P0000030832/607724;A_11_P0000029306/610473;A_11_P0000019945/403897	6	7.69981	0.5
GRMDversusHealthy_Down	biological_process	0009893 positive regulation of metabolic process	A_11_P0000020392/474544;A_11_P089796/474544;A_11_P191218/482154;A_11_P078556/475631;A_11_P0000030832/607724;A_11_P0000029306/610473;A_11_P0000019945/403897	6	8.13462	0.5
GRMDversusHealthy_Down	biological_process	0051173 positive regulation of nitrogen compound metabolic process	A_11_P0000020392/474544;A_11_P089796/474544;A_11_P0000030832/607724;A_11_P0000029306/610473;A_11_P0000019945/403897	4	5.00657	0.5
GRMDversusHealthy_Down	biological_process	0045937 positive regulation of phosphate metabolic process	A_11_P191218/482154;A_11_P078556/475631;A_11_P0000030832/607724	3	2.5455	0.5
GRMDversusHealthy_Down	biological_process	0010562 positive regulation of phosphorus metabolic process	A_11_P191218/482154;A_11_P078556/475631;A_11_P0000030832/607724	3	2.5455	0.5
GRMDversusHealthy_Down	biological_process	0031326 regulation of cellular biosynthetic process	A_11_P0000020392/474544;A_11_P089796/474544;A_11_P0000030832/607724;A_11_P0000029306/610473;A_11_P0000019945/403897;A_11_P121441/480858;A_11_P050776/606758;A_11_P053266/606758;A_11_P114341/606758;A_11_P114361/606758	6	12.0563	0.5
GRMDversusHealthy_Down	biological_process	0009889 regulation of biosynthetic process	A_11_P0000020392/474544;A_11_P089796/474544;A_11_P191218/482154;A_11_P0000030832/607724;A_11_P0000029306/610473;A_11_P0000019945/403897;A_11_P121441/480858;A_11_P050776/606758;A_11_P053266/606758;A_11_P114341/606758;A_11_P114361/606758	7	12.1703	0.5
GRMDversusHealthy_Down	biological_process	0031328 positive regulation of cellular biosynthetic process	A_11_P0000020392/474544;A_11_P089796/474544;A_11_P0000030832/607724;A_11_P0000029306/610473;A_11_P0000019945/403897	4	5.25141	0.5
GRMDversusHealthy_Down	biological_process	0009891 positive regulation of biosynthetic process	A_11_P0000020392/474544;A_11_P089796/474544;A_11_P191218/482154;A_11_P0000030832/607724;A_11_P0000029306/610473;A_11_P0000019945/403897	5	5.3485	0.5
GRMDversusHealthy_Down	biological_process	1900542 regulation of purine nucleotide metabolic process	A_11_P180453/414755;A_11_P104401/610502	2	1.87429643527205	0.5
GRMDversusHealthy_Down	biological_process	1900544 positive regulation of purine nucleotide metabolic process		0	0.316604127579737	0.5
GRMDversusHealthy_Down	biological_process	0032868 response to insulin stimulus	A_11_P180453/414755;A_11_P103101/478156;A_11_P0000030832/607724;A_11_P0000034684/491903	4	1.01313	0.323581
GRMDversusHealthy_Down	biological_process	0043434 response to peptide hormone stimulus	A_11_P180453/414755;A_11_P103101/478156;A_11_P0000030832/607724;A_11_P0000038752/804486;A_11_P0000034684/491903	5	1.58302	0.338162
GRMDversusHealthy_Down	biological_process	1901652	A_11_P180453/414755;A_11_P103101/478156;A_11_P0000030832/607724;A_11_P0000038752/804486;A_11_P0000034684/491903	5	1.64212	0.375259
GRMDversusHealthy_Down	biological_process	0010243 response to organic nitrogen	A_11_P180453/414755;A_11_P103101/478156;A_11_P0000030832/607724;A_11_P051361/804484;A_11_P203003/804484;A_11_P0000038752/804486;A_11_P0000034684/491903	6	2.99719	0.5
GRMDversusHealthy_Down	biological_process	1901698	A_11_P180453/414755;A_11_P103101/478156;A_11_P0000030832/607724;A_11_P163753/485653;A_11_P051361/804484;A_11_P203003/804484;A_11_P0000038752/804486;A_11_P0000034684/491903	7	3.38977	0.5
GRMDversusHealthy_Down	biological_process	0007188 adenylate cyclase-modulating G-protein coupled receptor signaling pathway		0	0.447467166979362	0.5
GRMDversusHealthy_Down	biological_process	0007187 G-protein coupled receptor signaling pathway, coupled to cyclic nucleotide second messenger		0	0.548780487804878	0.5
GRMDversusHealthy_Down	biological_process	0007186 G-protein coupled receptor signaling pathway	A_11_P180453/414755	1	2.72279549718574	0.5
GRMDversusHealthy_Down	biological_process	0007166 cell surface receptor signaling pathway	A_11_P180453/414755;A_11_P191218/482154;A_11_P078556/475631;A_11_P0000030828/487190;A_11_P149243/487190;A_11_P0000030832/607724;A_11_P0000019945/403897	6	8.24437	0.5
GRMDversusHealthy_Down	biological_process	0006112 energy reserve metabolic process	A_11_P220518/475630;A_11_P0000034684/491903	2	0.548780487804878	0.5
GRMDversusHealthy_Down	biological_process	0015980 energy derivation by oxidation of organic compounds	A_11_P220518/475630;A_11_P102776/478110;A_11_P075306/476562;A_11_P079901/485448;A_11_P109221/479043;A_11_P178588/479043;A_11_P0000023902/478798;A_11_P093446/100856446;A_11_P0000040404/804476;A_11_P051361/804484;A_11_P203003/804484;A_11_P0000038752/804486;A_11_P101356/475499;A_11_P207398/475499;A_11_P121441/480858;A_11_P0000034684/491903	13	1.22842	2.40807e-07
GRMDversusHealthy_Down	biological_process	0048521 negative regulation of behavior		0	0.160412757973734	0.5
GRMDversusHealthy_Down	biological_process	0048585 negative regulation of response to stimulus	A_11_P0000040310/485626;A_11_P071376/485626;A_11_P104401/610502	2	3.91322701688555	0.5
GRMDversusHealthy_Down	biological_process	0050795 regulation of behavior	A_11_P191218/482154	1	0.869606003752345	0.5
GRMDversusHealthy_Down	biological_process	0048871 multicellular organismal homeostasis	A_11_P191218/482154	1	0.717636022514071	0.5
GRMDversusHealthy_Down	biological_process	0001946 lymphangiogenesis		0	0.0675422138836773	0.5
GRMDversusHealthy_Down	biological_process	0036303 lymph vessel morphogenesis		0	0.0675422138836773	0.5
GRMDversusHealthy_Down	biological_process	0001945 lymph vessel development	A_11_P191218/482154	1	0.0802063789868668	0.5
GRMDversusHealthy_Down	biological_process	0001944 vasculature development	A_11_P191218/482154;A_11_P0000030832/607724;A_11_P0000019945/403897	3	1.96717	0.5
GRMDversusHealthy_Down	biological_process	0002040 sprouting angiogenesis	A_11_P191218/482154;A_11_P0000019945/403897	2	0.198405253283302	0.306353541937583
GRMDversusHealthy_Down	biological_process	0001525 angiogenesis	A_11_P191218/482154;A_11_P0000030832/607724;A_11_P0000019945/403897	3	1.18199	0.5
GRMDversusHealthy_Down	biological_process	0048514 blood vessel morphogenesis	A_11_P191218/482154;A_11_P0000030832/607724;A_11_P0000019945/403897	3	1.55769	0.5
GRMDversusHealthy_Down	biological_process	0001568 blood vessel development	A_11_P191218/482154;A_11_P0000030832/607724;A_11_P0000019945/403897	3	1.84053	0.5
GRMDversusHealthy_Down	biological_process	0048845 venous blood vessel morphogenesis		0	0.0337711069418387	0.5
GRMDversusHealthy_Down	biological_process	0060841 venous blood vessel development		0	0.0802063789868668	0.5
GRMDversusHealthy_Down	biological_process	0010595 positive regulation of endothelial cell migration	A_11_P191218/482154	1	0.168855534709193	0.5
GRMDversusHealthy_Down	biological_process	0010594 regulation of endothelial cell migration	A_11_P191218/482154	1	0.282833020637899	0.5
GRMDversusHealthy_Down	biological_process	0010632 regulation of epithelial cell migration	A_11_P191218/482154	1	0.392589118198874	0.5
GRMDversusHealthy_Down	biological_process	0030334 regulation of cell migration	A_11_P191218/482154;A_11_P0000030832/607724	2	1.68011257035647	0.5
GRMDversusHealthy_Down	biological_process	2000145 regulation of cell motility	A_11_P191218/482154;A_11_P0000030832/607724	2	1.78142589118199	0.5
GRMDversusHealthy_Down	biological_process	0040012 regulation of locomotion	A_11_P191218/482154;A_11_P0000030832/607724;A_11_P050776/606758;A_11_P053266/606758;A_11_P114341/606758;A_11_P114361/606758	3	2.22889	0.5
GRMDversusHealthy_Down	biological_process	0051270 regulation of cellular component movement	A_11_P180453/414755;A_11_P191218/482154;A_11_P0000030832/607724;A_11_P0000040310/485626;A_11_P071376/485626;A_11_P0000024600/479628	5	2.06004	0.5
GRMDversusHealthy_Down	biological_process	0032879 regulation of localization	A_11_P180453/414755;A_11_P191218/482154;A_11_P220518/475630;A_11_P0000030832/607724;A_11_P0000040310/485626;A_11_P071376/485626;A_11_P104401/610502;A_11_P0000024485/479501;A_11_P0000024600/479628;A_11_P050776/606758;A_11_P053266/606758;A_11_P114341/606758;A_11_P114361/606758	9	6.6909	0.5
GRMDversusHealthy_Down	biological_process	0010634 positive regulation of epithelial cell migration	A_11_P191218/482154	1	0.2406191369606	0.5
GRMDversusHealthy_Down	biological_process	0030335 positive regulation of cell migration	A_11_P191218/482154;A_11_P0000030832/607724	2	0.945590994371482	0.5
GRMDversusHealthy_Down	biological_process	2000147 positive regulation of cell motility	A_11_P191218/482154;A_11_P0000030832/607724	2	0.954033771106942	0.5
GRMDversusHealthy_Down	biological_process	0040017 positive regulation of locomotion	A_11_P191218/482154;A_11_P0000030832/607724;A_11_P050776/606758;A_11_P053266/606758;A_11_P114341/606758;A_11_P114361/606758	3	1.25797	0.5
GRMDversusHealthy_Down	biological_process	0051272 positive regulation of cellular component movement	A_11_P191218/482154;A_11_P0000030832/607724	2	1.00891181988743	0.5
GRMDversusHealthy_Down	biological_process	0007596 blood coagulation		0	1.54080675422139	0.5
GRMDversusHealthy_Down	biological_process	0007599 hemostasis		0	1.56613508442777	0.5
GRMDversusHealthy_Down	biological_process	0050878 regulation of body fluid levels		0	1.95450281425891	0.5
GRMDversusHealthy_Down	biological_process	0050817 coagulation		0	1.54924953095685	0.5
GRMDversusHealthy_Down	biological_process	0042060 wound healing	A_11_P0000023902/478798	1	2.2922138836773	0.5
GRMDversusHealthy_Down	biological_process	0009611 response to wounding	A_11_P0000023902/478798	1	3.71060037523452	0.5
GRMDversusHealthy_Down	biological_process	0006888 ER to Golgi vesicle-mediated transport		0	0.477016885553471	0.5
GRMDversusHealthy_Down	biological_process	0010638 positive regulation of organelle organization	A_11_P104401/610502	1	1.23264540337711	0.5
GRMDversusHealthy_Down	biological_process	0033043 regulation of organelle organization	A_11_P079901/485448;A_11_P104401/610502	2	3.03939962476548	0.5
GRMDversusHealthy_Down	biological_process	0043687 post-translational protein modification	A_11_P080801/100049005	1	0.785178236397749	0.5
GRMDversusHealthy_Down	biological_process	0018279 protein N-linked glycosylation via asparagine		0	0.346153846153846	0.5
GRMDversusHealthy_Down	biological_process	0006487 protein N-linked glycosylation		0	0.468574108818011	0.5
GRMDversusHealthy_Down	biological_process	0006486 protein glycosylation	A_11_P080801/100049005	1	1.11444652908068	0.5
GRMDversusHealthy_Down	biological_process	0043413 macromolecule glycosylation	A_11_P080801/100049005	1	1.11444652908068	0.5
GRMDversusHealthy_Down	biological_process	0070085 glycosylation	A_11_P080801/100049005	1	1.15666041275797	0.5
GRMDversusHealthy_Down	biological_process	0009101 glycoprotein biosynthetic process	A_11_P080801/100049005	1	1.3297373358349	0.5
GRMDversusHealthy_Down	biological_process	0009100 glycoprotein metabolic process	A_11_P080801/100049005	1	1.59146341463415	0.5
GRMDversusHealthy_Down	biological_process	0018196 peptidyl-asparagine modification		0	0.350375234521576	0.5
GRMDversusHealthy_Down	biological_process	0018193 peptidyl-amino acid modification	A_11_P191218/482154;A_11_P104401/610502	2	2.15290806754221	0.5
GRMDversusHealthy_Down	biological_process	0034498 early endosome to Golgi transport		0	0.0422138836772983	0.5
GRMDversusHealthy_Down	biological_process	0042147 retrograde transport, endosome to Golgi		0	0.189962476547842	0.5
GRMDversusHealthy_Down	biological_process	0007029 endoplasmic reticulum organization		0	0.151969981238274	0.5
GRMDversusHealthy_Down	biological_process	0071391 cellular response to estrogen stimulus		0	0.135084427767355	0.5
GRMDversusHealthy_Down	biological_process	0043627 response to estrogen stimulus		0	0.835834896810507	0.5
GRMDversusHealthy_Down	biological_process	0071383 cellular response to steroid hormone stimulus	A_11_P0000019945/403897	1	0.527673545966229	0.5
GRMDversusHealthy_Down	biological_process	0032870 cellular response to hormone stimulus	A_11_P0000030832/607724;A_11_P0000019945/403897	2	2.11913696060038	0.5
GRMDversusHealthy_Down	biological_process	0071310 cellular response to organic substance	A_11_P191218/482154;A_11_P078556/475631;A_11_P0000030832/607724;A_11_P0000019945/403897	4	6.15901	0.5
GRMDversusHealthy_Down	biological_process	0071495 cellular response to endogenous stimulus	A_11_P0000030832/607724;A_11_P0000019945/403897	2	3.4108818011257	0.5
GRMDversusHealthy_Down	biological_process	0071396 cellular response to lipid	A_11_P0000019945/403897	1	1.32129455909944	0.5
GRMDversusHealthy_Down	biological_process	0071407 cellular response to organic cyclic compound	A_11_P0000019945/403897	1	1.47748592870544	0.5
GRMDversusHealthy_Down	biological_process	0006412 translation	A_11_P080801/100049005	1	2.80300187617261	0.5
GRMDversusHealthy_Down	biological_process	0006887 exocytosis		0	1.06378986866792	0.5
GRMDversusHealthy_Down	biological_process	0006836 neurotransmitter transport	A_11_P220518/475630;A_11_P050776/606758;A_11_P053266/606758;A_11_P114341/606758;A_11_P114361/606758	2	0.709193245778612	0.5
GRMDversusHealthy_Down	biological_process	0046928 regulation of neurotransmitter secretion	A_11_P050776/606758;A_11_P053266/606758;A_11_P114341/606758;A_11_P114361/606758	1	0.236397748592871	0.5
GRMDversusHealthy_Down	biological_process	0051046 regulation of secretion	A_11_P220518/475630;A_11_P050776/606758;A_11_P053266/606758;A_11_P114341/606758;A_11_P114361/606758	2	1.9671669793621	0.5
GRMDversusHealthy_Down	biological_process	0051049 regulation of transport	A_11_P180453/414755;A_11_P220518/475630;A_11_P0000040310/485626;A_11_P071376/485626;A_11_P104401/610502;A_11_P0000024485/479501;A_11_P050776/606758;A_11_P053266/606758;A_11_P114341/606758;A_11_P114361/606758	6	5.00657	0.5
GRMDversusHealthy_Down	biological_process	0051588 regulation of neurotransmitter transport	A_11_P050776/606758;A_11_P053266/606758;A_11_P114341/606758;A_11_P114361/606758	1	0.274390243902439	0.5
GRMDversusHealthy_Down	biological_process	0060341 regulation of cellular localization	A_11_P180453/414755;A_11_P220518/475630;A_11_P0000040310/485626;A_11_P071376/485626;A_11_P0000024485/479501;A_11_P050776/606758;A_11_P053266/606758;A_11_P114341/606758;A_11_P114361/606758	5	3.23358	0.5
GRMDversusHealthy_Down	biological_process	0045892 negative regulation of transcription, DNA-dependent	A_11_P0000020392/474544;A_11_P089796/474544;A_11_P0000029306/610473	2	3.44465290806754	0.5
GRMDversusHealthy_Down	biological_process	0006355 regulation of transcription, DNA-dependent	A_11_P0000020392/474544;A_11_P089796/474544;A_11_P0000030832/607724;A_11_P0000029306/610473;A_11_P0000019945/403897;A_11_P050776/606758;A_11_P053266/606758;A_11_P114341/606758;A_11_P114361/606758	5	9.92448	0.5
GRMDversusHealthy_Down	biological_process	0010468 regulation of gene expression	A_11_P0000020392/474544;A_11_P089796/474544;A_11_P0000030832/607724;A_11_P0000029306/610473;A_11_P0000019945/403897;A_11_P050776/606758;A_11_P053266/606758;A_11_P114341/606758;A_11_P114361/606758	5	12.204	0.5
GRMDversusHealthy_Down	biological_process	2000112 regulation of cellular macromolecule biosynthetic process	A_11_P0000020392/474544;A_11_P089796/474544;A_11_P0000030832/607724;A_11_P0000029306/610473;A_11_P0000019945/403897;A_11_P050776/606758;A_11_P053266/606758;A_11_P114341/606758;A_11_P114361/606758	5	11.1234	0.5
GRMDversusHealthy_Down	biological_process	0010556 regulation of macromolecule biosynthetic process	A_11_P0000020392/474544;A_11_P089796/474544;A_11_P191218/482154;A_11_P0000030832/607724;A_11_P0000029306/610473;A_11_P0000019945/403897;A_11_P050776/606758;A_11_P053266/606758;A_11_P114341/606758;A_11_P114361/606758	6	11.3977	0.5
GRMDversusHealthy_Down	biological_process	2001141 regulation of RNA biosynthetic process	A_11_P0000020392/474544;A_11_P089796/474544;A_11_P0000030832/607724;A_11_P0000029306/610473;A_11_P0000019945/403897;A_11_P050776/606758;A_11_P053266/606758;A_11_P114341/606758;A_11_P114361/606758	5	9.9878	0.5
GRMDversusHealthy_Down	biological_process	0051252 regulation of RNA metabolic process	A_11_P0000020392/474544;A_11_P089796/474544;A_11_P0000030832/607724;A_11_P0000029306/610473;A_11_P0000019945/403897;A_11_P050776/606758;A_11_P053266/606758;A_11_P114341/606758;A_11_P114361/606758	5	10.3044	0.5
GRMDversusHealthy_Down	biological_process	0010629 negative regulation of gene expression	A_11_P0000020392/474544;A_11_P089796/474544;A_11_P0000029306/610473	2	4.1749530956848	0.5
GRMDversusHealthy_Down	biological_process	0051253 negative regulation of RNA metabolic process	A_11_P0000020392/474544;A_11_P089796/474544;A_11_P0000029306/610473	2	3.60084427767355	0.5
GRMDversusHealthy_Down	biological_process	0045934 negative regulation of nucleobase-containing compound metabolic process	A_11_P0000020392/474544;A_11_P089796/474544;A_11_P0000029306/610473	2	4.01454033771107	0.5
GRMDversusHealthy_Down	biological_process	0051172 negative regulation of nitrogen compound metabolic process	A_11_P0000020392/474544;A_11_P089796/474544;A_11_P0000029306/610473	2	4.09896810506567	0.5
GRMDversusHealthy_Down	biological_process	2000113 negative regulation of cellular macromolecule biosynthetic process	A_11_P0000020392/474544;A_11_P089796/474544;A_11_P0000029306/610473	2	3.9343339587242	0.5
GRMDversusHealthy_Down	biological_process	0010558 negative regulation of macromolecule biosynthetic process	A_11_P0000020392/474544;A_11_P089796/474544;A_11_P0000029306/610473	2	4.06941838649156	0.5
GRMDversusHealthy_Down	biological_process	0009890 negative regulation of biosynthetic process	A_11_P0000020392/474544;A_11_P089796/474544;A_11_P0000029306/610473	2	4.33536585365854	0.5
GRMDversusHealthy_Down	biological_process	0031327 negative regulation of cellular biosynthetic process	A_11_P0000020392/474544;A_11_P089796/474544;A_11_P0000029306/610473	2	4.27204502814259	0.5
GRMDversusHealthy_Down	biological_process	0015718 monocarboxylic acid transport	A_11_P0000028225/609356;A_11_P101216/609356;A_11_P078556/475631;A_11_P103101/478156;A_11_P0000032761/489585	4	0.401032	0.0367658
GRMDversusHealthy_Down	biological_process	0046942 carboxylic acid transport	A_11_P0000028225/609356;A_11_P101216/609356;A_11_P078556/475631;A_11_P220518/475630;A_11_P103101/478156;A_11_P0000023902/478798;A_11_P0000032761/489585	6	0.983583	0.0271757
GRMDversusHealthy_Down	biological_process	0015711 organic anion transport	A_11_P0000028225/609356;A_11_P101216/609356;A_11_P078556/475631;A_11_P220518/475630;A_11_P0000039338/100855809;A_11_P103101/478156;A_11_P0000023902/478798;A_11_P0000032761/489585	7	1.38039	0.0271757
GRMDversusHealthy_Down	biological_process	0006820 anion transport	A_11_P0000028225/609356;A_11_P101216/609356;A_11_P0000040420/475436;A_11_P154598/475436;A_11_P078556/475631;A_11_P220518/475630;A_11_P0000039338/100855809;A_11_P103101/478156;A_11_P0000023902/478798;A_11_P0000032761/489585	8	1.77298	0.0241354
GRMDversusHealthy_Down	biological_process	0015849 organic acid transport	A_11_P0000028225/609356;A_11_P101216/609356;A_11_P078556/475631;A_11_P220518/475630;A_11_P103101/478156;A_11_P0000023902/478798;A_11_P0000032761/489585	6	0.987805	0.0271757
GRMDversusHealthy_Down	biological_process	0034220 ion transmembrane transport	A_11_P0000028225/609356;A_11_P101216/609356;A_11_P0000040420/475436;A_11_P154598/475436;A_11_P220518/475630;A_11_P0000023902/478798;A_11_P0000032761/489585	5	2.45263	0.5
GRMDversusHealthy_Down	biological_process	0015914 phospholipid transport		0	0.135084427767355	0.5
GRMDversusHealthy_Down	biological_process	0015748 organophosphate ester transport	A_11_P220518/475630	1	0.291275797373358	0.5
GRMDversusHealthy_Down	biological_process	0006399 tRNA metabolic process		0	0.654315196998124	0.5
GRMDversusHealthy_Down	biological_process	0034660 ncRNA metabolic process		0	1.72232645403377	0.5
GRMDversusHealthy_Down	biological_process	0006520 cellular amino acid metabolic process	A_11_P0000023139/477858;A_11_P0000024198/479163;A_11_P183503/479163;A_11_P0000032761/489585;A_11_P093446/100856446;A_11_P0000016383/611064;A_11_P0000015647/609914;A_11_P101356/475499;A_11_P207398/475499	7	1.8363	0.0962918
GRMDversusHealthy_Down	biological_process	0002181 cytoplasmic translation		0	0.455909943714822	0.5
GRMDversusHealthy_Down	biological_process	0006779 porphyrin-containing compound biosynthetic process	A_11_P079901/485448	1	0.173076923076923	0.5
GRMDversusHealthy_Down	biological_process	0006778 porphyrin-containing compound metabolic process	A_11_P079901/485448	1	0.25328330206379	0.5
GRMDversusHealthy_Down	biological_process	0033013 tetrapyrrole metabolic process	A_11_P0000026967/482514;A_11_P079901/485448	2	0.337711069418386	0.5
GRMDversusHealthy_Down	biological_process	0051186 cofactor metabolic process	A_11_P0000040420/475436;A_11_P154598/475436;A_11_P078556/475631;A_11_P102776/478110;A_11_P075306/476562;A_11_P079901/485448;A_11_P0000040310/485626;A_11_P071376/485626;A_11_P109221/479043;A_11_P178588/479043;A_11_P093446/100856446;A_11_P101356/475499;A_11_P207398/475499;A_11_P121441/480858	10	1.33396	0.000115749
GRMDversusHealthy_Down	biological_process	0033014 tetrapyrrole biosynthetic process	A_11_P0000026967/482514;A_11_P079901/485448	2	0.189962476547842	0.298493646807316
GRMDversusHealthy_Down	biological_process	0018130 heterocycle biosynthetic process	A_11_P0000020392/474544;A_11_P089796/474544;A_11_P0000026967/482514;A_11_P0000029306/610473;A_11_P079901/485448;A_11_P0000019945/403897;A_11_P0000023139/477858;A_11_P062392/478318;A_11_P141559/478318	7	8.54831	0.5
GRMDversusHealthy_Down	biological_process	0019438 aromatic compound biosynthetic process	A_11_P0000020392/474544;A_11_P089796/474544;A_11_P0000026967/482514;A_11_P0000029306/610473;A_11_P079901/485448;A_11_P0000019945/403897;A_11_P062392/478318;A_11_P141559/478318	6	8.66651	0.5
GRMDversusHealthy_Down	biological_process	0044271 cellular nitrogen compound biosynthetic process	A_11_P0000020392/474544;A_11_P089796/474544;A_11_P0000026967/482514;A_11_P0000029306/610473;A_11_P079901/485448;A_11_P0000019945/403897;A_11_P062392/478318;A_11_P141559/478318;A_11_P050776/606758;A_11_P053266/606758;A_11_P114341/606758;A_11_P114361/606758	7	8.83537	0.5
GRMDversusHealthy_Down	biological_process	0051188 cofactor biosynthetic process	A_11_P078556/475631;A_11_P102776/478110;A_11_P079901/485448;A_11_P121441/480858	4	0.60788	0.125799
GRMDversusHealthy_Down	biological_process	0008203 cholesterol metabolic process	A_11_P0000023404/478196;A_11_P103481/478196;A_11_P121151/478196;A_11_P194408/478196	1	0.396810506566604	0.5
GRMDversusHealthy_Down	biological_process	0009411 response to UV		0	0.544559099437148	0.5
GRMDversusHealthy_Down	biological_process	0009583 detection of light stimulus		0	0.553001876172608	0.5
GRMDversusHealthy_Down	biological_process	0009581 detection of external stimulus		0	0.827392120075047	0.5
GRMDversusHealthy_Down	biological_process	0009605 response to external stimulus	A_11_P078556/475631;A_11_P220518/475630;A_11_P0000019945/403897;A_11_P174498/477777;A_11_P0000038752/804486;A_11_P0000034684/491903	6	6.03659	0.5
GRMDversusHealthy_Down	biological_process	0051606 detection of stimulus		0	1.41838649155722	0.5
GRMDversusHealthy_Down	biological_process	0009582 detection of abiotic stimulus		0	0.814727954971857	0.5
GRMDversusHealthy_Down	biological_process	0030218 erythrocyte differentiation		0	0.316604127579737	0.5
GRMDversusHealthy_Down	biological_process	0030099 myeloid cell differentiation		0	0.700750469043152	0.5
GRMDversusHealthy_Down	biological_process	0030097 hemopoiesis	A_11_P191218/482154;A_11_P0000030832/607724	2	1.77720450281426	0.5
GRMDversusHealthy_Down	biological_process	0048534 hemopoietic or lymphoid organ development	A_11_P191218/482154;A_11_P0000030832/607724	2	1.96294559099437	0.5
GRMDversusHealthy_Down	biological_process	0002520 immune system development	A_11_P191218/482154;A_11_P0000030832/607724	2	2.08536585365854	0.5
GRMDversusHealthy_Down	biological_process	0034101 erythrocyte homeostasis		0	0.346153846153846	0.5
GRMDversusHealthy_Down	biological_process	0002262 myeloid cell homeostasis		0	0.392589118198874	0.5
GRMDversusHealthy_Down	biological_process	0048872 homeostasis of number of cells		0	0.637429643527205	0.5
GRMDversusHealthy_Down	biological_process	0055072 iron ion homeostasis		0	0.358818011257036	0.5
GRMDversusHealthy_Down	biological_process	0055076 transition metal ion homeostasis		0	0.536116322701689	0.5
GRMDversusHealthy_Down	biological_process	0055065 metal ion homeostasis	A_11_P180453/414755;A_11_P191218/482154;A_11_P220518/475630	3	1.66323	0.5
GRMDversusHealthy_Down	biological_process	0055080 cation homeostasis	A_11_P180453/414755;A_11_P191218/482154;A_11_P220518/475630	3	1.87852	0.5
GRMDversusHealthy_Down	biological_process	0080135 regulation of cellular response to stress		0	1.59990619136961	0.5
GRMDversusHealthy_Down	biological_process	0034379 very-low-density lipoprotein particle assembly		0	0.0337711069418387	0.5
GRMDversusHealthy_Down	biological_process	0034377 plasma lipoprotein particle assembly		0	0.0548780487804878	0.5
GRMDversusHealthy_Down	biological_process	0065005 protein-lipid complex assembly		0	0.0590994371482176	0.5
GRMDversusHealthy_Down	biological_process	0071825 protein-lipid complex subunit organization		0	0.0970919324577861	0.5
GRMDversusHealthy_Down	biological_process	0071827 plasma lipoprotein particle organization		0	0.0928705440900563	0.5
GRMDversusHealthy_Down	biological_process	0097006 regulation of plasma lipoprotein particle levels		0	0.139305816135084	0.5
GRMDversusHealthy_Down	biological_process	0043249 erythrocyte maturation		0	0.050656660412758	0.5
GRMDversusHealthy_Down	biological_process	0048821 erythrocyte development		0	0.130863039399625	0.5
GRMDversusHealthy_Down	biological_process	61515		0	0.160412757973734	0.5
GRMDversusHealthy_Down	biological_process	0071385 cellular response to glucocorticoid stimulus		0	0.181519699812383	0.5
GRMDversusHealthy_Down	biological_process	0051384 response to glucocorticoid stimulus	A_11_P0000034684/491903	1	0.679643527204503	0.5
GRMDversusHealthy_Down	biological_process	0031960 response to corticosteroid stimulus	A_11_P0000034684/491903	1	0.700750469043152	0.5
GRMDversusHealthy_Down	biological_process	0071384 cellular response to corticosteroid stimulus		0	0.185741088180113	0.5
GRMDversusHealthy_Down	biological_process	0071548 response to dexamethasone stimulus		0	0.0970919324577861	0.5
GRMDversusHealthy_Down	biological_process	0097305 response to alcohol	A_11_P180453/414755;A_11_P0000023139/477858;A_11_P0000038752/804486	3	1.82364	0.5
GRMDversusHealthy_Down	biological_process	0097306 cellular response to alcohol		0	0.455909943714822	0.5
GRMDversusHealthy_Down	biological_process	1901701	A_11_P0000030832/607724;A_11_P104401/610502	2	3.03517823639775	0.5
GRMDversusHealthy_Down	biological_process	1901655		0	0.177298311444653	0.5
GRMDversusHealthy_Down	biological_process	0046685 response to arsenic-containing substance	A_11_P104401/610502	1	0.126641651031895	0.5
GRMDversusHealthy_Down	biological_process	0042493 response to drug	A_11_P078556/475631;A_11_P103101/478156;A_11_P0000040404/804476;A_11_P0000038752/804486	4	1.81942	0.5
GRMDversusHealthy_Down	biological_process	0045471 response to ethanol	A_11_P0000038752/804486	1	0.620544090056285	0.5
GRMDversusHealthy_Down	biological_process	0017085 response to insecticide	A_11_P0000034684/491903	1	0.548780487804878	0.5
GRMDversusHealthy_Down	biological_process	0010288 response to lead ion		0	0.0886491557223265	0.5
GRMDversusHealthy_Down	biological_process	0051597 response to methylmercury		0	0.0970919324577861	0.5
GRMDversusHealthy_Down	biological_process	0043623 cellular protein complex assembly	A_11_P079901/485448;A_11_P0000024600/479628;A_11_P050776/606758;A_11_P053266/606758;A_11_P114341/606758;A_11_P114361/606758	3	1.71388	0.5
GRMDversusHealthy_Down	biological_process	44706		0	1.60412757973734	0.5
GRMDversusHealthy_Down	biological_process	0000122 negative regulation of transcription from RNA polymerase II promoter	A_11_P0000020392/474544;A_11_P089796/474544;A_11_P0000029306/610473	2	2.06425891181989	0.5
GRMDversusHealthy_Down	biological_process	0006357 regulation of transcription from RNA polymerase II promoter	A_11_P0000020392/474544;A_11_P089796/474544;A_11_P0000030832/607724;A_11_P0000029306/610473;A_11_P0000019945/403897	4	5.09099	0.5
GRMDversusHealthy_Down	biological_process	0030177 positive regulation of Wnt receptor signaling pathway		0	0.341932457786116	0.5
GRMDversusHealthy_Down	biological_process	0030111 regulation of Wnt receptor signaling pathway		0	0.840056285178236	0.5
GRMDversusHealthy_Down	biological_process	0006351 transcription, DNA-dependent	A_11_P0000020392/474544;A_11_P089796/474544;A_11_P0000029306/610473;A_11_P0000019945/403897;A_11_P062392/478318;A_11_P141559/478318	4	6.71623	0.5
GRMDversusHealthy_Down	biological_process	0032774 RNA biosynthetic process	A_11_P0000020392/474544;A_11_P089796/474544;A_11_P0000029306/610473;A_11_P0000019945/403897;A_11_P062392/478318;A_11_P141559/478318	4	6.96107	0.5
GRMDversusHealthy_Down	biological_process	0034654 nucleobase-containing compound biosynthetic process	A_11_P0000020392/474544;A_11_P089796/474544;A_11_P0000029306/610473;A_11_P0000019945/403897;A_11_P062392/478318;A_11_P141559/478318	4	8.10929	0.5
GRMDversusHealthy_Down	biological_process	0006839 mitochondrial transport	A_11_P0000028225/609356;A_11_P101216/609356;A_11_P0000040420/475436;A_11_P154598/475436;A_11_P220518/475630;A_11_P0000023902/478798;A_11_P104401/610502;A_11_P0000032761/489585	6	0.776735	0.00988432
GRMDversusHealthy_Down	biological_process	0007006 mitochondrial membrane organization	A_11_P104401/610502	1	0.206848030018762	0.5
GRMDversusHealthy_Down	biological_process	0007005 mitochondrion organization	A_11_P220518/475630;A_11_P104401/610502;A_11_P093446/100856446	3	1.40572	0.5
GRMDversusHealthy_Down	biological_process	0090150 establishment of protein localization to membrane		0	0.852720450281426	0.5
GRMDversusHealthy_Down	biological_process	0072657 protein localization to membrane		0	1.12288930581614	0.5
GRMDversusHealthy_Down	biological_process	0007605 sensory perception of sound		0	0.527673545966229	0.5
GRMDversusHealthy_Down	biological_process	0050954 sensory perception of mechanical stimulus		0	0.637429643527205	0.5
GRMDversusHealthy_Down	biological_process	0007600 sensory perception	A_11_P0000023139/477858	1	2.29643527204503	0.5
GRMDversusHealthy_Down	biological_process	0006612 protein targeting to membrane		0	0.726078799249531	0.5
GRMDversusHealthy_Down	biological_process	0048588 developmental cell growth		0	0.527673545966229	0.5
GRMDversusHealthy_Down	biological_process	0048589 developmental growth	A_11_P220518/475630;A_11_P0000030832/607724	2	1.58724202626642	0.5
GRMDversusHealthy_Down	biological_process	0002062 chondrocyte differentiation		0	0.181519699812383	0.5
GRMDversusHealthy_Down	biological_process	0051216 cartilage development		0	0.692307692307692	0.5
GRMDversusHealthy_Down	biological_process	0061448 connective tissue development		0	0.869606003752345	0.5
GRMDversusHealthy_Down	biological_process	0001501 skeletal system development		0	1.5703564727955	0.5
GRMDversusHealthy_Down	biological_process	0045598 regulation of fat cell differentiation		0	0.223733583489681	0.5
GRMDversusHealthy_Down	biological_process	0006584 catecholamine metabolic process		0	0.164634146341463	0.5
GRMDversusHealthy_Down	biological_process	0009712 catechol-containing compound metabolic process		0	0.164634146341463	0.5
GRMDversusHealthy_Down	biological_process	0018958 phenol-containing compound metabolic process		0	0.379924953095685	0.5
GRMDversusHealthy_Down	biological_process	0016052 carbohydrate catabolic process	A_11_P0000040420/475436;A_11_P154598/475436;A_11_P079901/485448;A_11_P101356/475499;A_11_P207398/475499;A_11_P121441/480858;A_11_P0000034684/491903	5	1.06801	0.133509
GRMDversusHealthy_Down	biological_process	0006576 cellular biogenic amine metabolic process	A_11_P103101/478156	1	0.700750469043152	0.5
GRMDversusHealthy_Down	biological_process	0044106 cellular amine metabolic process	A_11_P103101/478156	1	0.700750469043152	0.5
GRMDversusHealthy_Down	biological_process	0009308 amine metabolic process	A_11_P103101/478156	1	0.793621013133208	0.5
GRMDversusHealthy_Down	biological_process	0034311 diol metabolic process		0	0.202626641651032	0.5
GRMDversusHealthy_Down	biological_process	0001558 regulation of cell growth	A_11_P174498/477777	1	1.47748592870544	0.5
GRMDversusHealthy_Down	biological_process	0001502 cartilage condensation		0	0.0886491557223265	0.5
GRMDversusHealthy_Down	biological_process	0048705 skeletal system morphogenesis		0	0.797842401500938	0.5
GRMDversusHealthy_Down	biological_process	0009887 organ morphogenesis	A_11_P0000020392/474544;A_11_P089796/474544;A_11_P0000019945/403897;A_11_P174498/477777;A_11_P0000024600/479628;A_11_P0000038752/804486;A_11_P050776/606758;A_11_P053266/606758;A_11_P114341/606758;A_11_P114361/606758;A_11_P0000034684/491903	7	4.78705	0.5
GRMDversusHealthy_Down	biological_process	0007160 cell-matrix adhesion		0	0.316604127579737	0.5
GRMDversusHealthy_Down	biological_process	0031589 cell-substrate adhesion		0	0.443245778611632	0.5
GRMDversusHealthy_Down	biological_process	0060401 cytosolic calcium ion transport		0	0.181519699812383	0.5
GRMDversusHealthy_Down	biological_process	0006816 calcium ion transport	A_11_P180453/414755	1	0.861163227016886	0.5
GRMDversusHealthy_Down	biological_process	0070838 divalent metal ion transport	A_11_P180453/414755	1	1.07645403377111	0.5
GRMDversusHealthy_Down	biological_process	0072511 divalent inorganic cation transport	A_11_P180453/414755	1	1.0891181988743	0.5
GRMDversusHealthy_Down	biological_process	0006260 DNA replication		0	1.06378986866792	0.5
GRMDversusHealthy_Down	biological_process	0030198 extracellular matrix organization	A_11_P050776/606758;A_11_P053266/606758;A_11_P114341/606758;A_11_P114361/606758	1	1.0891181988743	0.5
GRMDversusHealthy_Down	biological_process	0043062 extracellular structure organization	A_11_P050776/606758;A_11_P053266/606758;A_11_P114341/606758;A_11_P114361/606758	1	1.13977485928705	0.5
GRMDversusHealthy_Down	biological_process	0008543 fibroblast growth factor receptor signaling pathway	A_11_P0000030832/607724;A_11_P0000019945/403897	2	0.557223264540338	0.5
GRMDversusHealthy_Down	biological_process	0007169 transmembrane receptor protein tyrosine kinase signaling pathway	A_11_P191218/482154;A_11_P0000030832/607724;A_11_P0000019945/403897	3	2.10225	0.5
GRMDversusHealthy_Down	biological_process	0007167 enzyme linked receptor protein signaling pathway	A_11_P191218/482154;A_11_P0000030832/607724;A_11_P0000019945/403897	3	2.87054	0.5
GRMDversusHealthy_Down	biological_process	0044344 cellular response to fibroblast growth factor stimulus	A_11_P0000030832/607724;A_11_P0000019945/403897	2	0.624765478424015	0.5
GRMDversusHealthy_Down	biological_process	0071363 cellular response to growth factor stimulus	A_11_P191218/482154;A_11_P0000030832/607724;A_11_P0000019945/403897	3	1.95872	0.5
GRMDversusHealthy_Down	biological_process	0070848 response to growth factor stimulus	A_11_P191218/482154;A_11_P0000030832/607724;A_11_P0000019945/403897	3	2.04315	0.5
GRMDversusHealthy_Down	biological_process	0071774 response to fibroblast growth factor stimulus	A_11_P0000030832/607724;A_11_P0000019945/403897	2	0.637429643527205	0.5
GRMDversusHealthy_Down	biological_process	0007229 integrin-mediated signaling pathway		0	0.325046904315197	0.5
GRMDversusHealthy_Down	biological_process	0035556 intracellular signal transduction	A_11_P180453/414755;A_11_P191218/482154;A_11_P0000030832/607724;A_11_P0000019945/403897;A_11_P062392/478318;A_11_P141559/478318;A_11_P050776/606758;A_11_P053266/606758;A_11_P114341/606758;A_11_P114361/606758;A_11_P0000034684/491903	7	5.5469	0.5
GRMDversusHealthy_Down	biological_process	0030324 lung development	A_11_P191218/482154;A_11_P0000030832/607724;A_11_P0000024600/479628	3	0.620544	0.375259
GRMDversusHealthy_Down	biological_process	0030323 respiratory tube development	A_11_P191218/482154;A_11_P0000030832/607724;A_11_P0000024600/479628	3	0.633208	0.378398
GRMDversusHealthy_Down	biological_process	0010260 organ senescence	A_11_P0000023139/477858	1	0.0590994371482176	0.5
GRMDversusHealthy_Down	biological_process	0001503 ossification	A_11_P0000020392/474544;A_11_P089796/474544	1	0.658536585365854	0.5
GRMDversusHealthy_Down	biological_process	0060452 positive regulation of cardiac muscle contraction		0	0.025328330206379	0.5
GRMDversusHealthy_Down	biological_process	0045989 positive regulation of striated muscle contraction		0	0.0379924953095685	0.5
GRMDversusHealthy_Down	biological_process	0006942 regulation of striated muscle contraction	A_11_P180453/414755;A_11_P0000040310/485626;A_11_P071376/485626;A_11_P050776/606758;A_11_P053266/606758;A_11_P114341/606758;A_11_P114361/606758	3	0.27439	0.107363
GRMDversusHealthy_Down	biological_process	0006937 regulation of muscle contraction	A_11_P180453/414755;A_11_P0000040310/485626;A_11_P071376/485626;A_11_P050776/606758;A_11_P053266/606758;A_11_P114341/606758;A_11_P114361/606758	3	0.523452	0.298494
GRMDversusHealthy_Down	biological_process	0090257 regulation of muscle system process	A_11_P180453/414755;A_11_P0000040310/485626;A_11_P071376/485626;A_11_P050776/606758;A_11_P053266/606758;A_11_P114341/606758;A_11_P114361/606758	3	0.641651	0.386407
GRMDversusHealthy_Down	biological_process	0045933 positive regulation of muscle contraction		0	0.130863039399625	0.5
GRMDversusHealthy_Down	biological_process	0055117 regulation of cardiac muscle contraction	A_11_P180453/414755;A_11_P0000040310/485626;A_11_P071376/485626;A_11_P050776/606758;A_11_P053266/606758;A_11_P114341/606758;A_11_P114361/606758	3	0.223734	0.0700478
GRMDversusHealthy_Down	biological_process	0008016 regulation of heart contraction	A_11_P180453/414755;A_11_P0000040310/485626;A_11_P071376/485626;A_11_P050776/606758;A_11_P053266/606758;A_11_P114341/606758;A_11_P114361/606758	3	0.57833	0.338162
GRMDversusHealthy_Down	biological_process	0010942 positive regulation of cell death	A_11_P0000030828/487190;A_11_P149243/487190;A_11_P0000019945/403897;A_11_P104401/610502	3	2.33443	0.5
GRMDversusHealthy_Down	biological_process	0010941 regulation of cell death	A_11_P0000020392/474544;A_11_P089796/474544;A_11_P191218/482154;A_11_P220518/475630;A_11_P0000030828/487190;A_11_P149243/487190;A_11_P0000019945/403897;A_11_P104401/610502	6	5.44981	0.5
GRMDversusHealthy_Down	biological_process	0045597 positive regulation of cell differentiation	A_11_P191218/482154;A_11_P0000016383/611064;A_11_P050776/606758;A_11_P053266/606758;A_11_P114341/606758;A_11_P114361/606758	3	1.9925	0.5
GRMDversusHealthy_Down	biological_process	0008284 positive regulation of cell proliferation	A_11_P191218/482154;A_11_P0000030832/607724;A_11_P0000019945/403897	3	2.53705	0.5
GRMDversusHealthy_Down	biological_process	0010557 positive regulation of macromolecule biosynthetic process	A_11_P0000020392/474544;A_11_P089796/474544;A_11_P191218/482154;A_11_P0000030832/607724;A_11_P0000029306/610473;A_11_P0000019945/403897	5	4.85038	0.5
GRMDversusHealthy_Down	biological_process	0010604 positive regulation of macromolecule metabolic process	A_11_P0000020392/474544;A_11_P089796/474544;A_11_P191218/482154;A_11_P078556/475631;A_11_P0000030832/607724;A_11_P0000029306/610473;A_11_P0000019945/403897	6	7.49719	0.5
GRMDversusHealthy_Down	biological_process	0043280 positive regulation of cysteine-type endopeptidase activity involved in apoptotic process		0	0.460131332082552	0.5
GRMDversusHealthy_Down	biological_process	0043281 regulation of cysteine-type endopeptidase activity involved in apoptotic process	A_11_P0000030828/487190;A_11_P149243/487190;A_11_P0000019945/403897	2	0.75140712945591	0.5
GRMDversusHealthy_Down	biological_process	0042981 regulation of apoptotic process	A_11_P0000020392/474544;A_11_P089796/474544;A_11_P191218/482154;A_11_P0000030828/487190;A_11_P149243/487190;A_11_P0000019945/403897;A_11_P104401/610502	5	5.07411	0.5
GRMDversusHealthy_Down	biological_process	0043067 regulation of programmed cell death	A_11_P0000020392/474544;A_11_P089796/474544;A_11_P191218/482154;A_11_P0000030828/487190;A_11_P149243/487190;A_11_P0000019945/403897;A_11_P104401/610502	5	5.23874	0.5
GRMDversusHealthy_Down	biological_process	2001056 positive regulation of cysteine-type endopeptidase activity		0	0.481238273921201	0.5
GRMDversusHealthy_Down	biological_process	0010950 positive regulation of endopeptidase activity		0	0.51078799249531	0.5
GRMDversusHealthy_Down	biological_process	0010952 positive regulation of peptidase activity		0	0.557223264540338	0.5
GRMDversusHealthy_Down	biological_process	0051345 positive regulation of hydrolase activity		0	2.2922138836773	0.5
GRMDversusHealthy_Down	biological_process	0043085 positive regulation of catalytic activity	A_11_P078556/475631;A_11_P0000034684/491903	2	4.09052532833021	0.5
GRMDversusHealthy_Down	biological_process	0044093 positive regulation of molecular function	A_11_P078556/475631;A_11_P220518/475630;A_11_P050776/606758;A_11_P053266/606758;A_11_P114341/606758;A_11_P114361/606758;A_11_P0000034684/491903	4	4.76595	0.5
GRMDversusHealthy_Down	biological_process	0070374 positive regulation of ERK1 and ERK2 cascade	A_11_P191218/482154	1	0.367260787992495	0.5
GRMDversusHealthy_Down	biological_process	0043410 positive regulation of MAPK cascade	A_11_P191218/482154	1	1.20731707317073	0.5
GRMDversusHealthy_Down	biological_process	0010740 positive regulation of intracellular protein kinase cascade	A_11_P191218/482154;A_11_P0000030832/607724	2	1.88696060037523	0.5
GRMDversusHealthy_Down	biological_process	0010627 regulation of intracellular protein kinase cascade	A_11_P191218/482154;A_11_P0000030832/607724;A_11_P0000040310/485626;A_11_P071376/485626	3	2.87477	0.5
GRMDversusHealthy_Down	biological_process	0043408 regulation of MAPK cascade	A_11_P191218/482154	1	1.87007504690432	0.5
GRMDversusHealthy_Down	biological_process	0070372 regulation of ERK1 and ERK2 cascade	A_11_P191218/482154	1	0.519230769230769	0.5
GRMDversusHealthy_Down	biological_process	0045787 positive regulation of cell cycle		0	0.595215759849906	0.5
GRMDversusHealthy_Down	biological_process	0010564 regulation of cell cycle process	A_11_P079901/485448	1	2.54549718574109	0.5
GRMDversusHealthy_Down	biological_process	0090068 positive regulation of cell cycle process		0	0.797842401500938	0.5
GRMDversusHealthy_Down	biological_process	0010628 positive regulation of gene expression	A_11_P0000020392/474544;A_11_P089796/474544;A_11_P0000030832/607724;A_11_P0000029306/610473;A_11_P0000019945/403897	4	4.5	0.5
GRMDversusHealthy_Down	biological_process	0032872 regulation of stress-activated MAPK cascade		0	0.679643527204503	0.5
GRMDversusHealthy_Down	biological_process	0070302 regulation of stress-activated protein kinase signaling cascade		0	0.688086303939963	0.5
GRMDversusHealthy_Down	biological_process	0046328 regulation of JNK cascade		0	0.590994371482176	0.5
GRMDversusHealthy_Down	biological_process	0001934 positive regulation of protein phosphorylation	A_11_P191218/482154;A_11_P078556/475631;A_11_P0000030832/607724	3	2.19512	0.5
GRMDversusHealthy_Down	biological_process	0031401 positive regulation of protein modification process	A_11_P191218/482154;A_11_P078556/475631;A_11_P0000030832/607724	3	2.84944	0.5
GRMDversusHealthy_Down	biological_process	0032270 positive regulation of cellular protein metabolic process	A_11_P191218/482154;A_11_P078556/475631;A_11_P0000030832/607724	3	3.28424	0.5
GRMDversusHealthy_Down	biological_process	0051247 positive regulation of protein metabolic process	A_11_P191218/482154;A_11_P078556/475631;A_11_P0000030832/607724	3	3.57129	0.5
GRMDversusHealthy_Down	biological_process	0042327 positive regulation of phosphorylation	A_11_P191218/482154;A_11_P078556/475631;A_11_P0000030832/607724	3	2.25	0.5
GRMDversusHealthy_Down	biological_process	0032956 regulation of actin cytoskeleton organization		0	0.937148217636023	0.5
GRMDversusHealthy_Down	biological_process	0032970 regulation of actin filament-based process	A_11_P180453/414755;A_11_P0000040310/485626;A_11_P071376/485626	2	1.0891181988743	0.5
GRMDversusHealthy_Down	biological_process	0051493 regulation of cytoskeleton organization	A_11_P079901/485448	1	1.41416510318949	0.5
GRMDversusHealthy_Down	biological_process	0051495 positive regulation of cytoskeleton organization		0	0.50656660412758	0.5
GRMDversusHealthy_Down	biological_process	0072593 reactive oxygen species metabolic process		0	0.422138836772983	0.5
GRMDversusHealthy_Down	biological_process	0032330 regulation of chondrocyte differentiation		0	0.118198874296435	0.5
GRMDversusHealthy_Down	biological_process	0061035 regulation of cartilage development		0	0.151969981238274	0.5
GRMDversusHealthy_Down	biological_process	0043200 response to amino acid stimulus		0	0.371482176360225	0.5
GRMDversusHealthy_Down	biological_process	0001101 response to acid		0	0.455909943714822	0.5
GRMDversusHealthy_Down	biological_process	0036293 response to decreased oxygen levels	A_11_P051361/804484;A_11_P203003/804484;A_11_P0000038752/804486;A_11_P0000015647/609914	3	1.15244	0.5
GRMDversusHealthy_Down	biological_process	0070482 response to oxygen levels	A_11_P051361/804484;A_11_P203003/804484;A_11_P0000038752/804486;A_11_P0000015647/609914	3	1.25375	0.5
GRMDversusHealthy_Down	biological_process	0032355 response to estradiol stimulus		0	0.536116322701689	0.5
GRMDversusHealthy_Down	biological_process	0009749 response to glucose stimulus	A_11_P121441/480858	1	0.586772983114446	0.5
GRMDversusHealthy_Down	biological_process	0009746 response to hexose stimulus	A_11_P121441/480858	1	0.688086303939963	0.5
GRMDversusHealthy_Down	biological_process	0034284 response to monosaccharide stimulus	A_11_P121441/480858	1	0.726078799249531	0.5
GRMDversusHealthy_Down	biological_process	0009743 response to carbohydrate stimulus	A_11_P121441/480858	1	1.13977485928705	0.5
GRMDversusHealthy_Down	biological_process	0051385 response to mineralocorticoid stimulus		0	0.156191369606004	0.5
GRMDversusHealthy_Down	biological_process	0006367 transcription initiation from RNA polymerase II promoter	A_11_P0000019945/403897	1	0.624765478424015	0.5
GRMDversusHealthy_Down	biological_process	0006352 DNA-dependent transcription, initiation	A_11_P0000019945/403897	1	0.74718574108818	0.5
GRMDversusHealthy_Down	biological_process	0006366 transcription from RNA polymerase II promoter	A_11_P0000019945/403897	1	2.26688555347092	0.5
GRMDversusHealthy_Down	biological_process	0060548 negative regulation of cell death	A_11_P0000020392/474544;A_11_P089796/474544;A_11_P191218/482154;A_11_P220518/475630;A_11_P104401/610502	4	2.92542	0.5
GRMDversusHealthy_Down	biological_process	0030903 notochord development		0	0.151969981238274	0.5
GRMDversusHealthy_Down	biological_process	0014075 response to amine stimulus		0	0.595215759849906	0.5
GRMDversusHealthy_Down	biological_process	0002526 acute inflammatory response		0	0.211069418386492	0.5
GRMDversusHealthy_Down	biological_process	0006954 inflammatory response		0	1.21575984990619	0.5
GRMDversusHealthy_Down	biological_process	0045087 innate immune response	A_11_P0000030832/607724;A_11_P0000019945/403897;A_11_P0000023139/477858;A_11_P093446/100856446	4	2.50328	0.5
GRMDversusHealthy_Down	biological_process	0043066 negative regulation of apoptotic process	A_11_P0000020392/474544;A_11_P089796/474544;A_11_P191218/482154;A_11_P104401/610502	3	2.67636	0.5
GRMDversusHealthy_Down	biological_process	0043069 negative regulation of programmed cell death	A_11_P0000020392/474544;A_11_P089796/474544;A_11_P191218/482154;A_11_P104401/610502	3	2.76079	0.5
GRMDversusHealthy_Down	biological_process	1900408 negative regulation of cellular response to oxidative stress		0	0.0379924953095685	0.5
GRMDversusHealthy_Down	biological_process	1900407 regulation of cellular response to oxidative stress		0	0.0675422138836773	0.5
GRMDversusHealthy_Down	biological_process	2001242 regulation of intrinsic apoptotic signaling pathway	A_11_P104401/610502	1	0.375703564727955	0.5
GRMDversusHealthy_Down	biological_process	2001233 regulation of apoptotic signaling pathway	A_11_P104401/610502	1	1.08067542213884	0.5
GRMDversusHealthy_Down	biological_process	2001243 negative regulation of intrinsic apoptotic signaling pathway	A_11_P104401/610502	1	0.215290806754221	0.5
GRMDversusHealthy_Down	biological_process	2001234 negative regulation of apoptotic signaling pathway	A_11_P104401/610502	1	0.544559099437148	0.5
GRMDversusHealthy_Down	biological_process	0009968 negative regulation of signal transduction	A_11_P0000040310/485626;A_11_P071376/485626;A_11_P104401/610502	2	3.15337711069418	0.5
GRMDversusHealthy_Down	biological_process	0010648 negative regulation of cell communication	A_11_P0000040310/485626;A_11_P071376/485626;A_11_P104401/610502	2	3.3391181988743	0.5
GRMDversusHealthy_Down	biological_process	0023057 negative regulation of signaling	A_11_P0000040310/485626;A_11_P071376/485626;A_11_P104401/610502	2	3.30956848030019	0.5
GRMDversusHealthy_Down	biological_process	0006575 cellular modified amino acid metabolic process	A_11_P0000024198/479163;A_11_P183503/479163	1	0.75140712945591	0.5
GRMDversusHealthy_Down	biological_process	0006732 coenzyme metabolic process	A_11_P0000040420/475436;A_11_P154598/475436;A_11_P078556/475631;A_11_P102776/478110;A_11_P075306/476562;A_11_P079901/485448;A_11_P0000040310/485626;A_11_P071376/485626;A_11_P109221/479043;A_11_P178588/479043;A_11_P093446/100856446;A_11_P101356/475499;A_11_P207398/475499;A_11_P121441/480858	10	1.06801	2.131e-05
GRMDversusHealthy_Down	biological_process	0043603 cellular amide metabolic process	A_11_P050776/606758;A_11_P053266/606758;A_11_P114341/606758;A_11_P114361/606758	1	0.582551594746717	0.5
GRMDversusHealthy_Down	biological_process	0045580 regulation of T cell differentiation		0	0.337711069418386	0.5
GRMDversusHealthy_Down	biological_process	0045619 regulation of lymphocyte differentiation		0	0.409474671669794	0.5
GRMDversusHealthy_Down	biological_process	0051249 regulation of lymphocyte activation		0	0.975140712945591	0.5
GRMDversusHealthy_Down	biological_process	1902105		0	0.662757973733583	0.5
GRMDversusHealthy_Down	biological_process	0050863 regulation of T cell activation		0	0.730300187617261	0.5
GRMDversusHealthy_Down	biological_process	0045582 positive regulation of T cell differentiation		0	0.219512195121951	0.5
GRMDversusHealthy_Down	biological_process	0045621 positive regulation of lymphocyte differentiation		0	0.25750469043152	0.5
GRMDversusHealthy_Down	biological_process	0051251 positive regulation of lymphocyte activation		0	0.696529080675422	0.5
GRMDversusHealthy_Down	biological_process	1902107		0	0.392589118198874	0.5
GRMDversusHealthy_Down	biological_process	0050870 positive regulation of T cell activation		0	0.527673545966229	0.5
GRMDversusHealthy_Down	biological_process	0000184 nuclear-transcribed mRNA catabolic process, nonsense-mediated decay		0	0.417917448405253	0.5
GRMDversusHealthy_Down	biological_process	0000956 nuclear-transcribed mRNA catabolic process		0	0.75984990619137	0.5
GRMDversusHealthy_Down	biological_process	0006402 mRNA catabolic process		0	0.810506566604128	0.5
GRMDversusHealthy_Down	biological_process	0006401 RNA catabolic process		0	0.899155722326454	0.5
GRMDversusHealthy_Down	biological_process	0006614 SRP-dependent cotranslational protein targeting to membrane		0	0.346153846153846	0.5
GRMDversusHealthy_Down	biological_process	0006613 cotranslational protein targeting to membrane		0	0.354596622889306	0.5
GRMDversusHealthy_Down	biological_process	0045047 protein targeting to ER		0	0.375703564727955	0.5
GRMDversusHealthy_Down	biological_process	0072599 establishment of protein localization to endoplasmic reticulum		0	0.379924953095685	0.5
GRMDversusHealthy_Down	biological_process	0070972 protein localization to endoplasmic reticulum		0	0.443245778611632	0.5
GRMDversusHealthy_Down	biological_process	0006414 translational elongation		0	0.358818011257036	0.5
GRMDversusHealthy_Down	biological_process	0006413 translational initiation		0	0.51078799249531	0.5
GRMDversusHealthy_Down	biological_process	0006415 translational termination		0	0.25750469043152	0.5
GRMDversusHealthy_Down	biological_process	0043624 cellular protein complex disassembly		0	0.401031894934334	0.5
GRMDversusHealthy_Down	biological_process	0043241 protein complex disassembly		0	0.515009380863039	0.5
GRMDversusHealthy_Down	biological_process	0032984 macromolecular complex disassembly		0	0.561444652908068	0.5
GRMDversusHealthy_Down	biological_process	0022411 cellular component disassembly		0	1.2875234521576	0.5
GRMDversusHealthy_Down	biological_process	0019083 viral transcription		0	0.219512195121951	0.5
GRMDversusHealthy_Down	biological_process	0019080 viral genome expression		0	0.25328330206379	0.5
GRMDversusHealthy_Down	biological_process	0010171 body morphogenesis		0	1.11444652908068	0.5
GRMDversusHealthy_Down	biological_process	0034623 cellular macromolecular complex disassembly		0	0.536116322701689	0.5
GRMDversusHealthy_Down	biological_process	0071845 cellular component disassembly at cellular level		0	1.27063789868668	0.5
GRMDversusHealthy_Down	biological_process	0016568 chromatin modification		0	2.12335834896811	0.5
GRMDversusHealthy_Down	biological_process	0006325 chromatin organization		0	2.38086303939962	0.5
GRMDversusHealthy_Down	biological_process	0051276 chromosome organization		0	3.31378986866792	0.5
GRMDversusHealthy_Down	biological_process	0042471 ear morphogenesis		0	0.460131332082552	0.5
GRMDversusHealthy_Down	biological_process	0048562 embryonic organ morphogenesis	A_11_P0000024600/479628	1	1.26219512195122	0.5
GRMDversusHealthy_Down	biological_process	0043583 ear development		0	0.827392120075047	0.5
GRMDversusHealthy_Down	biological_process	0007423 sensory organ development		0	2.86632270168856	0.5
GRMDversusHealthy_Down	biological_process	0035335 peptidyl-tyrosine dephosphorylation		0	0.325046904315197	0.5
GRMDversusHealthy_Down	biological_process	0006470 protein dephosphorylation		0	0.574108818011257	0.5
GRMDversusHealthy_Down	biological_process	0016311 dephosphorylation	A_11_P0000034684/491903	1	0.869606003752345	0.5
GRMDversusHealthy_Down	biological_process	0007601 visual perception	A_11_P0000023139/477858	1	0.861163227016886	0.5
GRMDversusHealthy_Down	biological_process	0050953 sensory perception of light stimulus	A_11_P0000023139/477858	1	0.865384615384615	0.5
GRMDversusHealthy_Down	biological_process	0048839 inner ear development		0	0.74296435272045	0.5
GRMDversusHealthy_Down	biological_process	0001658 branching involved in ureteric bud morphogenesis	A_11_P0000030832/607724	1	0.113977485928705	0.5
GRMDversusHealthy_Down	biological_process	0060675 ureteric bud morphogenesis	A_11_P0000030832/607724	1	0.139305816135084	0.5
GRMDversusHealthy_Down	biological_process	0001657 ureteric bud development	A_11_P0000030832/607724	1	0.270168855534709	0.5
GRMDversusHealthy_Down	biological_process	0007519 skeletal muscle tissue development	A_11_P220518/475630;A_11_P0000019945/403897;A_11_P050776/606758;A_11_P053266/606758;A_11_P114341/606758;A_11_P114361/606758	3	0.937148	0.5
GRMDversusHealthy_Down	biological_process	0014706 striated muscle tissue development	A_11_P180453/414755;A_11_P0000020392/474544;A_11_P089796/474544;A_11_P220518/475630;A_11_P0000030832/607724;A_11_P0000019945/403897;A_11_P050776/606758;A_11_P053266/606758;A_11_P114341/606758;A_11_P114361/606758	6	1.43105	0.120799
GRMDversusHealthy_Down	biological_process	0060537 muscle tissue development	A_11_P180453/414755;A_11_P0000020392/474544;A_11_P089796/474544;A_11_P220518/475630;A_11_P0000030832/607724;A_11_P0000019945/403897;A_11_P050776/606758;A_11_P053266/606758;A_11_P114341/606758;A_11_P114361/606758	6	1.47749	0.132894
GRMDversusHealthy_Down	biological_process	0060538 skeletal muscle organ development	A_11_P220518/475630;A_11_P0000019945/403897;A_11_P050776/606758;A_11_P053266/606758;A_11_P114341/606758;A_11_P114361/606758	3	1.07223	0.5
GRMDversusHealthy_Down	biological_process	0007517 muscle organ development	A_11_P220518/475630;A_11_P0000019945/403897;A_11_P050776/606758;A_11_P053266/606758;A_11_P114341/606758;A_11_P114361/606758	3	1.75188	0.5
GRMDversusHealthy_Down	biological_process	0061061 muscle structure development	A_11_P0000020392/474544;A_11_P089796/474544;A_11_P220518/475630;A_11_P0000019945/403897;A_11_P050776/606758;A_11_P053266/606758;A_11_P114341/606758;A_11_P114361/606758	4	2.51173	0.5
GRMDversusHealthy_Down	biological_process	0060539 diaphragm development		0	0.0422138836772983	0.5
GRMDversusHealthy_Down	biological_process	0048566 embryonic digestive tract development		0	0.130863039399625	0.5
GRMDversusHealthy_Down	biological_process	0048732 gland development		0	1.19465290806754	0.5
GRMDversusHealthy_Down	biological_process	0048286 lung alveolus development	A_11_P191218/482154	1	0.147748592870544	0.5
GRMDversusHealthy_Down	biological_process	0060425 lung morphogenesis		0	0.113977485928705	0.5
GRMDversusHealthy_Down	biological_process	0061437 renal system vasculature development		0	0.0802063789868668	0.5
GRMDversusHealthy_Down	biological_process	0061440 kidney vasculature development		0	0.0802063789868668	0.5
GRMDversusHealthy_Down	biological_process	0072012 glomerulus vasculature development		0	0.075984990619137	0.5
GRMDversusHealthy_Down	biological_process	0032835 glomerulus development		0	0.198405253283302	0.5
GRMDversusHealthy_Down	biological_process	0072006 nephron development		0	0.316604127579737	0.5
GRMDversusHealthy_Down	biological_process	0001656 metanephros development		0	0.25328330206379	0.5
GRMDversusHealthy_Down	biological_process	0061005 cell differentiation involved in kidney development		0	0.118198874296435	0.5
GRMDversusHealthy_Down	biological_process	0048762 mesenchymal cell differentiation	A_11_P0000030832/607724	1	0.472795497185741	0.5
GRMDversusHealthy_Down	biological_process	0048863 stem cell differentiation	A_11_P0000030832/607724	1	1.13555347091932	0.5
GRMDversusHealthy_Down	biological_process	0060485 mesenchyme development	A_11_P0000030832/607724	1	0.561444652908068	0.5
GRMDversusHealthy_Down	biological_process	0072074 kidney mesenchyme development		0	0.0464352720450281	0.5
GRMDversusHealthy_Down	biological_process	0072075 metanephric mesenchyme development		0	0.0422138836772983	0.5
GRMDversusHealthy_Down	biological_process	0060766 negative regulation of androgen receptor signaling pathway		0	0.0379924953095685	0.5
GRMDversusHealthy_Down	biological_process	0033144 negative regulation of intracellular steroid hormone receptor signaling pathway		0	0.0928705440900563	0.5
GRMDversusHealthy_Down	biological_process	0033143 regulation of intracellular steroid hormone receptor signaling pathway		0	0.177298311444653	0.5
GRMDversusHealthy_Down	biological_process	0060765 regulation of androgen receptor signaling pathway		0	0.0717636022514071	0.5
GRMDversusHealthy_Down	biological_process	0060021 palate development		0	0.282833020637899	0.5
GRMDversusHealthy_Down	biological_process	0008584 male gonad development		0	0.447467166979362	0.5
GRMDversusHealthy_Down	biological_process	0046546 development of primary male sexual characteristics		0	0.540337711069418	0.5
GRMDversusHealthy_Down	biological_process	0046661 male sex differentiation		0	0.565666041275797	0.5
GRMDversusHealthy_Down	biological_process	0045944 positive regulation of transcription from RNA polymerase II promoter	A_11_P0000030832/607724;A_11_P0000029306/610473;A_11_P0000019945/403897	3	2.83255	0.5
GRMDversusHealthy_Down	biological_process	0045893 positive regulation of transcription, DNA-dependent	A_11_P0000020392/474544;A_11_P089796/474544;A_11_P0000030832/607724;A_11_P0000029306/610473;A_11_P0000019945/403897	4	4.13274	0.5
GRMDversusHealthy_Down	biological_process	0051254 positive regulation of RNA metabolic process	A_11_P0000020392/474544;A_11_P089796/474544;A_11_P0000030832/607724;A_11_P0000029306/610473;A_11_P0000019945/403897	4	4.36069	0.5
GRMDversusHealthy_Down	biological_process	0010927 cellular component assembly involved in morphogenesis	A_11_P0000024600/479628;A_11_P050776/606758;A_11_P053266/606758;A_11_P114341/606758;A_11_P114361/606758	2	1.19887429643527	0.5
GRMDversusHealthy_Down	biological_process	0070925 organelle assembly	A_11_P0000024600/479628;A_11_P050776/606758;A_11_P053266/606758;A_11_P114341/606758;A_11_P114361/606758	2	1.78142589118199	0.5
GRMDversusHealthy_Down	biological_process	0007286 spermatid development		0	0.557223264540338	0.5
GRMDversusHealthy_Down	biological_process	0002064 epithelial cell development	A_11_P050776/606758;A_11_P053266/606758;A_11_P114341/606758;A_11_P114361/606758	1	1.13133208255159	0.5
GRMDversusHealthy_Down	biological_process	0048515 spermatid differentiation		0	0.586772983114446	0.5
GRMDversusHealthy_Down	biological_process	0007283 spermatogenesis	A_11_P0000038752/804486	1	1.83630393996248	0.5
GRMDversusHealthy_Down	biological_process	0048232 male gamete generation	A_11_P0000038752/804486	1	1.84896810506567	0.5
GRMDversusHealthy_Down	biological_process	0009148 pyrimidine nucleoside triphosphate biosynthetic process		0	0.0675422138836773	0.5
GRMDversusHealthy_Down	biological_process	0009142 nucleoside triphosphate biosynthetic process		0	0.24906191369606	0.5
GRMDversusHealthy_Down	biological_process	1901293 nucleoside phosphate biosynthetic process		0	1.10600375234522	0.5
GRMDversusHealthy_Down	biological_process	0009147 pyrimidine nucleoside triphosphate metabolic process		0	0.0675422138836773	0.5
GRMDversusHealthy_Down	biological_process	0006221 pyrimidine nucleotide biosynthetic process		0	0.333489681050657	0.5
GRMDversusHealthy_Down	biological_process	0006220 pyrimidine nucleotide metabolic process		0	0.379924953095685	0.5
GRMDversusHealthy_Down	biological_process	0072527 pyrimidine-containing compound metabolic process		0	0.481238273921201	0.5
GRMDversusHealthy_Down	biological_process	0009165 nucleotide biosynthetic process		0	1.09756097560976	0.5
GRMDversusHealthy_Down	biological_process	0072528 pyrimidine-containing compound biosynthetic process		0	0.367260787992495	0.5
GRMDversusHealthy_Down	biological_process	0009262 deoxyribonucleotide metabolic process		0	0.135084427767355	0.5
GRMDversusHealthy_Down	biological_process	0009263 deoxyribonucleotide biosynthetic process		0	0.0464352720450281	0.5
GRMDversusHealthy_Down	biological_process	0006997 nucleus organization		0	0.624765478424015	0.5
GRMDversusHealthy_Down	biological_process	0008340 determination of adult lifespan	A_11_P0000040420/475436;A_11_P154598/475436;A_11_P220518/475630;A_11_P101356/475499;A_11_P207398/475499	3	1.53659	0.5
GRMDversusHealthy_Down	biological_process	0010259 multicellular organismal aging	A_11_P0000040420/475436;A_11_P154598/475436;A_11_P220518/475630;A_11_P101356/475499;A_11_P207398/475499	3	1.59991	0.5
GRMDversusHealthy_Down	biological_process	0030183 B cell differentiation		0	0.223733583489681	0.5
GRMDversusHealthy_Down	biological_process	0030098 lymphocyte differentiation		0	0.578330206378987	0.5
GRMDversusHealthy_Down	biological_process	0002521 leukocyte differentiation		0	0.835834896810507	0.5
GRMDversusHealthy_Down	biological_process	0046649 lymphocyte activation		0	0.979362101313321	0.5
GRMDversusHealthy_Down	biological_process	0045321 leukocyte activation		0	1.24108818011257	0.5
GRMDversusHealthy_Down	biological_process	0001775 cell activation		0	1.97138836772983	0.5
GRMDversusHealthy_Down	biological_process	0042113 B cell activation		0	0.401031894934334	0.5
GRMDversusHealthy_Down	biological_process	0006338 chromatin remodeling		0	0.616322701688555	0.5
GRMDversusHealthy_Down	biological_process	0000082 G1/S transition of mitotic cell cycle		0	0.650093808630394	0.5
GRMDversusHealthy_Down	biological_process	44772		0	1.05534709193246	0.5
GRMDversusHealthy_Down	biological_process	44770		0	1.06378986866792	0.5
GRMDversusHealthy_Down	biological_process	0001701 in utero embryonic development		0	1.27485928705441	0.5
GRMDversusHealthy_Down	biological_process	0045624 positive regulation of T-helper cell differentiation		0	0.0548780487804878	0.5
GRMDversusHealthy_Down	biological_process	0043372 positive regulation of CD4-positive, alpha-beta T cell differentiation		0	0.0802063789868668	0.5
GRMDversusHealthy_Down	biological_process	0043370 regulation of CD4-positive, alpha-beta T cell differentiation		0	0.118198874296435	0.5
GRMDversusHealthy_Down	biological_process	0046637 regulation of alpha-beta T cell differentiation		0	0.156191369606004	0.5
GRMDversusHealthy_Down	biological_process	0046634 regulation of alpha-beta T cell activation		0	0.215290806754221	0.5
GRMDversusHealthy_Down	biological_process	2000514 regulation of CD4-positive, alpha-beta T cell activation		0	0.126641651031895	0.5
GRMDversusHealthy_Down	biological_process	0046638 positive regulation of alpha-beta T cell differentiation		0	0.118198874296435	0.5
GRMDversusHealthy_Down	biological_process	0046635 positive regulation of alpha-beta T cell activation		0	0.164634146341463	0.5
GRMDversusHealthy_Down	biological_process	2000516 positive regulation of CD4-positive, alpha-beta T cell activation		0	0.0886491557223265	0.5
GRMDversusHealthy_Down	biological_process	0045622 regulation of T-helper cell differentiation		0	0.0844277673545966	0.5
GRMDversusHealthy_Down	biological_process	0001654 eye development		0	2.06848030018762	0.5
GRMDversusHealthy_Down	biological_process	0051329 interphase of mitotic cell cycle		0	1.35928705440901	0.5
GRMDversusHealthy_Down	biological_process	0051325 interphase		0	1.41416510318949	0.5
GRMDversusHealthy_Down	biological_process	0044262 cellular carbohydrate metabolic process	A_11_P109221/479043;A_11_P178588/479043;A_11_P0000034684/491903	2	1.17776735459662	0.5
GRMDversusHealthy_Down	biological_process	0006096 glycolysis	A_11_P079901/485448;A_11_P101356/475499;A_11_P207398/475499;A_11_P121441/480858;A_11_P0000034684/491903	4	0.392589	0.0358745
GRMDversusHealthy_Down	biological_process	0006007 glucose catabolic process	A_11_P0000040420/475436;A_11_P154598/475436;A_11_P079901/485448;A_11_P101356/475499;A_11_P207398/475499;A_11_P121441/480858;A_11_P0000034684/491903	5	0.645872	0.0278189
GRMDversusHealthy_Down	biological_process	0006006 glucose metabolic process	A_11_P0000040420/475436;A_11_P154598/475436;A_11_P079901/485448;A_11_P0000023902/478798;A_11_P0000015647/609914;A_11_P101356/475499;A_11_P207398/475499;A_11_P121441/480858;A_11_P0000034684/491903	7	1.11867	0.00988011
GRMDversusHealthy_Down	biological_process	0019318 hexose metabolic process	A_11_P0000040420/475436;A_11_P154598/475436;A_11_P079901/485448;A_11_P0000023902/478798;A_11_P0000015647/609914;A_11_P101356/475499;A_11_P207398/475499;A_11_P121441/480858;A_11_P0000034684/491903	7	1.23265	0.0164397
GRMDversusHealthy_Down	biological_process	0019320 hexose catabolic process	A_11_P0000040420/475436;A_11_P154598/475436;A_11_P079901/485448;A_11_P101356/475499;A_11_P207398/475499;A_11_P121441/480858;A_11_P0000034684/491903	5	0.704972	0.0367658
GRMDversusHealthy_Down	biological_process	0046365 monosaccharide catabolic process	A_11_P0000040420/475436;A_11_P154598/475436;A_11_P079901/485448;A_11_P101356/475499;A_11_P207398/475499;A_11_P121441/480858;A_11_P0000034684/491903	5	0.721857	0.0400932
GRMDversusHealthy_Down	biological_process	44724	A_11_P0000040420/475436;A_11_P154598/475436;A_11_P079901/485448;A_11_P101356/475499;A_11_P207398/475499;A_11_P121441/480858;A_11_P0000034684/491903	5	0.856942	0.076209
GRMDversusHealthy_Down	biological_process	0006089 lactate metabolic process	A_11_P079901/485448;A_11_P101356/475499;A_11_P207398/475499	2	0.156191369606004	0.239185486275207
GRMDversusHealthy_Down	biological_process	0019674 NAD metabolic process	A_11_P0000040310/485626;A_11_P071376/485626;A_11_P093446/100856446;A_11_P101356/475499;A_11_P207398/475499	3	0.118199	0.0164561
GRMDversusHealthy_Down	biological_process	0046496 nicotinamide nucleotide metabolic process	A_11_P0000040420/475436;A_11_P154598/475436;A_11_P0000040310/485626;A_11_P071376/485626;A_11_P109221/479043;A_11_P178588/479043;A_11_P093446/100856446;A_11_P101356/475499;A_11_P207398/475499;A_11_P121441/480858	6	0.33349	0.000150583
GRMDversusHealthy_Down	biological_process	0019362 pyridine nucleotide metabolic process	A_11_P0000040420/475436;A_11_P154598/475436;A_11_P0000040310/485626;A_11_P071376/485626;A_11_P109221/479043;A_11_P178588/479043;A_11_P093446/100856446;A_11_P101356/475499;A_11_P207398/475499;A_11_P121441/480858	6	0.337711	0.000150583
GRMDversusHealthy_Down	biological_process	0006733 oxidoreduction coenzyme metabolic process	A_11_P0000040420/475436;A_11_P154598/475436;A_11_P102776/478110;A_11_P0000040310/485626;A_11_P071376/485626;A_11_P109221/479043;A_11_P178588/479043;A_11_P093446/100856446;A_11_P101356/475499;A_11_P207398/475499;A_11_P121441/480858	7	0.405253	3.20427e-05
GRMDversusHealthy_Down	biological_process	0072524 pyridine-containing compound metabolic process	A_11_P0000040420/475436;A_11_P154598/475436;A_11_P0000040310/485626;A_11_P071376/485626;A_11_P109221/479043;A_11_P178588/479043;A_11_P093446/100856446;A_11_P101356/475499;A_11_P207398/475499;A_11_P121441/480858	6	0.363039	0.000223632
GRMDversusHealthy_Down	biological_process	0006090 pyruvate metabolic process	A_11_P0000028225/609356;A_11_P101216/609356;A_11_P121441/480858	2	0.194183864915572	0.306353541937583
GRMDversusHealthy_Down	biological_process	0060350 endochondral bone morphogenesis		0	0.168855534709193	0.5
GRMDversusHealthy_Down	biological_process	0060349 bone morphogenesis		0	0.25328330206379	0.5
GRMDversusHealthy_Down	biological_process	0060348 bone development		0	0.430581613508443	0.5
GRMDversusHealthy_Down	biological_process	0001764 neuron migration		0	0.447467166979362	0.5
GRMDversusHealthy_Down	biological_process	0048364 root development		0	0.350375234521576	0.5
GRMDversusHealthy_Down	biological_process	0022622 root system development		0	0.350375234521576	0.5
GRMDversusHealthy_Down	biological_process	0048569 post-embryonic organ development	A_11_P050776/606758;A_11_P053266/606758;A_11_P114341/606758;A_11_P114361/606758	1	1.27063789868668	0.5
GRMDversusHealthy_Down	biological_process	0048765 root hair cell differentiation		0	0.156191369606004	0.5
GRMDversusHealthy_Down	biological_process	0010053 root epidermal cell differentiation		0	0.168855534709193	0.5
GRMDversusHealthy_Down	biological_process	0010015 root morphogenesis		0	0.219512195121951	0.5
GRMDversusHealthy_Down	biological_process	0048764 trichoblast maturation		0	0.156191369606004	0.5
GRMDversusHealthy_Down	biological_process	0010054 trichoblast differentiation		0	0.160412757973734	0.5
GRMDversusHealthy_Down	biological_process	0006862 nucleotide transport	A_11_P220518/475630	1	0.135084427767355	0.5
GRMDversusHealthy_Down	biological_process	0015931 nucleobase-containing compound transport	A_11_P220518/475630;A_11_P163753/485653	2	0.962476547842402	0.5
GRMDversusHealthy_Down	biological_process	1901264 carbohydrate derivative transport	A_11_P220518/475630	1	0.219512195121951	0.5
GRMDversusHealthy_Down	biological_process	0001782 B cell homeostasis		0	0.075984990619137	0.5
GRMDversusHealthy_Down	biological_process	0002260 lymphocyte homeostasis		0	0.151969981238274	0.5
GRMDversusHealthy_Down	biological_process	0001776 leukocyte homeostasis		0	0.185741088180113	0.5
GRMDversusHealthy_Down	biological_process	0050864 regulation of B cell activation		0	0.287054409005629	0.5
GRMDversusHealthy_Down	biological_process	0051250 negative regulation of lymphocyte activation		0	0.265947467166979	0.5
GRMDversusHealthy_Down	biological_process	0002695 negative regulation of leukocyte activation		0	0.325046904315197	0.5
GRMDversusHealthy_Down	biological_process	0002683 negative regulation of immune system process		0	0.704971857410882	0.5
GRMDversusHealthy_Down	biological_process	0050866 negative regulation of cell activation		0	0.350375234521576	0.5
GRMDversusHealthy_Down	biological_process	0050727 regulation of inflammatory response		0	0.797842401500938	0.5
GRMDversusHealthy_Down	biological_process	0032101 regulation of response to external stimulus	A_11_P191218/482154	1	1.73921200750469	0.5
GRMDversusHealthy_Down	biological_process	0050728 negative regulation of inflammatory response		0	0.295497185741088	0.5
GRMDversusHealthy_Down	biological_process	0031348 negative regulation of defense response		0	0.523452157598499	0.5
GRMDversusHealthy_Down	biological_process	0032102 negative regulation of response to external stimulus		0	0.531894934333959	0.5
GRMDversusHealthy_Down	biological_process	0000079 regulation of cyclin-dependent protein kinase activity		0	0.308161350844278	0.5
GRMDversusHealthy_Down	biological_process	0071900 regulation of protein serine/threonine kinase activity	A_11_P078556/475631	1	1.40572232645403	0.5
GRMDversusHealthy_Down	biological_process	0045786 negative regulation of cell cycle	A_11_P089781/611190	1	1.27485928705441	0.5
GRMDversusHealthy_Down	biological_process	0071901 negative regulation of protein serine/threonine kinase activity		0	0.401031894934334	0.5
GRMDversusHealthy_Down	biological_process	0043154 negative regulation of cysteine-type endopeptidase activity involved in apoptotic process	A_11_P0000019945/403897	1	0.25328330206379	0.5
GRMDversusHealthy_Down	biological_process	2000352 negative regulation of endothelial cell apoptotic process	A_11_P191218/482154	1	0.0548780487804878	0.5
GRMDversusHealthy_Down	biological_process	2000351 regulation of endothelial cell apoptotic process	A_11_P191218/482154	1	0.0970919324577861	0.5
GRMDversusHealthy_Down	biological_process	0043124 negative regulation of I-kappaB kinase/NF-kappaB cascade		0	0.118198874296435	0.5
GRMDversusHealthy_Down	biological_process	0010741 negative regulation of intracellular protein kinase cascade	A_11_P0000040310/485626;A_11_P071376/485626	1	0.662757973733583	0.5
GRMDversusHealthy_Down	biological_process	0043122 regulation of I-kappaB kinase/NF-kappaB cascade		0	0.688086303939963	0.5
GRMDversusHealthy_Down	biological_process	0001817 regulation of cytokine production		0	1.42260787992495	0.5
GRMDversusHealthy_Down	biological_process	0001818 negative regulation of cytokine production		0	0.460131332082552	0.5
GRMDversusHealthy_Down	biological_process	0051241 negative regulation of multicellular organismal process	A_11_P180453/414755	1	1.94183864915572	0.5
GRMDversusHealthy_Down	biological_process	0032703 negative regulation of interleukin-2 production		0	0.0379924953095685	0.5
GRMDversusHealthy_Down	biological_process	0032663 regulation of interleukin-2 production		0	0.160412757973734	0.5
GRMDversusHealthy_Down	biological_process	0032715 negative regulation of interleukin-6 production		0	0.0717636022514071	0.5
GRMDversusHealthy_Down	biological_process	0032675 regulation of interleukin-6 production		0	0.265947467166979	0.5
GRMDversusHealthy_Down	biological_process	0051090 regulation of sequence-specific DNA binding transcription factor activity		0	1.12711069418386	0.5
GRMDversusHealthy_Down	biological_process	0031397 negative regulation of protein ubiquitination		0	0.371482176360225	0.5
GRMDversusHealthy_Down	biological_process	0031396 regulation of protein ubiquitination		0	0.713414634146341	0.5
GRMDversusHealthy_Down	biological_process	0048662 negative regulation of smooth muscle cell proliferation		0	0.101313320825516	0.5
GRMDversusHealthy_Down	biological_process	0008285 negative regulation of cell proliferation	A_11_P103101/478156	1	1.98405253283302	0.5
GRMDversusHealthy_Down	biological_process	0048660 regulation of smooth muscle cell proliferation		0	0.303939962476548	0.5
GRMDversusHealthy_Down	biological_process	0034122 negative regulation of toll-like receptor signaling pathway		0	0.0717636022514071	0.5
GRMDversusHealthy_Down	biological_process	0034121 regulation of toll-like receptor signaling pathway		0	0.126641651031895	0.5
GRMDversusHealthy_Down	biological_process	0032720 negative regulation of tumor necrosis factor production		0	0.0970919324577861	0.5
GRMDversusHealthy_Down	biological_process	0032680 regulation of tumor necrosis factor production		0	0.26172607879925	0.5
GRMDversusHealthy_Down	biological_process	0050679 positive regulation of epithelial cell proliferation	A_11_P191218/482154;A_11_P0000030832/607724;A_11_P0000019945/403897	3	0.409475	0.201266
GRMDversusHealthy_Down	biological_process	0050678 regulation of epithelial cell proliferation	A_11_P191218/482154;A_11_P0000030832/607724;A_11_P0000019945/403897	3	0.734522	0.463599
GRMDversusHealthy_Down	biological_process	2000027 regulation of organ morphogenesis	A_11_P0000030832/607724	1	0.628986866791745	0.5
GRMDversusHealthy_Down	biological_process	0045732 positive regulation of protein catabolic process		0	0.384146341463415	0.5
GRMDversusHealthy_Down	biological_process	0009896 positive regulation of catabolic process		0	0.692307692307692	0.5
GRMDversusHealthy_Down	biological_process	0009894 regulation of catabolic process	A_11_P180453/414755;A_11_P104401/610502	2	2.69324577861163	0.5
GRMDversusHealthy_Down	biological_process	0042176 regulation of protein catabolic process		0	0.688086303939963	0.5
GRMDversusHealthy_Down	biological_process	0000209 protein polyubiquitination		0	0.612101313320826	0.5
GRMDversusHealthy_Down	biological_process	0016567 protein ubiquitination		0	2.07270168855535	0.5
GRMDversusHealthy_Down	biological_process	0032446 protein modification by small protein conjugation		0	2.19090056285178	0.5
GRMDversusHealthy_Down	biological_process	0070647 protein modification by small protein conjugation or removal		0	2.62570356472796	0.5
GRMDversusHealthy_Down	biological_process	0016579 protein deubiquitination		0	0.358818011257036	0.5
GRMDversusHealthy_Down	biological_process	0070646 protein modification by small protein removal		0	0.599437148217636	0.5
GRMDversusHealthy_Down	biological_process	0002507 tolerance induction		0	0.0379924953095685	0.5
GRMDversusHealthy_Down	biological_process	0034144 negative regulation of toll-like receptor 4 signaling pathway		0	0.025328330206379	0.5
GRMDversusHealthy_Down	biological_process	0034143 regulation of toll-like receptor 4 signaling pathway		0	0.0548780487804878	0.5
GRMDversusHealthy_Down	biological_process	0071222 cellular response to lipopolysaccharide		0	0.384146341463415	0.5
GRMDversusHealthy_Down	biological_process	0032496 response to lipopolysaccharide		0	0.937148217636023	0.5
GRMDversusHealthy_Down	biological_process	0002237 response to molecule of bacterial origin		0	0.98780487804878	0.5
GRMDversusHealthy_Down	biological_process	0071219 cellular response to molecule of bacterial origin		0	0.396810506566604	0.5
GRMDversusHealthy_Down	biological_process	0071216 cellular response to biotic stimulus		0	0.455909943714822	0.5
GRMDversusHealthy_Down	biological_process	0070301 cellular response to hydrogen peroxide	A_11_P104401/610502	1	0.291275797373358	0.5
GRMDversusHealthy_Down	biological_process	0034614 cellular response to reactive oxygen species	A_11_P104401/610502	1	0.409474671669794	0.5
GRMDversusHealthy_Down	biological_process	0000302 response to reactive oxygen species	A_11_P104401/610502;A_11_P051361/804484;A_11_P203003/804484	2	1.00891181988743	0.5
GRMDversusHealthy_Down	biological_process	0034599 cellular response to oxidative stress	A_11_P220518/475630;A_11_P104401/610502	2	0.696529080675422	0.5
GRMDversusHealthy_Down	biological_process	0042542 response to hydrogen peroxide	A_11_P104401/610502;A_11_P051361/804484;A_11_P203003/804484	2	0.700750469043152	0.5
GRMDversusHealthy_Down	biological_process	1902041		0	0.122420262664165	0.5
GRMDversusHealthy_Down	biological_process	2001236 regulation of extrinsic apoptotic signaling pathway		0	0.50656660412758	0.5
GRMDversusHealthy_Down	biological_process	2001237 negative regulation of extrinsic apoptotic signaling pathway		0	0.303939962476548	0.5
GRMDversusHealthy_Down	biological_process	0045824 negative regulation of innate immune response		0	0.118198874296435	0.5
GRMDversusHealthy_Down	biological_process	0050777 negative regulation of immune response		0	0.278611632270169	0.5
GRMDversusHealthy_Down	biological_process	0070664 negative regulation of leukocyte proliferation		0	0.156191369606004	0.5
GRMDversusHealthy_Down	biological_process	0070663 regulation of leukocyte proliferation		0	0.49390243902439	0.5
GRMDversusHealthy_Down	biological_process	0032479 regulation of type I interferon production		0	0.333489681050657	0.5
GRMDversusHealthy_Down	biological_process	0002221 pattern recognition receptor signaling pathway	A_11_P163753/485653	1	0.430581613508443	0.5
GRMDversusHealthy_Down	biological_process	0002758 innate immune response-activating signal transduction	A_11_P163753/485653	1	0.434803001876173	0.5
GRMDversusHealthy_Down	biological_process	0002218 activation of innate immune response	A_11_P163753/485653	1	0.50234521575985	0.5
GRMDversusHealthy_Down	biological_process	0002253 activation of immune response	A_11_P163753/485653	1	1.05534709193246	0.5
GRMDversusHealthy_Down	biological_process	0002757 immune response-activating signal transduction	A_11_P163753/485653	1	0.882270168855535	0.5
GRMDversusHealthy_Down	biological_process	0002764 immune response-regulating signaling pathway	A_11_P0000030832/607724;A_11_P163753/485653;A_11_P0000019945/403897	3	1.2031	0.5
GRMDversusHealthy_Down	biological_process	0030522 intracellular receptor mediated signaling pathway	A_11_P0000020392/474544;A_11_P089796/474544;A_11_P0000019945/403897	2	0.650093808630394	0.5
GRMDversusHealthy_Down	biological_process	0035872 nucleotide-binding domain, leucine rich repeat containing receptor signaling pathway		0	0.139305816135084	0.5
GRMDversusHealthy_Down	biological_process	0050688 regulation of defense response to virus		0	0.223733583489681	0.5
GRMDversusHealthy_Down	biological_process	0045765 regulation of angiogenesis	A_11_P191218/482154;A_11_P0000030832/607724	2	0.671200750469043	0.5
GRMDversusHealthy_Down	biological_process	1901342	A_11_P191218/482154;A_11_P0000030832/607724	2	0.734521575984991	0.5
GRMDversusHealthy_Down	biological_process	0061041 regulation of wound healing		0	0.325046904315197	0.5
GRMDversusHealthy_Down	biological_process	0002285 lymphocyte activation involved in immune response		0	0.202626641651032	0.5
GRMDversusHealthy_Down	biological_process	0002366 leukocyte activation involved in immune response		0	0.329268292682927	0.5
GRMDversusHealthy_Down	biological_process	0002263 cell activation involved in immune response		0	0.329268292682927	0.5
GRMDversusHealthy_Down	biological_process	0002252 immune effector process		0	1.39305816135084	0.5
GRMDversusHealthy_Down	biological_process	0010507 negative regulation of autophagy		0	0.0970919324577861	0.5
GRMDversusHealthy_Down	biological_process	0010506 regulation of autophagy		0	0.358818011257036	0.5
GRMDversusHealthy_Down	biological_process	0031329 regulation of cellular catabolic process	A_11_P180453/414755;A_11_P104401/610502	2	2.41885553470919	0.5
GRMDversusHealthy_Down	biological_process	0031330 negative regulation of cellular catabolic process		0	0.274390243902439	0.5
GRMDversusHealthy_Down	biological_process	0009895 negative regulation of catabolic process		0	0.388367729831144	0.5
GRMDversusHealthy_Down	biological_process	0002698 negative regulation of immune effector process		0	0.181519699812383	0.5
GRMDversusHealthy_Down	biological_process	0034115 negative regulation of heterotypic cell-cell adhesion		0	0.0295497185741088	0.5
GRMDversusHealthy_Down	biological_process	0022408 negative regulation of cell-cell adhesion		0	0.135084427767355	0.5
GRMDversusHealthy_Down	biological_process	0007162 negative regulation of cell adhesion		0	0.341932457786116	0.5
GRMDversusHealthy_Down	biological_process	0030155 regulation of cell adhesion	A_11_P191218/482154;A_11_P050776/606758;A_11_P053266/606758;A_11_P114341/606758;A_11_P114361/606758	2	1.08067542213884	0.5
GRMDversusHealthy_Down	biological_process	0022407 regulation of cell-cell adhesion		0	0.363039399624766	0.5
GRMDversusHealthy_Down	biological_process	0034114 regulation of heterotypic cell-cell adhesion		0	0.050656660412758	0.5
GRMDversusHealthy_Down	biological_process	0070587 regulation of cell-cell adhesion involved in gastrulation		0	0.050656660412758	0.5
GRMDversusHealthy_Down	biological_process	0010470 regulation of gastrulation		0	0.118198874296435	0.5
GRMDversusHealthy_Down	biological_process	0045995 regulation of embryonic development		0	0.544559099437148	0.5
GRMDversusHealthy_Down	biological_process	0002637 regulation of immunoglobulin production		0	0.130863039399625	0.5
GRMDversusHealthy_Down	biological_process	0032494 response to peptidoglycan		0	0.050656660412758	0.5
GRMDversusHealthy_Down	biological_process	0046578 regulation of Ras protein signal transduction		0	1.36772983114447	0.5
GRMDversusHealthy_Down	biological_process	0051056 regulation of small GTPase mediated signal transduction		0	1.62101313320826	0.5
GRMDversusHealthy_Down	biological_process	0010923 negative regulation of phosphatase activity		0	0.219512195121951	0.5
GRMDversusHealthy_Down	biological_process	0010921 regulation of phosphatase activity		0	0.341932457786116	0.5
GRMDversusHealthy_Down	biological_process	0035303 regulation of dephosphorylation		0	0.464352720450281	0.5
GRMDversusHealthy_Down	biological_process	0040002 collagen and cuticulin-based cuticle development		0	0.139305816135084	0.5
GRMDversusHealthy_Down	biological_process	0042335 cuticle development		0	0.325046904315197	0.5
GRMDversusHealthy_Down	biological_process	0071688 striated muscle myosin thick filament assembly		0	0.202626641651032	0.5
GRMDversusHealthy_Down	biological_process	0031034 myosin filament assembly		0	0.215290806754221	0.5
GRMDversusHealthy_Down	biological_process	0031033 myosin filament organization		0	0.215290806754221	0.5
GRMDversusHealthy_Down	biological_process	0030239 myofibril assembly	A_11_P050776/606758;A_11_P053266/606758;A_11_P114341/606758;A_11_P114361/606758	1	0.443245778611632	0.5
GRMDversusHealthy_Down	biological_process	0031032 actomyosin structure organization	A_11_P050776/606758;A_11_P053266/606758;A_11_P114341/606758;A_11_P114361/606758	1	0.548780487804878	0.5
GRMDversusHealthy_Down	biological_process	0055002 striated muscle cell development	A_11_P0000020392/474544;A_11_P089796/474544;A_11_P220518/475630;A_11_P050776/606758;A_11_P053266/606758;A_11_P114341/606758;A_11_P114361/606758	3	1.0469	0.5
GRMDversusHealthy_Down	biological_process	0055001 muscle cell development	A_11_P0000020392/474544;A_11_P089796/474544;A_11_P220518/475630;A_11_P050776/606758;A_11_P053266/606758;A_11_P114341/606758;A_11_P114361/606758	3	1.10178	0.5
GRMDversusHealthy_Down	biological_process	0042692 muscle cell differentiation	A_11_P0000020392/474544;A_11_P089796/474544;A_11_P220518/475630;A_11_P0000019945/403897;A_11_P050776/606758;A_11_P053266/606758;A_11_P114341/606758;A_11_P114361/606758	4	1.70122	0.5
GRMDversusHealthy_Down	biological_process	0051146 striated muscle cell differentiation	A_11_P0000020392/474544;A_11_P089796/474544;A_11_P220518/475630;A_11_P0000019945/403897;A_11_P050776/606758;A_11_P053266/606758;A_11_P114341/606758;A_11_P114361/606758	4	1.43527	0.5
GRMDversusHealthy_Down	biological_process	0007592 protein-based cuticle development		0	0.173076923076923	0.5
GRMDversusHealthy_Down	biological_process	0042594 response to starvation	A_11_P0000034684/491903	1	0.865384615384615	0.5
GRMDversusHealthy_Down	biological_process	0031667 response to nutrient levels	A_11_P078556/475631;A_11_P0000038752/804486;A_11_P0000034684/491903	3	2.16557	0.5
GRMDversusHealthy_Down	biological_process	0009991 response to extracellular stimulus	A_11_P078556/475631;A_11_P0000038752/804486;A_11_P0000034684/491903	3	2.27111	0.5
GRMDversusHealthy_Down	biological_process	0019954 asexual reproduction		0	0.0844277673545966	0.5
GRMDversusHealthy_Down	biological_process	0010508 positive regulation of autophagy		0	0.135084427767355	0.5
GRMDversusHealthy_Down	biological_process	0031331 positive regulation of cellular catabolic process		0	0.531894934333959	0.5
GRMDversusHealthy_Down	biological_process	0021782 glial cell development	A_11_P0000016383/611064;A_11_P050776/606758;A_11_P053266/606758;A_11_P114341/606758;A_11_P114361/606758	2	0.287054409005629	0.429366518267043
GRMDversusHealthy_Down	biological_process	0010001 glial cell differentiation	A_11_P0000016383/611064;A_11_P050776/606758;A_11_P053266/606758;A_11_P114341/606758;A_11_P114361/606758	2	0.481238273921201	0.5
GRMDversusHealthy_Down	biological_process	0042063 gliogenesis	A_11_P0000016383/611064;A_11_P050776/606758;A_11_P053266/606758;A_11_P114341/606758;A_11_P114361/606758	2	0.624765478424015	0.5
GRMDversusHealthy_Down	biological_process	0021545 cranial nerve development	A_11_P050776/606758;A_11_P053266/606758;A_11_P114341/606758;A_11_P114361/606758	1	0.198405253283302	0.5
GRMDversusHealthy_Down	biological_process	0021675 nerve development	A_11_P050776/606758;A_11_P053266/606758;A_11_P114341/606758;A_11_P114361/606758	1	0.303939962476548	0.5
GRMDversusHealthy_Down	biological_process	0048925 lateral line system development		0	0.164634146341463	0.5
GRMDversusHealthy_Down	biological_process	0048880 sensory system development		0	0.181519699812383	0.5
GRMDversusHealthy_Down	biological_process	0048915 posterior lateral line system development		0	0.0928705440900563	0.5
GRMDversusHealthy_Down	biological_process	0048881 mechanosensory lateral line system development		0	0.0970919324577861	0.5
GRMDversusHealthy_Down	biological_process	0048308 organelle inheritance		0	0.109756097560976	0.5
GRMDversusHealthy_Down	biological_process	0071824 protein-DNA complex subunit organization		0	0.658536585365854	0.5
GRMDversusHealthy_Down	biological_process	0034728 nucleosome organization		0	0.443245778611632	0.5
GRMDversusHealthy_Down	biological_process	0006333 chromatin assembly or disassembly		0	0.48968105065666	0.5
GRMDversusHealthy_Down	biological_process	0016246 RNA interference		0	0.468574108818011	0.5
GRMDversusHealthy_Down	biological_process	0035194 posttranscriptional gene silencing by RNA		0	0.586772983114446	0.5
GRMDversusHealthy_Down	biological_process	0016441 posttranscriptional gene silencing		0	0.590994371482176	0.5
GRMDversusHealthy_Down	biological_process	0010608 posttranscriptional regulation of gene expression		0	2.24155722326454	0.5
GRMDversusHealthy_Down	biological_process	0016458 gene silencing		0	1.13977485928705	0.5
GRMDversusHealthy_Down	biological_process	0040029 regulation of gene expression, epigenetic		0	1.38039399624765	0.5
GRMDversusHealthy_Down	biological_process	0031047 gene silencing by RNA		0	0.776735459662289	0.5
GRMDversusHealthy_Down	biological_process	0040035 hermaphrodite genitalia development	A_11_P0000040420/475436;A_11_P154598/475436	1	1.18621013133208	0.5
GRMDversusHealthy_Down	biological_process	0048806 genitalia development	A_11_P0000040420/475436;A_11_P154598/475436	1	1.38461538461538	0.5
GRMDversusHealthy_Down	biological_process	0006944 cellular membrane fusion		0	0.460131332082552	0.5
GRMDversusHealthy_Down	biological_process	0061025 membrane fusion		0	0.477016885553471	0.5
GRMDversusHealthy_Down	biological_process	0002286 T cell activation involved in immune response		0	0.101313320825516	0.5
GRMDversusHealthy_Down	biological_process	0042110 T cell activation		0	0.624765478424015	0.5
GRMDversusHealthy_Down	biological_process	0043299 leukocyte degranulation		0	0.0886491557223265	0.5
GRMDversusHealthy_Down	biological_process	0045055 regulated secretory pathway		0	0.135084427767355	0.5
GRMDversusHealthy_Down	biological_process	0001913 T cell mediated cytotoxicity		0	0.025328330206379	0.5
GRMDversusHealthy_Down	biological_process	0001909 leukocyte mediated cytotoxicity		0	0.075984990619137	0.5
GRMDversusHealthy_Down	biological_process	0001906 cell killing		0	0.113977485928705	0.5
GRMDversusHealthy_Down	biological_process	0002443 leukocyte mediated immunity		0	0.405253283302064	0.5
GRMDversusHealthy_Down	biological_process	0002456 T cell mediated immunity		0	0.0590994371482176	0.5
GRMDversusHealthy_Down	biological_process	0002449 lymphocyte mediated immunity		0	0.291275797373358	0.5
GRMDversusHealthy_Down	biological_process	0002460 adaptive immune response based on somatic recombination of immune receptors built from immunoglobulin superfamily domains		0	0.346153846153846	0.5
GRMDversusHealthy_Down	biological_process	0002250 adaptive immune response		0	0.396810506566604	0.5
GRMDversusHealthy_Down	biological_process	0002283 neutrophil activation involved in immune response		0	0.0337711069418387	0.5
GRMDversusHealthy_Down	biological_process	0002275 myeloid cell activation involved in immune response		0	0.126641651031895	0.5
GRMDversusHealthy_Down	biological_process	0002274 myeloid leukocyte activation		0	0.320825515947467	0.5
GRMDversusHealthy_Down	biological_process	0042119 neutrophil activation		0	0.0886491557223265	0.5
GRMDversusHealthy_Down	biological_process	0036230 granulocyte activation		0	0.0970919324577861	0.5
GRMDversusHealthy_Down	biological_process	0002444 myeloid leukocyte mediated immunity		0	0.122420262664165	0.5
GRMDversusHealthy_Down	biological_process	0006917 induction of apoptosis	A_11_P0000030828/487190;A_11_P149243/487190;A_11_P0000019945/403897	2	1.12288930581614	0.5
GRMDversusHealthy_Down	biological_process	0012502 induction of programmed cell death	A_11_P0000030828/487190;A_11_P149243/487190;A_11_P0000019945/403897	2	1.14821763602251	0.5
GRMDversusHealthy_Down	biological_process	0043068 positive regulation of programmed cell death	A_11_P0000030828/487190;A_11_P149243/487190;A_11_P0000019945/403897	2	2.23733583489681	0.5
GRMDversusHealthy_Down	biological_process	0043065 positive regulation of apoptotic process	A_11_P0000030828/487190;A_11_P149243/487190;A_11_P0000019945/403897	2	2.18667917448405	0.5
GRMDversusHealthy_Down	biological_process	0006936 muscle contraction	A_11_P0000024198/479163;A_11_P183503/479163;A_11_P050776/606758;A_11_P053266/606758;A_11_P114341/606758;A_11_P114361/606758	2	0.74718574108818	0.5
GRMDversusHealthy_Down	biological_process	0003012 muscle system process	A_11_P180453/414755;A_11_P0000024198/479163;A_11_P183503/479163;A_11_P050776/606758;A_11_P053266/606758;A_11_P114341/606758;A_11_P114361/606758	3	0.907598	0.5
GRMDversusHealthy_Down	biological_process	0048812 neuron projection morphogenesis	A_11_P174498/477777	1	2.93386491557223	0.5
GRMDversusHealthy_Down	biological_process	0048858 cell projection morphogenesis	A_11_P174498/477777;A_11_P0000024600/479628;A_11_P050776/606758;A_11_P053266/606758;A_11_P114341/606758;A_11_P114361/606758	3	3.48687	0.5
GRMDversusHealthy_Down	biological_process	0030030 cell projection organization	A_11_P174498/477777;A_11_P0000024600/479628;A_11_P050776/606758;A_11_P053266/606758;A_11_P114341/606758;A_11_P114361/606758	3	4.2636	0.5
GRMDversusHealthy_Down	biological_process	0032990 cell part morphogenesis	A_11_P174498/477777;A_11_P0000024600/479628;A_11_P050776/606758;A_11_P053266/606758;A_11_P114341/606758;A_11_P114361/606758	3	3.55441	0.5
GRMDversusHealthy_Down	biological_process	0031175 neuron projection development	A_11_P174498/477777	1	3.27157598499062	0.5
GRMDversusHealthy_Down	biological_process	0048666 neuron development	A_11_P174498/477777;A_11_P101356/475499;A_11_P207398/475499	2	3.98499061913696	0.5
GRMDversusHealthy_Down	biological_process	0030182 neuron differentiation	A_11_P174498/477777;A_11_P101356/475499;A_11_P207398/475499	2	4.70684803001876	0.5
GRMDversusHealthy_Down	biological_process	0001954 positive regulation of cell-matrix adhesion	A_11_P191218/482154;A_11_P050776/606758;A_11_P053266/606758;A_11_P114341/606758;A_11_P114361/606758	2	0.109756097560976	0.160571883878281
GRMDversusHealthy_Down	biological_process	0001952 regulation of cell-matrix adhesion	A_11_P191218/482154;A_11_P050776/606758;A_11_P053266/606758;A_11_P114341/606758;A_11_P114361/606758	2	0.206848030018762	0.320410595500062
GRMDversusHealthy_Down	biological_process	0010810 regulation of cell-substrate adhesion	A_11_P191218/482154;A_11_P050776/606758;A_11_P053266/606758;A_11_P114341/606758;A_11_P114361/606758	2	0.388367729831144	0.5
GRMDversusHealthy_Down	biological_process	0010811 positive regulation of cell-substrate adhesion	A_11_P191218/482154;A_11_P050776/606758;A_11_P053266/606758;A_11_P114341/606758;A_11_P114361/606758	2	0.24906191369606	0.380476991628578
GRMDversusHealthy_Down	biological_process	0045785 positive regulation of cell adhesion	A_11_P191218/482154;A_11_P050776/606758;A_11_P053266/606758;A_11_P114341/606758;A_11_P114361/606758	2	0.544559099437148	0.5
GRMDversusHealthy_Down	biological_process	2000649 regulation of sodium ion transmembrane transporter activity	A_11_P0000040310/485626;A_11_P071376/485626;A_11_P050776/606758;A_11_P053266/606758;A_11_P114341/606758;A_11_P114361/606758	2	0.0844277673545966	0.125799453093924
GRMDversusHealthy_Down	biological_process	0032412 regulation of ion transmembrane transporter activity	A_11_P180453/414755;A_11_P0000040310/485626;A_11_P071376/485626;A_11_P104401/610502;A_11_P050776/606758;A_11_P053266/606758;A_11_P114341/606758;A_11_P114361/606758	4	0.379925	0.0336173
GRMDversusHealthy_Down	biological_process	0022898 regulation of transmembrane transporter activity	A_11_P180453/414755;A_11_P220518/475630;A_11_P0000040310/485626;A_11_P071376/485626;A_11_P104401/610502;A_11_P050776/606758;A_11_P053266/606758;A_11_P114341/606758;A_11_P114361/606758	5	0.388368	0.00431309
GRMDversusHealthy_Down	biological_process	0032409 regulation of transporter activity	A_11_P180453/414755;A_11_P220518/475630;A_11_P0000040310/485626;A_11_P071376/485626;A_11_P104401/610502;A_11_P050776/606758;A_11_P053266/606758;A_11_P114341/606758;A_11_P114361/606758	5	0.430582	0.0063387
GRMDversusHealthy_Down	biological_process	0034762 regulation of transmembrane transport	A_11_P180453/414755;A_11_P220518/475630;A_11_P0000040310/485626;A_11_P071376/485626;A_11_P104401/610502;A_11_P050776/606758;A_11_P053266/606758;A_11_P114341/606758;A_11_P114361/606758	5	1.56614	0.338162
GRMDversusHealthy_Down	biological_process	0034765 regulation of ion transmembrane transport	A_11_P180453/414755;A_11_P0000040310/485626;A_11_P071376/485626;A_11_P104401/610502;A_11_P050776/606758;A_11_P053266/606758;A_11_P114341/606758;A_11_P114361/606758	4	1.00469	0.320411
GRMDversusHealthy_Down	biological_process	0043269 regulation of ion transport	A_11_P180453/414755;A_11_P220518/475630;A_11_P0000040310/485626;A_11_P071376/485626;A_11_P104401/610502;A_11_P0000024485/479501;A_11_P050776/606758;A_11_P053266/606758;A_11_P114341/606758;A_11_P114361/606758	6	1.78565	0.20259
GRMDversusHealthy_Down	biological_process	1902305	A_11_P0000040310/485626;A_11_P071376/485626;A_11_P050776/606758;A_11_P053266/606758;A_11_P114341/606758;A_11_P114361/606758	2	0.0970919324577861	0.133508839151218
GRMDversusHealthy_Down	biological_process	0002028 regulation of sodium ion transport	A_11_P0000040310/485626;A_11_P071376/485626;A_11_P050776/606758;A_11_P053266/606758;A_11_P114341/606758;A_11_P114361/606758	2	0.206848030018762	0.320410595500062
GRMDversusHealthy_Down	biological_process	0010959 regulation of metal ion transport	A_11_P180453/414755;A_11_P0000040310/485626;A_11_P071376/485626;A_11_P0000024485/479501;A_11_P050776/606758;A_11_P053266/606758;A_11_P114341/606758;A_11_P114361/606758	4	0.85272	0.233971
GRMDversusHealthy_Down	biological_process	0007528 neuromuscular junction development	A_11_P220518/475630	1	0.337711069418386	0.5
GRMDversusHealthy_Down	biological_process	0048741 skeletal muscle fiber development	A_11_P220518/475630	1	0.434803001876173	0.5
GRMDversusHealthy_Down	biological_process	0048747 muscle fiber development	A_11_P220518/475630;A_11_P050776/606758;A_11_P053266/606758;A_11_P114341/606758;A_11_P114361/606758	2	0.548780487804878	0.5
GRMDversusHealthy_Down	biological_process	0000187 activation of MAPK activity		0	0.485459662288931	0.5
GRMDversusHealthy_Down	biological_process	0032147 activation of protein kinase activity		0	0.890712945590994	0.5
GRMDversusHealthy_Down	biological_process	0045860 positive regulation of protein kinase activity	A_11_P078556/475631	1	1.60834896810507	0.5
GRMDversusHealthy_Down	biological_process	0033674 positive regulation of kinase activity	A_11_P078556/475631;A_11_P0000034684/491903	2	1.67589118198874	0.5
GRMDversusHealthy_Down	biological_process	0051347 positive regulation of transferase activity	A_11_P078556/475631;A_11_P0000034684/491903	2	1.71388367729831	0.5
GRMDversusHealthy_Down	biological_process	0043406 positive regulation of MAP kinase activity		0	0.675422138836773	0.5
GRMDversusHealthy_Down	biological_process	0043405 regulation of MAP kinase activity		0	0.937148217636023	0.5
GRMDversusHealthy_Down	biological_process	0071902 positive regulation of protein serine/threonine kinase activity	A_11_P078556/475631	1	0.873827392120075	0.5
GRMDversusHealthy_Down	biological_process	0051602 response to electrical stimulus		0	0.181519699812383	0.5
GRMDversusHealthy_Down	biological_process	0071214 cellular response to abiotic stimulus		0	1.06378986866792	0.5
GRMDversusHealthy_Down	biological_process	0007626 locomotory behavior	A_11_P220518/475630;A_11_P174498/477777;A_11_P050776/606758;A_11_P053266/606758;A_11_P114341/606758;A_11_P114361/606758	3	1.01735	0.5
GRMDversusHealthy_Down	biological_process	0051930 regulation of sensory perception of pain		0	0.0928705440900563	0.5
GRMDversusHealthy_Down	biological_process	0051931 regulation of sensory perception		0	0.0928705440900563	0.5
GRMDversusHealthy_Down	biological_process	0019233 sensory perception of pain		0	0.316604127579737	0.5
GRMDversusHealthy_Down	biological_process	0019722 calcium-mediated signaling	A_11_P180453/414755;A_11_P191218/482154;A_11_P050776/606758;A_11_P053266/606758;A_11_P114341/606758;A_11_P114361/606758	3	0.33349	0.13985
GRMDversusHealthy_Down	biological_process	0019932 second-messenger-mediated signaling	A_11_P180453/414755;A_11_P191218/482154;A_11_P050776/606758;A_11_P053266/606758;A_11_P114341/606758;A_11_P114361/606758	3	0.57833	0.338162
GRMDversusHealthy_Down	biological_process	0051482 elevation of cytosolic calcium ion concentration involved in phospholipase C-activating G-protein coupled signaling pathway		0	0.0633208255159475	0.5
GRMDversusHealthy_Down	biological_process	0007204 elevation of cytosolic calcium ion concentration		0	0.586772983114446	0.5
GRMDversusHealthy_Down	biological_process	0051480 cytosolic calcium ion homeostasis	A_11_P180453/414755;A_11_P220518/475630	2	0.671200750469043	0.5
GRMDversusHealthy_Down	biological_process	0006874 cellular calcium ion homeostasis	A_11_P180453/414755;A_11_P220518/475630	2	1.00046904315197	0.5
GRMDversusHealthy_Down	biological_process	0006875 cellular metal ion homeostasis	A_11_P180453/414755;A_11_P220518/475630	2	1.45215759849906	0.5
GRMDversusHealthy_Down	biological_process	0030003 cellular cation homeostasis	A_11_P180453/414755;A_11_P220518/475630	2	1.62523452157598	0.5
GRMDversusHealthy_Down	biological_process	0055074 calcium ion homeostasis	A_11_P180453/414755;A_11_P191218/482154;A_11_P220518/475630	3	1.05957	0.5
GRMDversusHealthy_Down	biological_process	0072507 divalent inorganic cation homeostasis	A_11_P180453/414755;A_11_P191218/482154;A_11_P220518/475630	3	1.1651	0.5
GRMDversusHealthy_Down	biological_process	0072503 cellular divalent inorganic cation homeostasis	A_11_P180453/414755;A_11_P220518/475630	2	1.09333958724203	0.5
GRMDversusHealthy_Down	biological_process	0007200 phospholipase C-activating G-protein coupled receptor signaling pathway		0	0.236397748592871	0.5
GRMDversusHealthy_Down	biological_process	0051899 membrane depolarization	A_11_P0000040310/485626;A_11_P071376/485626	1	0.299718574108818	0.5
GRMDversusHealthy_Down	biological_process	0044070 regulation of anion transport		0	0.316604127579737	0.5
GRMDversusHealthy_Down	biological_process	0051952 regulation of amine transport		0	0.287054409005629	0.5
GRMDversusHealthy_Down	biological_process	0007216 G-protein coupled glutamate receptor signaling pathway		0	0.0590994371482176	0.5
GRMDversusHealthy_Down	biological_process	0007215 glutamate receptor signaling pathway		0	0.156191369606004	0.5
GRMDversusHealthy_Down	biological_process	0006468 protein phosphorylation	A_11_P191218/482154	1	2.81144465290807	0.5
GRMDversusHealthy_Down	biological_process	0016310 phosphorylation	A_11_P191218/482154;A_11_P102776/478110;A_11_P0000024198/479163;A_11_P183503/479163;A_11_P0000040404/804476;A_11_P051361/804484;A_11_P203003/804484;A_11_P0000038752/804486;A_11_P0000034684/491903	7	3.90056	0.5
GRMDversusHealthy_Down	biological_process	0007264 small GTPase mediated signal transduction		0	1.6125703564728	0.5
GRMDversusHealthy_Down	biological_process	0006184 GTP catabolic process		0	0.941369606003752	0.5
GRMDversusHealthy_Down	biological_process	0046039 GTP metabolic process		0	0.975140712945591	0.5
GRMDversusHealthy_Down	biological_process	1901068 guanosine-containing compound metabolic process		0	1.046904315197	0.5
GRMDversusHealthy_Down	biological_process	1901069 guanosine-containing compound catabolic process		0	0.975140712945591	0.5
GRMDversusHealthy_Down	biological_process	0090382 phagosome maturation		0	0.202626641651032	0.5
GRMDversusHealthy_Down	biological_process	0015669 gas transport		0	0.0379924953095685	0.5
GRMDversusHealthy_Down	biological_process	0007616 long-term memory		0	0.236397748592871	0.5
GRMDversusHealthy_Down	biological_process	0016079 synaptic vesicle exocytosis		0	0.278611632270169	0.5
GRMDversusHealthy_Down	biological_process	0048489 synaptic vesicle transport	A_11_P220518/475630	1	0.561444652908068	0.5
GRMDversusHealthy_Down	biological_process	97480	A_11_P220518/475630	1	0.561444652908068	0.5
GRMDversusHealthy_Down	biological_process	0051650 establishment of vesicle localization	A_11_P220518/475630	1	0.823170731707317	0.5
GRMDversusHealthy_Down	biological_process	0051648 vesicle localization	A_11_P220518/475630	1	0.932926829268293	0.5
GRMDversusHealthy_Down	biological_process	97479	A_11_P220518/475630	1	0.569887429643527	0.5
GRMDversusHealthy_Down	biological_process	0007269 neurotransmitter secretion		0	0.557223264540338	0.5
GRMDversusHealthy_Down	biological_process	0001505 regulation of neurotransmitter levels	A_11_P220518/475630	1	0.700750469043152	0.5
GRMDversusHealthy_Down	biological_process	0007409 axonogenesis	A_11_P174498/477777	1	2.27954971857411	0.5
GRMDversusHealthy_Down	biological_process	0048667 cell morphogenesis involved in neuron differentiation	A_11_P174498/477777	1	2.61303939962477	0.5
GRMDversusHealthy_Down	biological_process	61564	A_11_P174498/477777	1	2.27954971857411	0.5
GRMDversusHealthy_Down	biological_process	0045921 positive regulation of exocytosis		0	0.173076923076923	0.5
GRMDversusHealthy_Down	biological_process	0017157 regulation of exocytosis		0	0.417917448405253	0.5
GRMDversusHealthy_Down	biological_process	0060627 regulation of vesicle-mediated transport		0	1.16510318949343	0.5
GRMDversusHealthy_Down	biological_process	0051047 positive regulation of secretion		0	0.99202626641651	0.5
GRMDversusHealthy_Down	biological_process	0051050 positive regulation of transport	A_11_P220518/475630;A_11_P0000040310/485626;A_11_P071376/485626;A_11_P050776/606758;A_11_P053266/606758;A_11_P114341/606758;A_11_P114361/606758	3	2.29221	0.5
GRMDversusHealthy_Down	biological_process	0030204 chondroitin sulfate metabolic process		0	0.219512195121951	0.5
GRMDversusHealthy_Down	biological_process	0006790 sulfur compound metabolic process		0	1.21153846153846	0.5
GRMDversusHealthy_Down	biological_process	0030203 glycosaminoglycan metabolic process		0	0.531894934333959	0.5
GRMDversusHealthy_Down	biological_process	0006022 aminoglycan metabolic process		0	0.578330206378987	0.5
GRMDversusHealthy_Down	biological_process	0050654 chondroitin sulfate proteoglycan metabolic process		0	0.227954971857411	0.5
GRMDversusHealthy_Down	biological_process	0006029 proteoglycan metabolic process		0	0.354596622889306	0.5
GRMDversusHealthy_Down	biological_process	0030208 dermatan sulfate biosynthetic process		0	0.0337711069418387	0.5
GRMDversusHealthy_Down	biological_process	0006024 glycosaminoglycan biosynthetic process		0	0.350375234521576	0.5
GRMDversusHealthy_Down	biological_process	0006023 aminoglycan biosynthetic process		0	0.371482176360225	0.5
GRMDversusHealthy_Down	biological_process	0030205 dermatan sulfate metabolic process		0	0.0337711069418387	0.5
GRMDversusHealthy_Down	biological_process	0050655 dermatan sulfate proteoglycan metabolic process		0	0.0464352720450281	0.5
GRMDversusHealthy_Down	biological_process	0044272 sulfur compound biosynthetic process		0	0.730300187617261	0.5
GRMDversusHealthy_Down	biological_process	0072330 monocarboxylic acid biosynthetic process		0	0.785178236397749	0.5
GRMDversusHealthy_Down	biological_process	0046394 carboxylic acid biosynthetic process	A_11_P079901/485448;A_11_P0000040310/485626;A_11_P071376/485626;A_11_P0000023139/477858;A_11_P0000024198/479163;A_11_P183503/479163;A_11_P0000015647/609914	5	1.62523	0.363942
GRMDversusHealthy_Down	biological_process	0016053 organic acid biosynthetic process	A_11_P079901/485448;A_11_P0000040310/485626;A_11_P071376/485626;A_11_P0000023139/477858;A_11_P0000024198/479163;A_11_P183503/479163;A_11_P0000015647/609914	5	1.62523	0.363942
GRMDversusHealthy_Down	biological_process	0050651 dermatan sulfate proteoglycan biosynthetic process		0	0.0464352720450281	0.5
GRMDversusHealthy_Down	biological_process	0030166 proteoglycan biosynthetic process		0	0.219512195121951	0.5
GRMDversusHealthy_Down	biological_process	0000271 polysaccharide biosynthetic process	A_11_P109221/479043;A_11_P178588/479043	1	0.966697936210131	0.5
GRMDversusHealthy_Down	biological_process	0005976 polysaccharide metabolic process	A_11_P109221/479043;A_11_P178588/479043	1	1.26641651031895	0.5
GRMDversusHealthy_Down	biological_process	0016051 carbohydrate biosynthetic process	A_11_P079901/485448;A_11_P109221/479043;A_11_P178588/479043;A_11_P0000023902/478798;A_11_P0000015647/609914;A_11_P0000034684/491903	5	1.58724	0.338162
GRMDversusHealthy_Down	biological_process	0030206 chondroitin sulfate biosynthetic process		0	0.118198874296435	0.5
GRMDversusHealthy_Down	biological_process	0050650 chondroitin sulfate proteoglycan biosynthetic process		0	0.126641651031895	0.5
GRMDversusHealthy_Down	biological_process	0038095 Fc-epsilon receptor signaling pathway	A_11_P0000030832/607724;A_11_P0000019945/403897	2	0.523452157598499	0.5
GRMDversusHealthy_Down	biological_process	0038093 Fc receptor signaling pathway	A_11_P0000030832/607724;A_11_P0000019945/403897	2	0.700750469043152	0.5
GRMDversusHealthy_Down	biological_process	0002768 immune response-regulating cell surface receptor signaling pathway	A_11_P0000030832/607724;A_11_P0000019945/403897	2	0.899155722326454	0.5
GRMDversusHealthy_Down	biological_process	0007249 I-kappaB kinase/NF-kappaB cascade		0	0.219512195121951	0.5
GRMDversusHealthy_Down	biological_process	0007243 intracellular protein kinase cascade	A_11_P0000034684/491903	1	1.57879924953096	0.5
GRMDversusHealthy_Down	biological_process	0007254 JNK cascade		0	0.388367729831144	0.5
GRMDversusHealthy_Down	biological_process	0051403 stress-activated MAPK cascade		0	0.50656660412758	0.5
GRMDversusHealthy_Down	biological_process	0000165 MAPK cascade		0	0.835834896810507	0.5
GRMDversusHealthy_Down	biological_process	0031098 stress-activated protein kinase signaling cascade		0	0.527673545966229	0.5
GRMDversusHealthy_Down	biological_process	0002755 MyD88-dependent toll-like receptor signaling pathway		0	0.25328330206379	0.5
GRMDversusHealthy_Down	biological_process	0002224 toll-like receptor signaling pathway	A_11_P163753/485653	1	0.367260787992495	0.5
GRMDversusHealthy_Down	biological_process	0043123 positive regulation of I-kappaB kinase/NF-kappaB cascade		0	0.481238273921201	0.5
GRMDversusHealthy_Down	biological_process	0051092 positive regulation of NF-kappaB transcription factor activity		0	0.367260787992495	0.5
GRMDversusHealthy_Down	biological_process	0051091 positive regulation of sequence-specific DNA binding transcription factor activity		0	0.628986866791745	0.5
GRMDversusHealthy_Down	biological_process	0050852 T cell receptor signaling pathway		0	0.24484052532833	0.5
GRMDversusHealthy_Down	biological_process	0050851 antigen receptor-mediated signaling pathway		0	0.329268292682927	0.5
GRMDversusHealthy_Down	biological_process	0002429 immune response-activating cell surface receptor signaling pathway		0	0.536116322701689	0.5
GRMDversusHealthy_Down	biological_process	0034166 toll-like receptor 10 signaling pathway		0	0.202626641651032	0.5
GRMDversusHealthy_Down	biological_process	0034134 toll-like receptor 2 signaling pathway		0	0.223733583489681	0.5
GRMDversusHealthy_Down	biological_process	0034138 toll-like receptor 3 signaling pathway	A_11_P163753/485653	1	0.24484052532833	0.5
GRMDversusHealthy_Down	biological_process	0034142 toll-like receptor 4 signaling pathway		0	0.287054409005629	0.5
GRMDversusHealthy_Down	biological_process	0034146 toll-like receptor 5 signaling pathway		0	0.211069418386492	0.5
GRMDversusHealthy_Down	biological_process	0034162 toll-like receptor 9 signaling pathway		0	0.223733583489681	0.5
GRMDversusHealthy_Down	biological_process	0038123 toll-like receptor TLR1:TLR2 signaling pathway		0	0.219512195121951	0.5
GRMDversusHealthy_Down	biological_process	0038124 toll-like receptor TLR6:TLR2 signaling pathway		0	0.219512195121951	0.5
GRMDversusHealthy_Down	biological_process	0035666 TRIF-dependent toll-like receptor signaling pathway		0	0.227954971857411	0.5
GRMDversusHealthy_Down	biological_process	0002756 MyD88-independent toll-like receptor signaling pathway		0	0.2406191369606	0.5
GRMDversusHealthy_Down	biological_process	0060027 convergent extension involved in gastrulation	A_11_P0000024600/479628	1	0.173076923076923	0.5
GRMDversusHealthy_Down	biological_process	0060026 convergent extension	A_11_P0000024600/479628	1	0.312382739212007	0.5
GRMDversusHealthy_Down	biological_process	1901605	A_11_P0000023139/477858;A_11_P0000024198/479163;A_11_P183503/479163;A_11_P093446/100856446;A_11_P0000016383/611064;A_11_P0000015647/609914;A_11_P101356/475499;A_11_P207398/475499	6	1.05957	0.0358745
GRMDversusHealthy_Down	biological_process	0006479 protein methylation	A_11_P080376/100855548	1	0.74296435272045	0.5
GRMDversusHealthy_Down	biological_process	0008213 protein alkylation	A_11_P080376/100855548	1	0.74296435272045	0.5
GRMDversusHealthy_Down	biological_process	0043414 macromolecule methylation	A_11_P080376/100855548	1	1.31285178236398	0.5
GRMDversusHealthy_Down	biological_process	0032259 methylation	A_11_P080376/100855548	1	1.58724202626642	0.5
GRMDversusHealthy_Down	biological_process	0033555 multicellular organismal response to stress		0	0.219512195121951	0.5
GRMDversusHealthy_Down	biological_process	0019882 antigen processing and presentation		0	0.658536585365854	0.5
GRMDversusHealthy_Down	biological_process	0042445 hormone metabolic process		0	0.696529080675422	0.5
GRMDversusHealthy_Down	biological_process	0035023 regulation of Rho protein signal transduction		0	0.730300187617261	0.5
GRMDversusHealthy_Down	biological_process	0009396 folic acid-containing compound biosynthetic process		0	0.0379924953095685	0.5
GRMDversusHealthy_Down	biological_process	0006760 folic acid-containing compound metabolic process		0	0.0928705440900563	0.5
GRMDversusHealthy_Down	biological_process	0042558 pteridine-containing compound metabolic process		0	0.156191369606004	0.5
GRMDversusHealthy_Down	biological_process	0009108 coenzyme biosynthetic process	A_11_P078556/475631;A_11_P102776/478110;A_11_P121441/480858	3	0.447467	0.230255
GRMDversusHealthy_Down	biological_process	0042398 cellular modified amino acid biosynthetic process	A_11_P0000024198/479163;A_11_P183503/479163	1	0.2406191369606	0.5
GRMDversusHealthy_Down	biological_process	0008652 cellular amino acid biosynthetic process	A_11_P0000023139/477858;A_11_P0000024198/479163;A_11_P183503/479163;A_11_P0000015647/609914	3	0.734522	0.463599
GRMDversusHealthy_Down	biological_process	0042559 pteridine-containing compound biosynthetic process		0	0.0928705440900563	0.5
GRMDversusHealthy_Down	biological_process	1901607	A_11_P0000023139/477858;A_11_P0000015647/609914	2	0.536116322701689	0.5
GRMDversusHealthy_Down	biological_process	0006730 one-carbon metabolic process		0	0.147748592870544	0.5
GRMDversusHealthy_Down	biological_process	0046653 tetrahydrofolate metabolic process		0	0.0675422138836773	0.5
GRMDversusHealthy_Down	biological_process	0009256 10-formyltetrahydrofolate metabolic process		0	0.0211069418386492	0.5
GRMDversusHealthy_Down	biological_process	0043648 dicarboxylic acid metabolic process	A_11_P075306/476562;A_11_P079901/485448;A_11_P0000023139/477858;A_11_P109221/479043;A_11_P178588/479043;A_11_P093446/100856446;A_11_P0000016383/611064;A_11_P0000015647/609914;A_11_P101356/475499;A_11_P207398/475499	8	0.413696	4.01441e-06
GRMDversusHealthy_Down	biological_process	0043650 dicarboxylic acid biosynthetic process	A_11_P0000015647/609914	1	0.0928705440900563	0.5
GRMDversusHealthy_Down	biological_process	0010739 positive regulation of protein kinase A signaling cascade		0	0.0168855534709193	0.5
GRMDversusHealthy_Down	biological_process	0010738 regulation of protein kinase A signaling cascade		0	0.050656660412758	0.5
GRMDversusHealthy_Down	biological_process	0030031 cell projection assembly	A_11_P0000024600/479628;A_11_P050776/606758;A_11_P053266/606758;A_11_P114341/606758;A_11_P114361/606758	2	0.810506566604128	0.5
GRMDversusHealthy_Down	biological_process	0060028 convergent extension involved in axis elongation		0	0.0675422138836773	0.5
GRMDversusHealthy_Down	biological_process	0003401 axis elongation	A_11_P0000030832/607724	1	0.130863039399625	0.5
GRMDversusHealthy_Down	biological_process	0060560 developmental growth involved in morphogenesis	A_11_P0000030832/607724	1	0.785178236397749	0.5
GRMDversusHealthy_Down	biological_process	0035162 embryonic hemopoiesis	A_11_P191218/482154	1	0.24906191369606	0.5
GRMDversusHealthy_Down	biological_process	0042743 hydrogen peroxide metabolic process		0	0.227954971857411	0.5
GRMDversusHealthy_Down	biological_process	0007193 adenylate cyclase-inhibiting G-protein coupled receptor signaling pathway		0	0.206848030018762	0.5
GRMDversusHealthy_Down	biological_process	0048149 behavioral response to ethanol		0	0.109756097560976	0.5
GRMDversusHealthy_Down	biological_process	0030534 adult behavior	A_11_P220518/475630	1	0.688086303939963	0.5
GRMDversusHealthy_Down	biological_process	0045428 regulation of nitric oxide biosynthetic process		0	0.143527204502814	0.5
GRMDversusHealthy_Down	biological_process	0050709 negative regulation of protein secretion		0	0.130863039399625	0.5
GRMDversusHealthy_Down	biological_process	0050708 regulation of protein secretion		0	0.536116322701689	0.5
GRMDversusHealthy_Down	biological_process	0051223 regulation of protein transport		0	1.35928705440901	0.5
GRMDversusHealthy_Down	biological_process	0070201 regulation of establishment of protein localization		0	1.55347091932458	0.5
GRMDversusHealthy_Down	biological_process	0032880 regulation of protein localization	A_11_P0000040310/485626;A_11_P071376/485626	1	1.85741088180113	0.5
GRMDversusHealthy_Down	biological_process	0051048 negative regulation of secretion		0	0.48968105065666	0.5
GRMDversusHealthy_Down	biological_process	0051051 negative regulation of transport	A_11_P180453/414755;A_11_P104401/610502	2	1.18621013133208	0.5
GRMDversusHealthy_Down	biological_process	0051224 negative regulation of protein transport		0	0.430581613508443	0.5
GRMDversusHealthy_Down	biological_process	0050769 positive regulation of neurogenesis	A_11_P0000016383/611064	1	0.565666041275797	0.5
GRMDversusHealthy_Down	biological_process	0010720 positive regulation of cell development	A_11_P0000016383/611064	1	0.704971857410882	0.5
GRMDversusHealthy_Down	biological_process	0045429 positive regulation of nitric oxide biosynthetic process		0	0.0970919324577861	0.5
GRMDversusHealthy_Down	biological_process	0010469 regulation of receptor activity		0	0.291275797373358	0.5
GRMDversusHealthy_Down	biological_process	0032095 regulation of response to food		0	0.0675422138836773	0.5
GRMDversusHealthy_Down	biological_process	0032107 regulation of response to nutrient levels		0	0.198405253283302	0.5
GRMDversusHealthy_Down	biological_process	0032104 regulation of response to extracellular stimulus		0	0.198405253283302	0.5
GRMDversusHealthy_Down	biological_process	0032109 positive regulation of response to nutrient levels		0	0.0802063789868668	0.5
GRMDversusHealthy_Down	biological_process	0032106 positive regulation of response to extracellular stimulus		0	0.0802063789868668	0.5
GRMDversusHealthy_Down	biological_process	0032103 positive regulation of response to external stimulus	A_11_P191218/482154	1	0.658536585365854	0.5
GRMDversusHealthy_Down	biological_process	0043279 response to alkaloid		0	0.527673545966229	0.5
GRMDversusHealthy_Down	biological_process	0060359 response to ammonium ion		0	0.303939962476548	0.5
GRMDversusHealthy_Down	biological_process	1901699	A_11_P0000030832/607724	1	1.91228893058161	0.5
GRMDversusHealthy_Down	biological_process	0071417 cellular response to organic nitrogen	A_11_P0000030832/607724	1	1.61679174484053	0.5
GRMDversusHealthy_Down	biological_process	0002438 acute inflammatory response to antigenic stimulus		0	0.025328330206379	0.5
GRMDversusHealthy_Down	biological_process	0002437 inflammatory response to antigenic stimulus		0	0.0717636022514071	0.5
GRMDversusHealthy_Down	biological_process	0042220 response to cocaine		0	0.177298311444653	0.5
GRMDversusHealthy_Down	biological_process	0014073 response to tropane		0	0.177298311444653	0.5
GRMDversusHealthy_Down	biological_process	0071241 cellular response to inorganic substance	A_11_P104401/610502	1	0.641651031894934	0.5
GRMDversusHealthy_Down	biological_process	0043547 positive regulation of GTPase activity		0	1.03846153846154	0.5
GRMDversusHealthy_Down	biological_process	0043087 regulation of GTPase activity		0	1.24108818011257	0.5
GRMDversusHealthy_Down	biological_process	0033124 regulation of GTP catabolic process		0	1.24953095684803	0.5
GRMDversusHealthy_Down	biological_process	0009118 regulation of nucleoside metabolic process	A_11_P180453/414755;A_11_P104401/610502	2	1.4015009380863	0.5
GRMDversusHealthy_Down	biological_process	0033121 regulation of purine nucleotide catabolic process	A_11_P180453/414755;A_11_P104401/610502	2	1.39305816135084	0.5
GRMDversusHealthy_Down	biological_process	0030811 regulation of nucleotide catabolic process	A_11_P180453/414755;A_11_P104401/610502	2	1.39727954971857	0.5
GRMDversusHealthy_Down	biological_process	0097190 apoptotic signaling pathway	A_11_P0000030828/487190;A_11_P149243/487190	1	1.12711069418386	0.5
GRMDversusHealthy_Down	biological_process	0048011 nerve growth factor receptor signaling pathway	A_11_P0000030832/607724;A_11_P0000019945/403897	2	0.924484052532833	0.5
GRMDversusHealthy_Down	biological_process	38179	A_11_P0000030832/607724;A_11_P0000019945/403897	2	0.937148217636023	0.5
GRMDversusHealthy_Down	biological_process	0016338 calcium-independent cell-cell adhesion		0	0.0844277673545966	0.5
GRMDversusHealthy_Down	biological_process	0040028 regulation of vulval development		0	0.354596622889306	0.5
GRMDversusHealthy_Down	biological_process	0061062 regulation of nematode larval development		0	0.371482176360225	0.5
GRMDversusHealthy_Down	biological_process	0048580 regulation of post-embryonic development		0	0.873827392120075	0.5
GRMDversusHealthy_Down	biological_process	0032461 positive regulation of protein oligomerization		0	0.050656660412758	0.5
GRMDversusHealthy_Down	biological_process	0031334 positive regulation of protein complex assembly		0	0.48968105065666	0.5
GRMDversusHealthy_Down	biological_process	0043254 regulation of protein complex assembly		0	0.99202626641651	0.5
GRMDversusHealthy_Down	biological_process	0032459 regulation of protein oligomerization		0	0.0717636022514071	0.5
GRMDversusHealthy_Down	biological_process	0000281 cytokinesis after mitosis		0	0.375703564727955	0.5
GRMDversusHealthy_Down	biological_process	0000910 cytokinesis		0	1.13133208255159	0.5
GRMDversusHealthy_Down	biological_process	0032506 cytokinetic process		0	0.460131332082552	0.5
GRMDversusHealthy_Down	biological_process	0033205 cell cycle cytokinesis		0	0.485459662288931	0.5
GRMDversusHealthy_Down	biological_process	0007584 response to nutrient	A_11_P078556/475631;A_11_P0000038752/804486	2	1.16510318949343	0.5
GRMDversusHealthy_Down	biological_process	0007420 brain development	A_11_P174498/477777;A_11_P101356/475499;A_11_P207398/475499	2	2.57926829268293	0.5
GRMDversusHealthy_Down	biological_process	0071398 cellular response to fatty acid		0	0.130863039399625	0.5
GRMDversusHealthy_Down	biological_process	0031670 cellular response to nutrient		0	0.329268292682927	0.5
GRMDversusHealthy_Down	biological_process	0031669 cellular response to nutrient levels		0	1.046904315197	0.5
GRMDversusHealthy_Down	biological_process	0031668 cellular response to extracellular stimulus		0	1.15666041275797	0.5
GRMDversusHealthy_Down	biological_process	0071496 cellular response to external stimulus		0	1.35928705440901	0.5
GRMDversusHealthy_Down	biological_process	0046952 ketone body catabolic process		0	0.0168855534709193	0.5
GRMDversusHealthy_Down	biological_process	0046950 cellular ketone body metabolic process		0	0.0337711069418387	0.5
GRMDversusHealthy_Down	biological_process	0001889 liver development	A_11_P0000024600/479628	1	0.553001876172608	0.5
GRMDversusHealthy_Down	biological_process	0061008 hepaticobiliary system development	A_11_P0000024600/479628	1	0.565666041275797	0.5
GRMDversusHealthy_Down	biological_process	0006403 RNA localization	A_11_P163753/485653	1	0.941369606003752	0.5
GRMDversusHealthy_Down	biological_process	0050658 RNA transport	A_11_P163753/485653	1	0.802063789868668	0.5
GRMDversusHealthy_Down	biological_process	0050657 nucleic acid transport	A_11_P163753/485653	1	0.806285178236398	0.5
GRMDversusHealthy_Down	biological_process	0051236 establishment of RNA localization	A_11_P163753/485653	1	0.802063789868668	0.5
GRMDversusHealthy_Down	biological_process	0048009 insulin-like growth factor receptor signaling pathway		0	0.0464352720450281	0.5
GRMDversusHealthy_Down	biological_process	0032526 response to retinoic acid		0	0.354596622889306	0.5
GRMDversusHealthy_Down	biological_process	0031100 organ regeneration	A_11_P0000038752/804486;A_11_P0000034684/491903	2	0.291275797373358	0.439747825159488
GRMDversusHealthy_Down	biological_process	0031099 regeneration	A_11_P0000038752/804486;A_11_P0000034684/491903	2	0.726078799249531	0.5
GRMDversusHealthy_Down	biological_process	0033189 response to vitamin A		0	0.430581613508443	0.5
GRMDversusHealthy_Down	biological_process	0033273 response to vitamin	A_11_P0000038752/804486	1	0.700750469043152	0.5
GRMDversusHealthy_Down	biological_process	0015893 drug transport		0	0.160412757973734	0.5
GRMDversusHealthy_Down	biological_process	0015695 organic cation transport	A_11_P0000032761/489585	1	0.105534709193246	0.5
GRMDversusHealthy_Down	biological_process	0015697 quaternary ammonium group transport	A_11_P0000032761/489585	1	0.0844277673545966	0.5
GRMDversusHealthy_Down	biological_process	1901374	A_11_P050776/606758;A_11_P053266/606758;A_11_P114341/606758;A_11_P114361/606758	1	0.0211069418386492	0.338161584923979
GRMDversusHealthy_Down	biological_process	0015837 amine transport	A_11_P0000032761/489585;A_11_P050776/606758;A_11_P053266/606758;A_11_P114341/606758;A_11_P114361/606758	2	0.24484052532833	0.375258618417839
GRMDversusHealthy_Down	biological_process	0001504 neurotransmitter uptake	A_11_P220518/475630	1	0.0590994371482176	0.5
GRMDversusHealthy_Down	biological_process	1901998		0	0.0379924953095685	0.5
GRMDversusHealthy_Down	biological_process	0001890 placenta development		0	0.477016885553471	0.5
GRMDversusHealthy_Down	biological_process	0043507 positive regulation of JUN kinase activity		0	0.232176360225141	0.5
GRMDversusHealthy_Down	biological_process	0043506 regulation of JUN kinase activity		0	0.287054409005629	0.5
GRMDversusHealthy_Down	biological_process	0003002 regionalization	A_11_P0000024600/479628;A_11_P050776/606758;A_11_P053266/606758;A_11_P114341/606758;A_11_P114361/606758	2	2.06425891181989	0.5
GRMDversusHealthy_Down	biological_process	0042538 hyperosmotic salinity response	A_11_P0000023139/477858;A_11_P0000038752/804486	2	0.122420262664165	0.188837296315109
GRMDversusHealthy_Down	biological_process	0006972 hyperosmotic response	A_11_P0000023139/477858;A_11_P0000038752/804486	2	0.333489681050657	0.5
GRMDversusHealthy_Down	biological_process	0006970 response to osmotic stress	A_11_P0000040420/475436;A_11_P154598/475436;A_11_P079901/485448;A_11_P0000023139/477858;A_11_P109221/479043;A_11_P178588/479043;A_11_P0000038752/804486;A_11_P121441/480858	6	1.11867	0.0442847
GRMDversusHealthy_Down	biological_process	0009651 response to salt stress	A_11_P0000040420/475436;A_11_P154598/475436;A_11_P079901/485448;A_11_P0000023139/477858;A_11_P109221/479043;A_11_P178588/479043;A_11_P0000038752/804486;A_11_P121441/480858	6	0.844278	0.0147655
GRMDversusHealthy_Down	biological_process	0071472 cellular response to salt stress		0	0.075984990619137	0.5
GRMDversusHealthy_Down	biological_process	0071470 cellular response to osmotic stress		0	0.177298311444653	0.5
GRMDversusHealthy_Down	biological_process	0071474 cellular hyperosmotic response		0	0.050656660412758	0.5
GRMDversusHealthy_Down	biological_process	0071243 cellular response to arsenic-containing substance	A_11_P104401/610502	1	0.0422138836772983	0.485863365241283
GRMDversusHealthy_Down	biological_process	0071276 cellular response to cadmium ion		0	0.198405253283302	0.5
GRMDversusHealthy_Down	biological_process	0071248 cellular response to metal ion	A_11_P104401/610502	1	0.515009380863039	0.5
GRMDversusHealthy_Down	biological_process	0034605 cellular response to heat	A_11_P0000030832/607724	1	0.194183864915572	0.5
GRMDversusHealthy_Down	biological_process	0009408 response to heat	A_11_P0000030832/607724;A_11_P0000023139/477858;A_11_P109421/488777;A_11_P0000038752/804486	4	0.7303	0.176114
GRMDversusHealthy_Down	biological_process	0009266 response to temperature stimulus	A_11_P0000030832/607724;A_11_P0000023139/477858;A_11_P109421/488777;A_11_P0000038752/804486	4	1.51548	0.5
GRMDversusHealthy_Down	biological_process	0070059 intrinsic apoptotic signaling pathway in response to endoplasmic reticulum stress		0	0.0844277673545966	0.5
GRMDversusHealthy_Down	biological_process	0034976 response to endoplasmic reticulum stress	A_11_P093446/100856446	1	0.717636022514071	0.5
GRMDversusHealthy_Down	biological_process	0097193 intrinsic apoptotic signaling pathway		0	0.603658536585366	0.5
GRMDversusHealthy_Down	biological_process	0051052 regulation of DNA metabolic process		0	1.16510318949343	0.5
GRMDversusHealthy_Down	biological_process	0010639 negative regulation of organelle organization	A_11_P104401/610502	1	0.920262664165103	0.5
GRMDversusHealthy_Down	biological_process	0008361 regulation of cell size		0	0.561444652908068	0.5
GRMDversusHealthy_Down	biological_process	0032535 regulation of cellular component size		0	1.0891181988743	0.5
GRMDversusHealthy_Down	biological_process	0090066 regulation of anatomical structure size		0	1.46482176360225	0.5
GRMDversusHealthy_Down	biological_process	0006417 regulation of translation		0	1.12711069418386	0.5
GRMDversusHealthy_Down	biological_process	0001676 long-chain fatty acid metabolic process	A_11_P078556/475631	1	0.299718574108818	0.5
GRMDversusHealthy_Down	biological_process	0006633 fatty acid biosynthetic process		0	0.50656660412758	0.5
GRMDversusHealthy_Down	biological_process	0001570 vasculogenesis	A_11_P191218/482154;A_11_P0000030832/607724	2	0.363039399624766	0.5
GRMDversusHealthy_Down	biological_process	0007126 meiosis		0	1.35928705440901	0.5
GRMDversusHealthy_Down	biological_process	0051321 meiotic cell cycle		0	1.45215759849906	0.5
GRMDversusHealthy_Down	biological_process	0017148 negative regulation of translation		0	0.363039399624766	0.5
GRMDversusHealthy_Down	biological_process	0007346 regulation of mitotic cell cycle		0	1.9671669793621	0.5
GRMDversusHealthy_Down	biological_process	0051327 M phase of meiotic cell cycle		0	1.35928705440901	0.5
GRMDversusHealthy_Down	biological_process	0000086 G2/M transition of mitotic cell cycle		0	0.704971857410882	0.5
GRMDversusHealthy_Down	biological_process	0030307 positive regulation of cell growth	A_11_P174498/477777	1	0.51078799249531	0.5
GRMDversusHealthy_Down	biological_process	0018108 peptidyl-tyrosine phosphorylation	A_11_P191218/482154	1	0.333489681050657	0.5
GRMDversusHealthy_Down	biological_process	0018212 peptidyl-tyrosine modification	A_11_P191218/482154	1	0.346153846153846	0.5
GRMDversusHealthy_Down	biological_process	0050732 negative regulation of peptidyl-tyrosine phosphorylation		0	0.160412757973734	0.5
GRMDversusHealthy_Down	biological_process	0050730 regulation of peptidyl-tyrosine phosphorylation		0	0.666979362101313	0.5
GRMDversusHealthy_Down	biological_process	0061097 regulation of protein tyrosine kinase activity		0	0.198405253283302	0.5
GRMDversusHealthy_Down	biological_process	0070098 chemokine-mediated signaling pathway		0	0.113977485928705	0.5
GRMDversusHealthy_Down	biological_process	0019221 cytokine-mediated signaling pathway	A_11_P078556/475631	1	0.920262664165103	0.5
GRMDversusHealthy_Down	biological_process	0071345 cellular response to cytokine stimulus	A_11_P078556/475631	1	1.38883677298311	0.5
GRMDversusHealthy_Down	biological_process	0006935 chemotaxis	A_11_P0000019945/403897;A_11_P174498/477777	2	2.40196998123827	0.5
GRMDversusHealthy_Down	biological_process	0042330 taxis	A_11_P0000019945/403897;A_11_P174498/477777	2	2.5328330206379	0.5
GRMDversusHealthy_Down	biological_process	0006968 cellular defense response		0	0.160412757973734	0.5
GRMDversusHealthy_Down	biological_process	0030595 leukocyte chemotaxis		0	0.274390243902439	0.5
GRMDversusHealthy_Down	biological_process	0050900 leukocyte migration		0	0.654315196998124	0.5
GRMDversusHealthy_Down	biological_process	0060326 cell chemotaxis	A_11_P0000019945/403897	1	0.375703564727955	0.5
GRMDversusHealthy_Down	biological_process	0006959 humoral immune response		0	0.333489681050657	0.5
GRMDversusHealthy_Down	biological_process	0009826 unidimensional cell growth		0	0.24484052532833	0.5
GRMDversusHealthy_Down	biological_process	0016476 regulation of embryonic cell shape		0	0.0548780487804878	0.5
GRMDversusHealthy_Down	biological_process	0007391 dorsal closure		0	0.177298311444653	0.5
GRMDversusHealthy_Down	biological_process	0001700 embryonic development via the syncytial blastoderm		0	0.303939962476548	0.5
GRMDversusHealthy_Down	biological_process	0048730 epidermis morphogenesis		0	0.130863039399625	0.5
GRMDversusHealthy_Down	biological_process	0043589 skin morphogenesis		0	0.130863039399625	0.5
GRMDversusHealthy_Down	biological_process	0007219 Notch signaling pathway		0	0.460131332082552	0.5
GRMDversusHealthy_Down	biological_process	0048592 eye morphogenesis		0	1.13977485928705	0.5
GRMDversusHealthy_Down	biological_process	0007265 Ras protein signal transduction		0	0.675422138836773	0.5
GRMDversusHealthy_Down	biological_process	0030718 germ-line stem cell maintenance		0	0.101313320825516	0.5
GRMDversusHealthy_Down	biological_process	0019827 stem cell maintenance		0	0.481238273921201	0.5
GRMDversusHealthy_Down	biological_process	0048864 stem cell development	A_11_P0000030832/607724	1	0.878048780487805	0.5
GRMDversusHealthy_Down	biological_process	0030513 positive regulation of BMP signaling pathway	A_11_P191218/482154	1	0.101313320825516	0.5
GRMDversusHealthy_Down	biological_process	0030510 regulation of BMP signaling pathway	A_11_P191218/482154	1	0.287054409005629	0.5
GRMDversusHealthy_Down	biological_process	0090092 regulation of transmembrane receptor protein serine/threonine kinase signaling pathway	A_11_P191218/482154	1	0.666979362101313	0.5
GRMDversusHealthy_Down	biological_process	0090100 positive regulation of transmembrane receptor protein serine/threonine kinase signaling pathway	A_11_P191218/482154	1	0.24484052532833	0.5
GRMDversusHealthy_Down	biological_process	0015012 heparan sulfate proteoglycan biosynthetic process		0	0.105534709193246	0.5
GRMDversusHealthy_Down	biological_process	0030201 heparan sulfate proteoglycan metabolic process		0	0.126641651031895	0.5
GRMDversusHealthy_Down	biological_process	0006805 xenobiotic metabolic process	A_11_P078556/475631	1	0.379924953095685	0.5
GRMDversusHealthy_Down	biological_process	0035083 cilium axoneme assembly	A_11_P0000024600/479628	1	0.0928705440900563	0.5
GRMDversusHealthy_Down	biological_process	0035082 axoneme assembly	A_11_P0000024600/479628	1	0.101313320825516	0.5
GRMDversusHealthy_Down	biological_process	0001578 microtubule bundle formation	A_11_P0000024600/479628	1	0.194183864915572	0.5
GRMDversusHealthy_Down	biological_process	0042384 cilium assembly	A_11_P0000024600/479628;A_11_P050776/606758;A_11_P053266/606758;A_11_P114341/606758;A_11_P114361/606758	2	0.460131332082552	0.5
GRMDversusHealthy_Down	biological_process	44782	A_11_P0000024600/479628;A_11_P050776/606758;A_11_P053266/606758;A_11_P114341/606758;A_11_P114361/606758	2	0.51078799249531	0.5
GRMDversusHealthy_Down	biological_process	0060271 cilium morphogenesis	A_11_P0000024600/479628;A_11_P050776/606758;A_11_P053266/606758;A_11_P114341/606758;A_11_P114361/606758	2	0.574108818011257	0.5
GRMDversusHealthy_Down	biological_process	0003341 cilium movement	A_11_P0000024600/479628	1	0.122420262664165	0.5
GRMDversusHealthy_Down	biological_process	0007018 microtubule-based movement	A_11_P0000024600/479628	1	0.814727954971857	0.5
GRMDversusHealthy_Down	biological_process	0006606 protein import into nucleus		0	0.650093808630394	0.5
GRMDversusHealthy_Down	biological_process	0051170 nuclear import		0	0.662757973733583	0.5
GRMDversusHealthy_Down	biological_process	0006913 nucleocytoplasmic transport		0	1.45637898686679	0.5
GRMDversusHealthy_Down	biological_process	0051169 nuclear transport		0	1.47748592870544	0.5
GRMDversusHealthy_Down	biological_process	0034504 protein localization to nucleus		0	0.802063789868668	0.5
GRMDversusHealthy_Down	biological_process	44744		0	0.650093808630394	0.5
GRMDversusHealthy_Down	biological_process	0040023 establishment of nucleus localization		0	0.24484052532833	0.5
GRMDversusHealthy_Down	biological_process	0051647 nucleus localization	A_11_P050776/606758;A_11_P053266/606758;A_11_P114341/606758;A_11_P114361/606758	1	0.303939962476548	0.5
GRMDversusHealthy_Down	biological_process	0019048 virus-host interaction	A_11_P191218/482154;A_11_P220518/475630	2	1.25797373358349	0.5
GRMDversusHealthy_Down	biological_process	0044003 modification by symbiont of host morphology or physiology	A_11_P191218/482154;A_11_P220518/475630	2	1.36350844277674	0.5
GRMDversusHealthy_Down	biological_process	0051701 interaction with host	A_11_P191218/482154;A_11_P220518/475630	2	1.53658536585366	0.5
GRMDversusHealthy_Down	biological_process	0051817 modification of morphology or physiology of other organism involved in symbiotic interaction	A_11_P191218/482154;A_11_P220518/475630	2	1.43527204502814	0.5
GRMDversusHealthy_Down	biological_process	0035821 modification of morphology or physiology of other organism	A_11_P191218/482154;A_11_P220518/475630	2	1.4437148217636	0.5
GRMDversusHealthy_Down	biological_process	0009608 response to symbiont		0	0.0548780487804878	0.5
GRMDversusHealthy_Down	biological_process	0043543 protein acylation		0	0.713414634146341	0.5
GRMDversusHealthy_Down	biological_process	0015698 inorganic anion transport	A_11_P0000040420/475436;A_11_P154598/475436	1	0.49390243902439	0.5
GRMDversusHealthy_Down	biological_process	0015802 basic amino acid transport		0	0.0717636022514071	0.5
GRMDversusHealthy_Down	biological_process	0006865 amino acid transport	A_11_P220518/475630;A_11_P0000023902/478798;A_11_P0000032761/489585	3	0.620544	0.375259
GRMDversusHealthy_Down	biological_process	0043090 amino acid import	A_11_P220518/475630	1	0.113977485928705	0.5
GRMDversusHealthy_Down	biological_process	0042593 glucose homeostasis		0	0.49812382739212	0.5
GRMDversusHealthy_Down	biological_process	0033500 carbohydrate homeostasis		0	0.519230769230769	0.5
GRMDversusHealthy_Down	biological_process	0002065 columnar/cuboidal epithelial cell differentiation		0	0.278611632270169	0.5
GRMDversusHealthy_Down	biological_process	0031018 endocrine pancreas development		0	0.168855534709193	0.5
GRMDversusHealthy_Down	biological_process	0031016 pancreas development	A_11_P0000024600/479628	1	0.350375234521576	0.5
GRMDversusHealthy_Down	biological_process	0035270 endocrine system development		0	0.48968105065666	0.5
GRMDversusHealthy_Down	biological_process	0050796 regulation of insulin secretion	A_11_P220518/475630	1	0.519230769230769	0.5
GRMDversusHealthy_Down	biological_process	0090276 regulation of peptide hormone secretion	A_11_P220518/475630	1	0.569887429643527	0.5
GRMDversusHealthy_Down	biological_process	0002791 regulation of peptide secretion	A_11_P220518/475630	1	0.590994371482176	0.5
GRMDversusHealthy_Down	biological_process	0090087 regulation of peptide transport	A_11_P220518/475630	1	0.612101313320826	0.5
GRMDversusHealthy_Down	biological_process	0046883 regulation of hormone secretion	A_11_P220518/475630	1	0.730300187617261	0.5
GRMDversusHealthy_Down	biological_process	0030512 negative regulation of transforming growth factor beta receptor signaling pathway		0	0.236397748592871	0.5
GRMDversusHealthy_Down	biological_process	0017015 regulation of transforming growth factor beta receptor signaling pathway		0	0.346153846153846	0.5
GRMDversusHealthy_Down	biological_process	0090287 regulation of cellular response to growth factor stimulus	A_11_P191218/482154;A_11_P050776/606758;A_11_P053266/606758;A_11_P114341/606758;A_11_P114361/606758	2	0.666979362101313	0.5
GRMDversusHealthy_Down	biological_process	0090101 negative regulation of transmembrane receptor protein serine/threonine kinase signaling pathway		0	0.379924953095685	0.5
GRMDversusHealthy_Down	biological_process	0090288 negative regulation of cellular response to growth factor stimulus		0	0.363039399624766	0.5
GRMDversusHealthy_Down	biological_process	0086023 adrenergic receptor signaling pathway involved in heart process	A_11_P180453/414755	1	0.00844277673545966	0.201265723724545
GRMDversusHealthy_Down	biological_process	0071875 adrenergic receptor signaling pathway	A_11_P180453/414755	1	0.0422138836772983	0.485863365241283
GRMDversusHealthy_Down	biological_process	0086103 G-protein coupled receptor signaling pathway involved in heart process	A_11_P180453/414755	1	0.0126641651031895	0.251730764792956
GRMDversusHealthy_Down	biological_process	0003015 heart process	A_11_P180453/414755;A_11_P062392/478318;A_11_P141559/478318;A_11_P050776/606758;A_11_P053266/606758;A_11_P114341/606758;A_11_P114361/606758	3	0.299719	0.129605
GRMDversusHealthy_Down	biological_process	0003013 circulatory system process	A_11_P180453/414755;A_11_P062392/478318;A_11_P141559/478318;A_11_P050776/606758;A_11_P053266/606758;A_11_P114341/606758;A_11_P114361/606758	3	1.10178	0.5
GRMDversusHealthy_Down	biological_process	0048738 cardiac muscle tissue development	A_11_P180453/414755;A_11_P0000020392/474544;A_11_P089796/474544;A_11_P0000030832/607724	3	0.569887	0.338162
GRMDversusHealthy_Down	biological_process	0032780 negative regulation of ATPase activity	A_11_P180453/414755;A_11_P104401/610502	2	0.025328330206379	0.0185015242290642
GRMDversusHealthy_Down	biological_process	0043462 regulation of ATPase activity	A_11_P180453/414755;A_11_P104401/610502	2	0.135084427767355	0.201265723724545
GRMDversusHealthy_Down	biological_process	1902081	A_11_P180453/414755	1	0.00422138836772983	0.133508839151218
GRMDversusHealthy_Down	biological_process	0032387 negative regulation of intracellular transport	A_11_P180453/414755	1	0.329268292682927	0.5
GRMDversusHealthy_Down	biological_process	0032386 regulation of intracellular transport	A_11_P180453/414755;A_11_P0000024485/479501;A_11_P050776/606758;A_11_P053266/606758;A_11_P114341/606758;A_11_P114361/606758	3	1.4015	0.5
GRMDversusHealthy_Down	biological_process	0090281 negative regulation of calcium ion import	A_11_P180453/414755	1	0.0211069418386492	0.338161584923979
GRMDversusHealthy_Down	biological_process	0034766 negative regulation of ion transmembrane transport	A_11_P180453/414755	1	0.0548780487804878	0.5
GRMDversusHealthy_Down	biological_process	0034763 negative regulation of transmembrane transport	A_11_P180453/414755	1	0.26172607879925	0.5
GRMDversusHealthy_Down	biological_process	0043271 negative regulation of ion transport	A_11_P180453/414755	1	0.25328330206379	0.5
GRMDversusHealthy_Down	biological_process	0051926 negative regulation of calcium ion transport	A_11_P180453/414755	1	0.0633208255159475	0.5
GRMDversusHealthy_Down	biological_process	0051924 regulation of calcium ion transport	A_11_P180453/414755;A_11_P0000024485/479501;A_11_P050776/606758;A_11_P053266/606758;A_11_P114341/606758;A_11_P114361/606758	3	0.553002	0.320411
GRMDversusHealthy_Down	biological_process	0090279 regulation of calcium ion import	A_11_P180453/414755	1	0.075984990619137	0.5
GRMDversusHealthy_Down	biological_process	1902080	A_11_P180453/414755	1	0.00422138836772983	0.133508839151218
GRMDversusHealthy_Down	biological_process	1901020 negative regulation of calcium ion transmembrane transporter activity	A_11_P180453/414755	1	0.0422138836772983	0.485863365241283
GRMDversusHealthy_Down	biological_process	0032413 negative regulation of ion transmembrane transporter activity	A_11_P180453/414755	1	0.075984990619137	0.5
GRMDversusHealthy_Down	biological_process	0032410 negative regulation of transporter activity	A_11_P180453/414755;A_11_P104401/610502	2	0.105534709193246	0.1506424423106
GRMDversusHealthy_Down	biological_process	1901019 regulation of calcium ion transmembrane transporter activity	A_11_P180453/414755;A_11_P050776/606758;A_11_P053266/606758;A_11_P114341/606758;A_11_P114361/606758	2	0.118198874296435	0.178563008172606
GRMDversusHealthy_Down	biological_process	1901895	A_11_P180453/414755	1	0.00422138836772983	0.133508839151218
GRMDversusHealthy_Down	biological_process	1901894	A_11_P180453/414755	1	0.00844277673545966	0.201265723724545
GRMDversusHealthy_Down	biological_process	0010459 negative regulation of heart rate	A_11_P180453/414755	1	0.0337711069418387	0.429366518267043
GRMDversusHealthy_Down	biological_process	0002027 regulation of heart rate	A_11_P180453/414755;A_11_P0000040310/485626;A_11_P071376/485626;A_11_P050776/606758;A_11_P053266/606758;A_11_P114341/606758;A_11_P114361/606758	3	0.261726	0.0964714
GRMDversusHealthy_Down	biological_process	0045822 negative regulation of heart contraction	A_11_P180453/414755	1	0.0717636022514071	0.5
GRMDversusHealthy_Down	biological_process	0086004 regulation of cardiac muscle cell contraction	A_11_P180453/414755;A_11_P0000040310/485626;A_11_P071376/485626	2	0.122420262664165	0.188837296315109
GRMDversusHealthy_Down	biological_process	0010881 regulation of cardiac muscle contraction by regulation of the release of sequestered calcium ion	A_11_P180453/414755;A_11_P050776/606758;A_11_P053266/606758;A_11_P114341/606758;A_11_P114361/606758	2	0.0590994371482176	0.0736140078161931
GRMDversusHealthy_Down	biological_process	0010880 regulation of release of sequestered calcium ion into cytosol by sarcoplasmic reticulum	A_11_P180453/414755;A_11_P0000024485/479501;A_11_P050776/606758;A_11_P053266/606758;A_11_P114341/606758;A_11_P114361/606758	3	0.075985	0.00541678
GRMDversusHealthy_Down	biological_process	0051279 regulation of release of sequestered calcium ion into cytosol	A_11_P180453/414755;A_11_P0000024485/479501;A_11_P050776/606758;A_11_P053266/606758;A_11_P114341/606758;A_11_P114361/606758	3	0.173077	0.0367658
GRMDversusHealthy_Down	biological_process	0010522 regulation of calcium ion transport into cytosol	A_11_P180453/414755;A_11_P0000024485/479501;A_11_P050776/606758;A_11_P053266/606758;A_11_P114341/606758;A_11_P114361/606758	3	0.240619	0.0788388
GRMDversusHealthy_Down	biological_process	2000021 regulation of ion homeostasis	A_11_P180453/414755;A_11_P0000040310/485626;A_11_P071376/485626;A_11_P0000024485/479501;A_11_P050776/606758;A_11_P053266/606758;A_11_P114341/606758;A_11_P114361/606758	4	0.633208	0.133509
GRMDversusHealthy_Down	biological_process	0010882 regulation of cardiac muscle contraction by calcium ion signaling	A_11_P180453/414755;A_11_P050776/606758;A_11_P053266/606758;A_11_P114341/606758;A_11_P114361/606758	2	0.0633208255159475	0.0788388210164809
GRMDversusHealthy_Down	biological_process	1901077 regulation of relaxation of muscle	A_11_P180453/414755	1	0.0295497185741088	0.405787245751275
GRMDversusHealthy_Down	biological_process	0060314 regulation of ryanodine-sensitive calcium-release channel activity	A_11_P180453/414755;A_11_P050776/606758;A_11_P053266/606758;A_11_P114341/606758;A_11_P114361/606758	2	0.0633208255159475	0.0788388210164809
GRMDversusHealthy_Down	biological_process	2001257 regulation of cation channel activity	A_11_P180453/414755;A_11_P050776/606758;A_11_P053266/606758;A_11_P114341/606758;A_11_P114361/606758	2	0.168855534709193	0.251730764792956
GRMDversusHealthy_Down	biological_process	0086092 regulation of the force of heart contraction by cardiac conduction	A_11_P180453/414755	1	0.00422138836772983	0.133508839151218
GRMDversusHealthy_Down	biological_process	0002026 regulation of the force of heart contraction	A_11_P180453/414755	1	0.0928705440900563	0.5
GRMDversusHealthy_Down	biological_process	0061337 cardiac conduction	A_11_P180453/414755	1	0.122420262664165	0.5
GRMDversusHealthy_Down	biological_process	0008015 blood circulation	A_11_P180453/414755;A_11_P062392/478318;A_11_P141559/478318;A_11_P050776/606758;A_11_P053266/606758;A_11_P114341/606758;A_11_P114361/606758	3	1.09334	0.5
GRMDversusHealthy_Down	biological_process	1901877	A_11_P180453/414755	1	0.00422138836772983	0.133508839151218
GRMDversusHealthy_Down	biological_process	0051100 negative regulation of binding	A_11_P180453/414755	1	0.274390243902439	0.5
GRMDversusHealthy_Down	biological_process	0051098 regulation of binding	A_11_P180453/414755	1	0.692307692307692	0.5
GRMDversusHealthy_Down	biological_process	1901876	A_11_P180453/414755	1	0.00422138836772983	0.133508839151218
GRMDversusHealthy_Down	biological_process	0086036 regulation of cardiac muscle cell membrane potential	A_11_P180453/414755;A_11_P0000040310/485626;A_11_P071376/485626;A_11_P050776/606758;A_11_P053266/606758;A_11_P114341/606758;A_11_P114361/606758	3	0.126642	0.0186891
GRMDversusHealthy_Down	biological_process	1901897	A_11_P180453/414755	1	0.025328330206379	0.375258618417839
GRMDversusHealthy_Down	biological_process	0055119 relaxation of cardiac muscle	A_11_P180453/414755	1	0.0337711069418387	0.429366518267043
GRMDversusHealthy_Down	biological_process	0090075 relaxation of muscle	A_11_P180453/414755	1	0.0590994371482176	0.5
GRMDversusHealthy_Down	biological_process	0010043 response to zinc ion	A_11_P180453/414755;A_11_P109221/479043;A_11_P178588/479043	2	0.25328330206379	0.387432993547298
GRMDversusHealthy_Down	biological_process	0033574 response to testosterone stimulus	A_11_P180453/414755	1	0.151969981238274	0.5
GRMDversusHealthy_Down	biological_process	0001649 osteoblast differentiation	A_11_P0000020392/474544;A_11_P089796/474544	1	0.25328330206379	0.5
GRMDversusHealthy_Down	biological_process	0048813 dendrite morphogenesis		0	0.443245778611632	0.5
GRMDversusHealthy_Down	biological_process	0016358 dendrite development		0	0.650093808630394	0.5
GRMDversusHealthy_Down	biological_process	0043484 regulation of RNA splicing		0	0.388367729831144	0.5
GRMDversusHealthy_Down	biological_process	0008593 regulation of Notch signaling pathway		0	0.367260787992495	0.5
GRMDversusHealthy_Down	biological_process	0016573 histone acetylation		0	0.384146341463415	0.5
GRMDversusHealthy_Down	biological_process	0016570 histone modification		0	1.38883677298311	0.5
GRMDversusHealthy_Down	biological_process	0016569 covalent chromatin modification		0	1.46904315196998	0.5
GRMDversusHealthy_Down	biological_process	0018393 internal peptidyl-lysine acetylation		0	0.392589118198874	0.5
GRMDversusHealthy_Down	biological_process	0006475 internal protein amino acid acetylation		0	0.409474671669794	0.5
GRMDversusHealthy_Down	biological_process	0006473 protein acetylation		0	0.460131332082552	0.5
GRMDversusHealthy_Down	biological_process	0018394 peptidyl-lysine acetylation		0	0.392589118198874	0.5
GRMDversusHealthy_Down	biological_process	0018205 peptidyl-lysine modification		0	0.628986866791745	0.5
GRMDversusHealthy_Down	biological_process	0043486 histone exchange		0	0.168855534709193	0.5
GRMDversusHealthy_Down	biological_process	0043044 ATP-dependent chromatin remodeling		0	0.211069418386492	0.5
GRMDversusHealthy_Down	biological_process	0043618 regulation of transcription from RNA polymerase II promoter in response to stress		0	0.126641651031895	0.5
GRMDversusHealthy_Down	biological_process	0043620 regulation of DNA-dependent transcription in response to stress		0	0.151969981238274	0.5
GRMDversusHealthy_Down	biological_process	0007093 mitotic cell cycle checkpoint		0	0.848499061913696	0.5
GRMDversusHealthy_Down	biological_process	0000075 cell cycle checkpoint		0	1.08489681050657	0.5
GRMDversusHealthy_Down	biological_process	1901991		0	0.954033771106942	0.5
GRMDversusHealthy_Down	biological_process	1901988		0	0.970919324577861	0.5
GRMDversusHealthy_Down	biological_process	0010948 negative regulation of cell cycle process		0	1.24953095684803	0.5
GRMDversusHealthy_Down	biological_process	1901987		0	1.24953095684803	0.5
GRMDversusHealthy_Down	biological_process	1901990		0	1.23264540337711	0.5
GRMDversusHealthy_Down	biological_process	0006261 DNA-dependent DNA replication		0	0.683864915572233	0.5
GRMDversusHealthy_Down	biological_process	0032968 positive regulation of transcription elongation from RNA polymerase II promoter		0	0.122420262664165	0.5
GRMDversusHealthy_Down	biological_process	0032786 positive regulation of DNA-dependent transcription, elongation		0	0.139305816135084	0.5
GRMDversusHealthy_Down	biological_process	0032784 regulation of DNA-dependent transcription, elongation		0	0.223733583489681	0.5
GRMDversusHealthy_Down	biological_process	0034243 regulation of transcription elongation from RNA polymerase II promoter		0	0.181519699812383	0.5
GRMDversusHealthy_Down	biological_process	0071156 regulation of cell cycle arrest		0	1.17354596622889	0.5
GRMDversusHealthy_Down	biological_process	0009644 response to high light intensity		0	0.202626641651032	0.5
GRMDversusHealthy_Down	biological_process	0009642 response to light intensity		0	0.265947467166979	0.5
GRMDversusHealthy_Down	biological_process	0048563 post-embryonic organ morphogenesis	A_11_P050776/606758;A_11_P053266/606758;A_11_P114341/606758;A_11_P114361/606758	1	0.890712945590994	0.5
GRMDversusHealthy_Down	biological_process	0009886 post-embryonic morphogenesis	A_11_P050776/606758;A_11_P053266/606758;A_11_P114341/606758;A_11_P114361/606758	1	1.15666041275797	0.5
GRMDversusHealthy_Down	biological_process	0009908 flower development		0	0.363039399624766	0.5
GRMDversusHealthy_Down	biological_process	0048367 shoot development		0	0.607879924953096	0.5
GRMDversusHealthy_Down	biological_process	0022621 shoot system development		0	0.607879924953096	0.5
GRMDversusHealthy_Down	biological_process	0030900 forebrain development	A_11_P101356/475499;A_11_P207398/475499	1	1.21153846153846	0.5
GRMDversusHealthy_Down	biological_process	0050905 neuromuscular process		0	0.379924953095685	0.5
GRMDversusHealthy_Down	biological_process	0050673 epithelial cell proliferation		0	0.24484052532833	0.5
GRMDversusHealthy_Down	biological_process	0042439 ethanolamine-containing compound metabolic process	A_11_P103101/478156	1	0.337711069418386	0.5
GRMDversusHealthy_Down	biological_process	0046164 alcohol catabolic process		0	0.24484052532833	0.5
GRMDversusHealthy_Down	biological_process	1901616		0	0.265947467166979	0.5
GRMDversusHealthy_Down	biological_process	0007040 lysosome organization		0	0.177298311444653	0.5
GRMDversusHealthy_Down	biological_process	0009948 anterior/posterior axis specification		0	0.464352720450281	0.5
GRMDversusHealthy_Down	biological_process	0009952 anterior/posterior pattern specification		0	1.11866791744841	0.5
GRMDversusHealthy_Down	biological_process	0060837 blood vessel endothelial cell differentiation	A_11_P191218/482154	1	0.0211069418386492	0.338161584923979
GRMDversusHealthy_Down	biological_process	0045446 endothelial cell differentiation	A_11_P191218/482154;A_11_P050776/606758;A_11_P053266/606758;A_11_P114341/606758;A_11_P114361/606758	2	0.215290806754221	0.338161584923979
GRMDversusHealthy_Down	biological_process	0003158 endothelium development	A_11_P191218/482154;A_11_P050776/606758;A_11_P053266/606758;A_11_P114341/606758;A_11_P114361/606758	2	0.24484052532833	0.375258618417839
GRMDversusHealthy_Down	biological_process	0035904 aorta development		0	0.0802063789868668	0.5
GRMDversusHealthy_Down	biological_process	0060840 artery development		0	0.202626641651032	0.5
GRMDversusHealthy_Down	biological_process	0035909 aorta morphogenesis		0	0.0675422138836773	0.5
GRMDversusHealthy_Down	biological_process	0048844 artery morphogenesis		0	0.177298311444653	0.5
GRMDversusHealthy_Down	biological_process	0060411 cardiac septum morphogenesis		0	0.143527204502814	0.5
GRMDversusHealthy_Down	biological_process	0003206 cardiac chamber morphogenesis	A_11_P0000020392/474544;A_11_P089796/474544	1	0.358818011257036	0.5
GRMDversusHealthy_Down	biological_process	0003007 heart morphogenesis	A_11_P0000020392/474544;A_11_P089796/474544;A_11_P0000024600/479628	2	0.886491557223265	0.5
GRMDversusHealthy_Down	biological_process	0003205 cardiac chamber development	A_11_P0000020392/474544;A_11_P089796/474544	1	0.426360225140713	0.5
GRMDversusHealthy_Down	biological_process	0003279 cardiac septum development		0	0.198405253283302	0.5
GRMDversusHealthy_Down	biological_process	0003209 cardiac atrium morphogenesis		0	0.0717636022514071	0.5
GRMDversusHealthy_Down	biological_process	0003230 cardiac atrium development		0	0.0844277673545966	0.5
GRMDversusHealthy_Down	biological_process	0003171 atrioventricular valve development		0	0.0464352720450281	0.5
GRMDversusHealthy_Down	biological_process	0003170 heart valve development		0	0.0970919324577861	0.5
GRMDversusHealthy_Down	biological_process	0003208 cardiac ventricle morphogenesis		0	0.219512195121951	0.5
GRMDversusHealthy_Down	biological_process	0003231 cardiac ventricle development		0	0.337711069418386	0.5
GRMDversusHealthy_Down	biological_process	0043500 muscle adaptation		0	0.0970919324577861	0.5
GRMDversusHealthy_Down	biological_process	0014888 striated muscle adaptation		0	0.0802063789868668	0.5
GRMDversusHealthy_Down	biological_process	0055006 cardiac cell development	A_11_P0000020392/474544;A_11_P089796/474544	1	0.223733583489681	0.5
GRMDversusHealthy_Down	biological_process	0035051 cardiac cell differentiation	A_11_P0000020392/474544;A_11_P089796/474544	1	0.447467166979362	0.5
GRMDversusHealthy_Down	biological_process	0051145 smooth muscle cell differentiation		0	0.143527204502814	0.5
GRMDversusHealthy_Down	biological_process	0060976 coronary vasculature development	A_11_P0000030832/607724	1	0.0928705440900563	0.5
GRMDversusHealthy_Down	biological_process	0090102 cochlea development		0	0.122420262664165	0.5
GRMDversusHealthy_Down	biological_process	0060977 coronary vasculature morphogenesis	A_11_P0000030832/607724	1	0.0590994371482176	0.5
GRMDversusHealthy_Down	biological_process	0060317 cardiac epithelial to mesenchymal transition		0	0.0886491557223265	0.5
GRMDversusHealthy_Down	biological_process	0001837 epithelial to mesenchymal transition	A_11_P0000030832/607724	1	0.215290806754221	0.5
GRMDversusHealthy_Down	biological_process	0014031 mesenchymal cell development	A_11_P0000030832/607724	1	0.426360225140713	0.5
GRMDversusHealthy_Down	biological_process	0060347 heart trabecula formation	A_11_P0000020392/474544;A_11_P089796/474544	1	0.0548780487804878	0.5
GRMDversusHealthy_Down	biological_process	0060343 trabecula formation	A_11_P0000020392/474544;A_11_P089796/474544	1	0.0844277673545966	0.5
GRMDversusHealthy_Down	biological_process	0061383 trabecula morphogenesis	A_11_P0000020392/474544;A_11_P089796/474544	1	0.109756097560976	0.5
GRMDversusHealthy_Down	biological_process	0061384 heart trabecula morphogenesis	A_11_P0000020392/474544;A_11_P089796/474544	1	0.0675422138836773	0.5
GRMDversusHealthy_Down	biological_process	0001892 embryonic placenta development		0	0.303939962476548	0.5
GRMDversusHealthy_Down	biological_process	0003150 muscular septum morphogenesis		0	0.0168855534709193	0.5
GRMDversusHealthy_Down	biological_process	0060412 ventricular septum morphogenesis		0	0.0928705440900563	0.5
GRMDversusHealthy_Down	biological_process	0003281 ventricular septum development		0	0.147748592870544	0.5
GRMDversusHealthy_Down	biological_process	0031333 negative regulation of protein complex assembly		0	0.291275797373358	0.5
GRMDversusHealthy_Down	biological_process	0051101 regulation of DNA binding		0	0.270168855534709	0.5
GRMDversusHealthy_Down	biological_process	0061311 cell surface receptor signaling pathway involved in heart development		0	0.0590994371482176	0.5
GRMDversusHealthy_Down	biological_process	0003151 outflow tract morphogenesis		0	0.168855534709193	0.5
GRMDversusHealthy_Down	biological_process	0060045 positive regulation of cardiac muscle cell proliferation		0	0.0548780487804878	0.5
GRMDversusHealthy_Down	biological_process	0060043 regulation of cardiac muscle cell proliferation		0	0.0844277673545966	0.5
GRMDversusHealthy_Down	biological_process	0055021 regulation of cardiac muscle tissue growth		0	0.113977485928705	0.5
GRMDversusHealthy_Down	biological_process	0055024 regulation of cardiac muscle tissue development		0	0.147748592870544	0.5
GRMDversusHealthy_Down	biological_process	0016202 regulation of striated muscle tissue development		0	0.616322701688555	0.5
GRMDversusHealthy_Down	biological_process	0048634 regulation of muscle organ development		0	0.628986866791745	0.5
GRMDversusHealthy_Down	biological_process	1901861		0	0.295497185741088	0.5
GRMDversusHealthy_Down	biological_process	0060420 regulation of heart growth		0	0.143527204502814	0.5
GRMDversusHealthy_Down	biological_process	0046620 regulation of organ growth		0	0.337711069418386	0.5
GRMDversusHealthy_Down	biological_process	0048638 regulation of developmental growth		0	0.949812382739212	0.5
GRMDversusHealthy_Down	biological_process	0045604 regulation of epidermal cell differentiation		0	0.0970919324577861	0.5
GRMDversusHealthy_Down	biological_process	0030856 regulation of epithelial cell differentiation		0	0.325046904315197	0.5
GRMDversusHealthy_Down	biological_process	0045682 regulation of epidermis development		0	0.151969981238274	0.5
GRMDversusHealthy_Down	biological_process	2001212 regulation of vasculogenesis	A_11_P191218/482154	1	0.0464352720450281	0.5
GRMDversusHealthy_Down	biological_process	0055015 ventricular cardiac muscle cell development	A_11_P0000020392/474544;A_11_P089796/474544	1	0.050656660412758	0.5
GRMDversusHealthy_Down	biological_process	0055013 cardiac muscle cell development	A_11_P0000020392/474544;A_11_P089796/474544	1	0.211069418386492	0.5
GRMDversusHealthy_Down	biological_process	0055007 cardiac muscle cell differentiation	A_11_P0000020392/474544;A_11_P089796/474544	1	0.333489681050657	0.5
GRMDversusHealthy_Down	biological_process	0055012 ventricular cardiac muscle cell differentiation	A_11_P0000020392/474544;A_11_P089796/474544	1	0.0802063789868668	0.5
GRMDversusHealthy_Down	biological_process	0055010 ventricular cardiac muscle tissue morphogenesis		0	0.135084427767355	0.5
GRMDversusHealthy_Down	biological_process	0055008 cardiac muscle tissue morphogenesis		0	0.211069418386492	0.5
GRMDversusHealthy_Down	biological_process	0060415 muscle tissue morphogenesis		0	0.232176360225141	0.5
GRMDversusHealthy_Down	biological_process	0048644 muscle organ morphogenesis		0	0.26172607879925	0.5
GRMDversusHealthy_Down	biological_process	0003229 ventricular cardiac muscle tissue development		0	0.139305816135084	0.5
GRMDversusHealthy_Down	biological_process	0051148 negative regulation of muscle cell differentiation		0	0.109756097560976	0.5
GRMDversusHealthy_Down	biological_process	0051147 regulation of muscle cell differentiation		0	0.637429643527205	0.5
GRMDversusHealthy_Down	biological_process	0001709 cell fate determination		0	0.371482176360225	0.5
GRMDversusHealthy_Down	biological_process	0044036 cell wall macromolecule metabolic process	A_11_P109221/479043;A_11_P178588/479043	1	0.25328330206379	0.5
GRMDversusHealthy_Down	biological_process	0071554 cell wall organization or biogenesis	A_11_P109221/479043;A_11_P178588/479043	1	0.586772983114446	0.5
GRMDversusHealthy_Down	biological_process	0008033 tRNA processing		0	0.430581613508443	0.5
GRMDversusHealthy_Down	biological_process	0034470 ncRNA processing		0	1.37617260787993	0.5
GRMDversusHealthy_Down	biological_process	0001510 RNA methylation		0	0.48968105065666	0.5
GRMDversusHealthy_Down	biological_process	0009451 RNA modification		0	0.776735459662289	0.5
GRMDversusHealthy_Down	biological_process	0060070 canonical Wnt receptor signaling pathway		0	0.308161350844278	0.5
GRMDversusHealthy_Down	biological_process	0016055 Wnt receptor signaling pathway		0	0.873827392120075	0.5
GRMDversusHealthy_Down	biological_process	0031648 protein destabilization		0	0.075984990619137	0.5
GRMDversusHealthy_Down	biological_process	0031647 regulation of protein stability		0	0.574108818011257	0.5
GRMDversusHealthy_Down	biological_process	0090263 positive regulation of canonical Wnt receptor signaling pathway		0	0.219512195121951	0.5
GRMDversusHealthy_Down	biological_process	0060828 regulation of canonical Wnt receptor signaling pathway		0	0.540337711069418	0.5
GRMDversusHealthy_Down	biological_process	0007411 axon guidance	A_11_P174498/477777	1	1.66322701688555	0.5
GRMDversusHealthy_Down	biological_process	97485	A_11_P174498/477777	1	1.67589118198874	0.5
GRMDversusHealthy_Down	biological_process	0032224 positive regulation of synaptic transmission, cholinergic	A_11_P050776/606758;A_11_P053266/606758;A_11_P114341/606758;A_11_P114361/606758	1	0.0337711069418387	0.429366518267043
GRMDversusHealthy_Down	biological_process	0032222 regulation of synaptic transmission, cholinergic	A_11_P050776/606758;A_11_P053266/606758;A_11_P114341/606758;A_11_P114361/606758	1	0.0379924953095685	0.463599477546541
GRMDversusHealthy_Down	biological_process	0050806 positive regulation of synaptic transmission	A_11_P174498/477777;A_11_P050776/606758;A_11_P053266/606758;A_11_P114341/606758;A_11_P114361/606758	2	0.24906191369606	0.380476991628578
GRMDversusHealthy_Down	biological_process	0051971 positive regulation of transmission of nerve impulse	A_11_P174498/477777;A_11_P050776/606758;A_11_P053266/606758;A_11_P114341/606758;A_11_P114361/606758	2	0.25750469043152	0.398201716526957
GRMDversusHealthy_Down	biological_process	0031646 positive regulation of neurological system process	A_11_P174498/477777;A_11_P050776/606758;A_11_P053266/606758;A_11_P114341/606758;A_11_P114361/606758	2	0.278611632270169	0.429366518267043
GRMDversusHealthy_Down	biological_process	0022011 myelination in peripheral nervous system		0	0.0590994371482176	0.5
GRMDversusHealthy_Down	biological_process	0032292 peripheral nervous system axon ensheathment		0	0.0590994371482176	0.5
GRMDversusHealthy_Down	biological_process	0014044 Schwann cell development		0	0.0844277673545966	0.5
GRMDversusHealthy_Down	biological_process	0014037 Schwann cell differentiation		0	0.105534709193246	0.5
GRMDversusHealthy_Down	biological_process	0007422 peripheral nervous system development	A_11_P050776/606758;A_11_P053266/606758;A_11_P114341/606758;A_11_P114361/606758	1	0.422138836772983	0.5
GRMDversusHealthy_Down	biological_process	0009794 regulation of mitotic cell cycle, embryonic		0	0.0422138836772983	0.5
GRMDversusHealthy_Down	biological_process	0007097 nuclear migration		0	0.219512195121951	0.5
GRMDversusHealthy_Down	biological_process	2000648 positive regulation of stem cell proliferation	A_11_P191218/482154	1	0.189962476547842	0.5
GRMDversusHealthy_Down	biological_process	0072091 regulation of stem cell proliferation	A_11_P191218/482154	1	0.25328330206379	0.5
GRMDversusHealthy_Down	biological_process	0071320 cellular response to cAMP		0	0.173076923076923	0.5
GRMDversusHealthy_Down	biological_process	0051591 response to cAMP	A_11_P0000034684/491903	1	0.388367729831144	0.5
GRMDversusHealthy_Down	biological_process	0014074 response to purine-containing compound	A_11_P0000034684/491903	1	0.553001876172608	0.5
GRMDversusHealthy_Down	biological_process	0046683 response to organophosphorus	A_11_P0000034684/491903	1	0.485459662288931	0.5
GRMDversusHealthy_Down	biological_process	0032414 positive regulation of ion transmembrane transporter activity	A_11_P050776/606758;A_11_P053266/606758;A_11_P114341/606758;A_11_P114361/606758	1	0.118198874296435	0.5
GRMDversusHealthy_Down	biological_process	0032411 positive regulation of transporter activity	A_11_P220518/475630;A_11_P050776/606758;A_11_P053266/606758;A_11_P114341/606758;A_11_P114361/606758	2	0.147748592870544	0.222671322263801
GRMDversusHealthy_Down	biological_process	0034764 positive regulation of transmembrane transport		0	0.371482176360225	0.5
GRMDversusHealthy_Down	biological_process	0043270 positive regulation of ion transport	A_11_P0000040310/485626;A_11_P071376/485626	1	0.569887429643527	0.5
GRMDversusHealthy_Down	biological_process	0007178 transmembrane receptor protein serine/threonine kinase signaling pathway		0	0.734521575984991	0.5
GRMDversusHealthy_Down	biological_process	0051443 positive regulation of ubiquitin-protein ligase activity		0	0.312382739212007	0.5
GRMDversusHealthy_Down	biological_process	0031398 positive regulation of protein ubiquitination		0	0.48968105065666	0.5
GRMDversusHealthy_Down	biological_process	0051351 positive regulation of ligase activity		0	0.329268292682927	0.5
GRMDversusHealthy_Down	biological_process	0051340 regulation of ligase activity		0	0.388367729831144	0.5
GRMDversusHealthy_Down	biological_process	0051438 regulation of ubiquitin-protein ligase activity		0	0.371482176360225	0.5
GRMDversusHealthy_Down	biological_process	0000077 DNA damage checkpoint		0	0.717636022514071	0.5
GRMDversusHealthy_Down	biological_process	0031570 DNA integrity checkpoint		0	0.75562851782364	0.5
GRMDversusHealthy_Down	biological_process	0018146 keratan sulfate biosynthetic process		0	0.105534709193246	0.5
GRMDversusHealthy_Down	biological_process	0042339 keratan sulfate metabolic process		0	0.118198874296435	0.5
GRMDversusHealthy_Down	biological_process	0034754 cellular hormone metabolic process		0	0.371482176360225	0.5
GRMDversusHealthy_Down	biological_process	0042181 ketone biosynthetic process	A_11_P102776/478110	1	0.118198874296435	0.5
GRMDversusHealthy_Down	biological_process	0071236 cellular response to antibiotic		0	0.0844277673545966	0.5
GRMDversusHealthy_Down	biological_process	0046677 response to antibiotic		0	0.219512195121951	0.5
GRMDversusHealthy_Down	biological_process	0097237 cellular response to toxin		0	0.0886491557223265	0.5
GRMDversusHealthy_Down	biological_process	0021766 hippocampus development	A_11_P101356/475499;A_11_P207398/475499	1	0.223733583489681	0.5
GRMDversusHealthy_Down	biological_process	0021543 pallium development	A_11_P101356/475499;A_11_P207398/475499	1	0.439024390243902	0.5
GRMDversusHealthy_Down	biological_process	0021537 telencephalon development	A_11_P101356/475499;A_11_P207398/475499	1	0.679643527204503	0.5
GRMDversusHealthy_Down	biological_process	0021761 limbic system development	A_11_P101356/475499;A_11_P207398/475499	1	0.316604127579737	0.5
GRMDversusHealthy_Down	biological_process	0009404 toxin metabolic process		0	0.2406191369606	0.5
GRMDversusHealthy_Down	biological_process	0019748 secondary metabolic process		0	0.633208255159475	0.5
GRMDversusHealthy_Down	biological_process	0033327 Leydig cell differentiation		0	0.0633208255159475	0.5
GRMDversusHealthy_Down	biological_process	0014823 response to activity		0	0.24906191369606	0.5
GRMDversusHealthy_Down	biological_process	0033591 response to L-ascorbic acid		0	0.0379924953095685	0.5
GRMDversusHealthy_Down	biological_process	0035690 cellular response to drug		0	0.177298311444653	0.5
GRMDversusHealthy_Down	biological_process	0032026 response to magnesium ion		0	0.0886491557223265	0.5
GRMDversusHealthy_Down	biological_process	0006094 gluconeogenesis	A_11_P079901/485448;A_11_P0000023902/478798;A_11_P0000015647/609914;A_11_P0000034684/491903	4	0.489681	0.0700478
GRMDversusHealthy_Down	biological_process	0019319 hexose biosynthetic process	A_11_P079901/485448;A_11_P0000023902/478798;A_11_P0000015647/609914;A_11_P0000034684/491903	4	0.510788	0.0782373
GRMDversusHealthy_Down	biological_process	0046364 monosaccharide biosynthetic process	A_11_P079901/485448;A_11_P0000023902/478798;A_11_P0000015647/609914;A_11_P0000034684/491903	4	0.557223	0.0973934
GRMDversusHealthy_Down	biological_process	0030308 negative regulation of cell growth		0	0.561444652908068	0.5
GRMDversusHealthy_Down	biological_process	0010906 regulation of glucose metabolic process	A_11_P0000034684/491903	1	0.367260787992495	0.5
GRMDversusHealthy_Down	biological_process	0010675 regulation of cellular carbohydrate metabolic process	A_11_P0000034684/491903	1	0.48968105065666	0.5
GRMDversusHealthy_Down	biological_process	0006109 regulation of carbohydrate metabolic process	A_11_P0000034684/491903	1	0.523452157598499	0.5
GRMDversusHealthy_Down	biological_process	0043467 regulation of generation of precursor metabolites and energy	A_11_P104401/610502	1	0.2406191369606	0.5
GRMDversusHealthy_Down	biological_process	0043471 regulation of cellular carbohydrate catabolic process		0	0.135084427767355	0.5
GRMDversusHealthy_Down	biological_process	0043470 regulation of carbohydrate catabolic process		0	0.135084427767355	0.5
GRMDversusHealthy_Down	biological_process	0010677 negative regulation of cellular carbohydrate metabolic process		0	0.0970919324577861	0.5
GRMDversusHealthy_Down	biological_process	0045912 negative regulation of carbohydrate metabolic process		0	0.109756097560976	0.5
GRMDversusHealthy_Down	biological_process	0051289 protein homotetramerization		0	0.215290806754221	0.5
GRMDversusHealthy_Down	biological_process	0051262 protein tetramerization		0	0.341932457786116	0.5
GRMDversusHealthy_Down	biological_process	0006111 regulation of gluconeogenesis		0	0.122420262664165	0.5
GRMDversusHealthy_Down	biological_process	0010565 regulation of cellular ketone metabolic process	A_11_P121441/480858	1	0.654315196998124	0.5
GRMDversusHealthy_Down	biological_process	0043255 regulation of carbohydrate biosynthetic process		0	0.303939962476548	0.5
GRMDversusHealthy_Down	biological_process	0006000 fructose metabolic process	A_11_P0000034684/491903	1	0.050656660412758	0.5
GRMDversusHealthy_Down	biological_process	0032869 cellular response to insulin stimulus	A_11_P0000030832/607724	1	0.797842401500938	0.5
GRMDversusHealthy_Down	biological_process	0071375 cellular response to peptide hormone stimulus	A_11_P0000030832/607724	1	1.09333958724203	0.5
GRMDversusHealthy_Down	biological_process	1901653	A_11_P0000030832/607724	1	1.13133208255159	0.5
GRMDversusHealthy_Down	biological_process	0042149 cellular response to glucose starvation		0	0.0590994371482176	0.5
GRMDversusHealthy_Down	biological_process	0009267 cellular response to starvation		0	0.713414634146341	0.5
GRMDversusHealthy_Down	biological_process	0006071 glycerol metabolic process		0	0.0928705440900563	0.5
GRMDversusHealthy_Down	biological_process	0019400 alditol metabolic process		0	0.101313320825516	0.5
GRMDversusHealthy_Down	biological_process	0019751 polyol metabolic process		0	0.363039399624766	0.5
GRMDversusHealthy_Down	biological_process	0044275 cellular carbohydrate catabolic process		0	0.143527204502814	0.5
GRMDversusHealthy_Down	biological_process	0015979 photosynthesis	A_11_P0000040404/804476	1	0.118198874296435	0.5
GRMDversusHealthy_Down	biological_process	0009737 response to abscisic acid stimulus	A_11_P0000023139/477858	1	0.337711069418386	0.5
GRMDversusHealthy_Down	biological_process	0009750 response to fructose stimulus	A_11_P121441/480858	1	0.181519699812383	0.5
GRMDversusHealthy_Down	biological_process	0005982 starch metabolic process		0	0.075984990619137	0.5
GRMDversusHealthy_Down	biological_process	0006073 cellular glucan metabolic process		0	0.477016885553471	0.5
GRMDversusHealthy_Down	biological_process	0044042 glucan metabolic process		0	0.485459662288931	0.5
GRMDversusHealthy_Down	biological_process	0044264 cellular polysaccharide metabolic process	A_11_P109221/479043;A_11_P178588/479043	1	0.818949343339587	0.5
GRMDversusHealthy_Down	biological_process	0009251 glucan catabolic process		0	0.0928705440900563	0.5
GRMDversusHealthy_Down	biological_process	0000272 polysaccharide catabolic process		0	0.312382739212007	0.5
GRMDversusHealthy_Down	biological_process	0044247 cellular polysaccharide catabolic process		0	0.101313320825516	0.5
GRMDversusHealthy_Down	biological_process	0005984 disaccharide metabolic process		0	0.0802063789868668	0.5
GRMDversusHealthy_Down	biological_process	0009311 oligosaccharide metabolic process		0	0.278611632270169	0.5
GRMDversusHealthy_Down	biological_process	0046351 disaccharide biosynthetic process		0	0.025328330206379	0.5
GRMDversusHealthy_Down	biological_process	0009312 oligosaccharide biosynthetic process		0	0.0886491557223265	0.5
GRMDversusHealthy_Down	biological_process	0034637 cellular carbohydrate biosynthetic process	A_11_P109221/479043;A_11_P178588/479043	1	0.662757973733583	0.5
GRMDversusHealthy_Down	biological_process	0016137 glycoside metabolic process		0	0.143527204502814	0.5
GRMDversusHealthy_Down	biological_process	0016138 glycoside biosynthetic process		0	0.0717636022514071	0.5
GRMDversusHealthy_Down	biological_process	0043010 camera-type eye development		0	1.27908067542214	0.5
GRMDversusHealthy_Down	biological_process	0035924 cellular response to vascular endothelial growth factor stimulus	A_11_P191218/482154;A_11_P0000019945/403897	2	0.113977485928705	0.170660062547302
GRMDversusHealthy_Down	biological_process	0021549 cerebellum development	A_11_P101356/475499;A_11_P207398/475499	1	0.316604127579737	0.5
GRMDversusHealthy_Down	biological_process	0022037 metencephalon development	A_11_P101356/475499;A_11_P207398/475499	1	0.367260787992495	0.5
GRMDversusHealthy_Down	biological_process	0030902 hindbrain development	A_11_P101356/475499;A_11_P207398/475499	1	0.574108818011257	0.5
GRMDversusHealthy_Down	biological_process	0048701 embryonic cranial skeleton morphogenesis		0	0.287054409005629	0.5
GRMDversusHealthy_Down	biological_process	0048704 embryonic skeletal system morphogenesis		0	0.417917448405253	0.5
GRMDversusHealthy_Down	biological_process	0048706 embryonic skeletal system development		0	0.49812382739212	0.5
GRMDversusHealthy_Down	biological_process	0035108 limb morphogenesis		0	0.544559099437148	0.5
GRMDversusHealthy_Down	biological_process	0035107 appendage morphogenesis	A_11_P050776/606758;A_11_P053266/606758;A_11_P114341/606758;A_11_P114361/606758	1	1.18621013133208	0.5
GRMDversusHealthy_Down	biological_process	0048736 appendage development	A_11_P050776/606758;A_11_P053266/606758;A_11_P114341/606758;A_11_P114361/606758	1	1.27063789868668	0.5
GRMDversusHealthy_Down	biological_process	0060173 limb development		0	0.603658536585366	0.5
GRMDversusHealthy_Down	biological_process	0035113 embryonic appendage morphogenesis		0	0.422138836772983	0.5
GRMDversusHealthy_Down	biological_process	0050680 negative regulation of epithelial cell proliferation		0	0.282833020637899	0.5
GRMDversusHealthy_Down	biological_process	0010955 negative regulation of protein processing		0	0.0590994371482176	0.5
GRMDversusHealthy_Down	biological_process	0070613 regulation of protein processing		0	0.164634146341463	0.5
GRMDversusHealthy_Down	biological_process	0042476 odontogenesis		0	0.333489681050657	0.5
GRMDversusHealthy_Down	biological_process	0002053 positive regulation of mesenchymal cell proliferation	A_11_P191218/482154	1	0.105534709193246	0.5
GRMDversusHealthy_Down	biological_process	0010464 regulation of mesenchymal cell proliferation	A_11_P191218/482154	1	0.113977485928705	0.5
GRMDversusHealthy_Down	biological_process	0007050 cell cycle arrest	A_11_P089781/611190	1	0.536116322701689	0.5
GRMDversusHealthy_Down	biological_process	2001240 negative regulation of extrinsic apoptotic signaling pathway in absence of ligand		0	0.113977485928705	0.5
GRMDversusHealthy_Down	biological_process	1901099 negative regulation of signal transduction in absence of ligand		0	0.113977485928705	0.5
GRMDversusHealthy_Down	biological_process	2001239 regulation of extrinsic apoptotic signaling pathway in absence of ligand		0	0.173076923076923	0.5
GRMDversusHealthy_Down	biological_process	0050886 endocrine process		0	0.164634146341463	0.5
GRMDversusHealthy_Down	biological_process	0019243 methylglyoxal catabolic process to D-lactate	A_11_P079901/485448;A_11_P101356/475499;A_11_P207398/475499	2	0.126641651031895	0.195553672215601
GRMDversusHealthy_Down	biological_process	0051596 methylglyoxal catabolic process	A_11_P079901/485448;A_11_P101356/475499;A_11_P207398/475499	2	0.130863039399625	0.201265723724545
GRMDversusHealthy_Down	biological_process	0009438 methylglyoxal metabolic process	A_11_P079901/485448;A_11_P101356/475499;A_11_P207398/475499	2	0.135084427767355	0.201265723724545
GRMDversusHealthy_Down	biological_process	0006081 cellular aldehyde metabolic process	A_11_P079901/485448;A_11_P109221/479043;A_11_P178588/479043;A_11_P101356/475499;A_11_P207398/475499	3	0.341932	0.147942
GRMDversusHealthy_Down	biological_process	0046185 aldehyde catabolic process	A_11_P079901/485448;A_11_P101356/475499;A_11_P207398/475499	2	0.151969981238274	0.230255491735212
GRMDversusHealthy_Down	biological_process	0042364 water-soluble vitamin biosynthetic process	A_11_P0000026967/482514	1	0.118198874296435	0.5
GRMDversusHealthy_Down	biological_process	0009110 vitamin biosynthetic process	A_11_P0000026967/482514	1	0.177298311444653	0.5
GRMDversusHealthy_Down	biological_process	0043604 amide biosynthetic process	A_11_P050776/606758;A_11_P053266/606758;A_11_P114341/606758;A_11_P114361/606758	1	0.198405253283302	0.5
GRMDversusHealthy_Down	biological_process	0019216 regulation of lipid metabolic process	A_11_P0000030832/607724;A_11_P121441/480858	2	0.945590994371482	0.5
GRMDversusHealthy_Down	biological_process	0008344 adult locomotory behavior	A_11_P220518/475630	1	0.426360225140713	0.5
GRMDversusHealthy_Down	biological_process	0021953 central nervous system neuron differentiation	A_11_P101356/475499;A_11_P207398/475499	1	0.612101313320826	0.5
GRMDversusHealthy_Down	biological_process	0021680 cerebellar Purkinje cell layer development		0	0.0886491557223265	0.5
GRMDversusHealthy_Down	biological_process	0021695 cerebellar cortex development	A_11_P101356/475499;A_11_P207398/475499	1	0.151969981238274	0.5
GRMDversusHealthy_Down	biological_process	0042133 neurotransmitter metabolic process		0	0.0928705440900563	0.5
GRMDversusHealthy_Down	biological_process	0021772 olfactory bulb development	A_11_P101356/475499;A_11_P207398/475499	1	0.118198874296435	0.5
GRMDversusHealthy_Down	biological_process	0021988 olfactory lobe development	A_11_P101356/475499;A_11_P207398/475499	1	0.122420262664165	0.5
GRMDversusHealthy_Down	biological_process	0060041 retina development in camera-type eye		0	0.721857410881801	0.5
GRMDversusHealthy_Down	biological_process	0015992 proton transport	A_11_P0000038752/804486	1	0.358818011257036	0.5
GRMDversusHealthy_Down	biological_process	0006818 hydrogen transport	A_11_P0000038752/804486	1	0.367260787992495	0.5
GRMDversusHealthy_Down	biological_process	0015858 nucleoside transport	A_11_P220518/475630	1	0.0633208255159475	0.5
GRMDversusHealthy_Down	biological_process	0001894 tissue homeostasis	A_11_P191218/482154	1	0.536116322701689	0.5
GRMDversusHealthy_Down	biological_process	0060249 anatomical structure homeostasis	A_11_P191218/482154;A_11_P220518/475630;A_11_P050776/606758;A_11_P053266/606758;A_11_P114341/606758;A_11_P114361/606758	3	1.0258	0.5
GRMDversusHealthy_Down	biological_process	0015860 purine nucleoside transport	A_11_P220518/475630	1	0.0337711069418387	0.429366518267043
GRMDversusHealthy_Down	biological_process	0072530 purine-containing compound transmembrane transport	A_11_P220518/475630	1	0.0928705440900563	0.5
GRMDversusHealthy_Down	biological_process	1901642	A_11_P220518/475630	1	0.0295497185741088	0.405787245751275
GRMDversusHealthy_Down	biological_process	0010869 regulation of receptor biosynthetic process		0	0.0675422138836773	0.5
GRMDversusHealthy_Down	biological_process	0045714 regulation of low-density lipoprotein particle receptor biosynthetic process		0	0.0295497185741088	0.5
GRMDversusHealthy_Down	biological_process	0048260 positive regulation of receptor-mediated endocytosis		0	0.139305816135084	0.5
GRMDversusHealthy_Down	biological_process	0045807 positive regulation of endocytosis		0	0.363039399624766	0.5
GRMDversusHealthy_Down	biological_process	0030100 regulation of endocytosis		0	0.628986866791745	0.5
GRMDversusHealthy_Down	biological_process	0048259 regulation of receptor-mediated endocytosis		0	0.223733583489681	0.5
GRMDversusHealthy_Down	biological_process	0032368 regulation of lipid transport		0	0.24484052532833	0.5
GRMDversusHealthy_Down	biological_process	0010984 regulation of lipoprotein particle clearance		0	0.0379924953095685	0.5
GRMDversusHealthy_Down	biological_process	1902165		0	0.0422138836772983	0.5
GRMDversusHealthy_Down	biological_process	1902229		0	0.109756097560976	0.5
GRMDversusHealthy_Down	biological_process	2001020 regulation of response to DNA damage stimulus		0	0.48968105065666	0.5
GRMDversusHealthy_Down	biological_process	1902253		0	0.0590994371482176	0.5
GRMDversusHealthy_Down	biological_process	1901796		0	0.143527204502814	0.5
GRMDversusHealthy_Down	biological_process	0045132 meiotic chromosome segregation		0	0.468574108818011	0.5
GRMDversusHealthy_Down	biological_process	0007059 chromosome segregation		0	1.14399624765478	0.5
[truncated: 33,305 more rows]
